# Supplementary material for: Predicting potential adverse events using safety data from marketed drugs
Source: BMC Bioinformatics. 2020 Apr 29;21:163. doi: 10.1186/s12859-020-3509-7 (PMC7191698; doi:10.1186/s12859-020-3509-7)
Supplement: Supplementary file 2 — Additional file 2. Contains Naïve Bayes code, files necessary to run code, and output files obtained to perform analysis described in the paper. [file 12859_2020_3509_MOESM2_ESM.zip]

Archive with 10 entries (10 files):
- all.rand.results.ptmajority.csv
- comp.drug.level.data.csv
- dmelevelpred.csv
- naivebayescodemajority.R
- NewAEList_RLR.csv
- predictiondatasetmajority.csv
- supportfunctions.R
- ta_data_label_lit_faers_long_updated.csv
- TA_drugs_comparators_weights_20180306_updated.csv
- Tanimoto Scores Final_updated.csv
