# Supplementary material for: Predicting potential adverse events using safety data from marketed drugs
Source: BMC Bioinformatics. 2020 Apr 29;21:163. doi: 10.1186/s12859-020-3509-7 (PMC7191698; doi:10.1186/s12859-020-3509-7)
Supplement: Supplementary file 2 — Additional file 2. Contains Naïve Bayes code, files necessary to run code, and output files obtained to perform analysis described in the paper. [file 12859_2020_3509_MOESM2_ESM.zip › comp.drug.level.data.csv]

Active.Moiety	Comparator	Tanimoto	Comparator_cosine	Comparator_jaccard	AE	Comparator.Label	Comparator.Lit	Active.Moiety.Current.Label	Active.Moiety.Original.Label	Com.Time.Market	AM.Time.Market
febuxostat	allopurinol	0.303030312	1	1	ACCIDENT	0	0	0	0	36	9
febuxostat	allopurinol	0.303030312	1	1	ACUTE KIDNEY INJURY	0	1	0	0	36	9
febuxostat	allopurinol	0.303030312	1	1	AGGRESSION	0	0	1	0	36	9
febuxostat	allopurinol	0.303030312	1	1	AGRANULOCYTOSIS	1	1	1	0	36	9
febuxostat	allopurinol	0.303030312	1	1	AMNESIA	1	0	0	0	36	9
febuxostat	allopurinol	0.303030312	1	1	ANAEMIA	1	0	1	1	36	9
febuxostat	allopurinol	0.303030312	1	1	ANAPHYLACTIC REACTION	0	1	1	0	36	9
febuxostat	allopurinol	0.303030312	1	1	ANAPHYLACTOID REACTION	0	0	0	0	36	9
febuxostat	allopurinol	0.303030312	1	1	ANGINA PECTORIS	0	0	1	1	36	9
febuxostat	allopurinol	0.303030312	1	1	ANGIOEDEMA	0	1	1	1	36	9
febuxostat	allopurinol	0.303030312	1	1	APLASTIC ANAEMIA	1	1	0	0	36	9
febuxostat	allopurinol	0.303030312	1	1	APNOEA	0	0	0	0	36	9
febuxostat	allopurinol	0.303030312	1	1	ARRHYTHMIA	0	0	0	0	36	9
febuxostat	allopurinol	0.303030312	1	1	ATRIOVENTRICULAR BLOCK	0	0	0	0	36	9
febuxostat	allopurinol	0.303030312	1	1	AZOTAEMIA	1	0	0	0	36	9
febuxostat	allopurinol	0.303030312	1	1	BACTERIAL INFECTION	0	0	0	0	36	9
febuxostat	allopurinol	0.303030312	1	1	BLINDNESS	0	0	0	0	36	9
febuxostat	allopurinol	0.303030312	1	1	BONE MARROW FAILURE	1	1	0	0	36	9
febuxostat	allopurinol	0.303030312	1	1	BRADYCARDIA	1	0	0	0	36	9
febuxostat	allopurinol	0.303030312	1	1	BRONCHITIS	0	0	1	1	36	9
febuxostat	allopurinol	0.303030312	1	1	CANDIDA INFECTION	0	0	0	0	36	9
febuxostat	allopurinol	0.303030312	1	1	CARDIAC ARREST	0	0	0	0	36	9
febuxostat	allopurinol	0.303030312	1	1	CARDIAC FAILURE	0	0	0	0	36	9
febuxostat	allopurinol	0.303030312	1	1	CARDIOMYOPATHY	0	0	0	0	36	9
febuxostat	allopurinol	0.303030312	1	1	CATARACT	1	1	0	0	36	9
febuxostat	allopurinol	0.303030312	1	1	CELLULITIS	0	0	0	0	36	9
febuxostat	allopurinol	0.303030312	1	1	CEREBRAL HAEMORRHAGE	0	0	0	0	36	9
febuxostat	allopurinol	0.303030312	1	1	CEREBRAL INFARCTION	0	0	0	0	36	9
febuxostat	allopurinol	0.303030312	1	1	CEREBROVASCULAR ACCIDENT	0	0	1	1	36	9
febuxostat	allopurinol	0.303030312	1	1	CHOLESTASIS	0	0	0	0	36	9
febuxostat	allopurinol	0.303030312	1	1	COAGULOPATHY	0	0	0	0	36	9
febuxostat	allopurinol	0.303030312	1	1	COLITIS	0	0	0	0	36	9
febuxostat	allopurinol	0.303030312	1	1	COLITIS ULCERATIVE	0	0	0	0	36	9
febuxostat	allopurinol	0.303030312	1	1	CONFUSIONAL STATE	1	0	0	0	36	9
febuxostat	allopurinol	0.303030312	1	1	CONJUNCTIVITIS	1	0	0	0	36	9
febuxostat	allopurinol	0.303030312	1	1	CROHN'S DISEASE	0	0	0	0	36	9
febuxostat	allopurinol	0.303030312	1	1	DEAFNESS	0	0	1	1	36	9
febuxostat	allopurinol	0.303030312	1	1	DEEP VEIN THROMBOSIS	0	0	0	0	36	9
febuxostat	allopurinol	0.303030312	1	1	DELIRIUM	0	0	0	0	36	9
febuxostat	allopurinol	0.303030312	1	1	DELUSION	0	0	0	0	36	9
febuxostat	allopurinol	0.303030312	1	1	DERMATITIS BULLOUS	1	0	0	0	36	9
febuxostat	allopurinol	0.303030312	1	1	DERMATITIS EXFOLIATIVE	1	1	0	0	36	9
febuxostat	allopurinol	0.303030312	1	1	DIABETES MELLITUS	1	0	1	1	36	9
febuxostat	allopurinol	0.303030312	1	1	DIPLOPIA	0	1	0	0	36	9
febuxostat	allopurinol	0.303030312	1	1	DISORIENTATION	0	0	0	0	36	9
febuxostat	allopurinol	0.303030312	1	1	DRUG REACTION WITH EOSINOPHILIA AND SYSTEMIC SYMPTOMS	0	1	1	0	36	9
febuxostat	allopurinol	0.303030312	1	1	DYSGEUSIA	0	1	1	0	36	9
febuxostat	allopurinol	0.303030312	1	1	ELECTROCARDIOGRAM QT PROLONGED	0	0	0	0	36	9
febuxostat	allopurinol	0.303030312	1	1	EMBOLISM	0	0	0	0	36	9
febuxostat	allopurinol	0.303030312	1	1	EOSINOPHILIA	1	1	1	0	36	9
febuxostat	allopurinol	0.303030312	1	1	ERYTHEMA MULTIFORME	1	0	1	0	36	9
febuxostat	allopurinol	0.303030312	1	1	EXTRAPYRAMIDAL DISORDER	0	0	0	0	36	9
febuxostat	allopurinol	0.303030312	1	1	FALL	0	0	0	0	36	9
febuxostat	allopurinol	0.303030312	1	1	FEBRILE NEUTROPENIA	0	0	0	0	36	9
febuxostat	allopurinol	0.303030312	1	1	FRACTURE	0	0	0	0	36	9
febuxostat	allopurinol	0.303030312	1	1	FUNGAL INFECTION	0	0	0	0	36	9
febuxostat	allopurinol	0.303030312	1	1	GASTRIC ULCER	0	0	1	1	36	9
febuxostat	allopurinol	0.303030312	1	1	GASTROINTESTINAL HAEMORRHAGE	1	0	0	0	36	9
febuxostat	allopurinol	0.303030312	1	1	GLAUCOMA	0	0	0	0	36	9
febuxostat	allopurinol	0.303030312	1	1	GRANULOCYTOPENIA	0	0	0	0	36	9
febuxostat	allopurinol	0.303030312	1	1	HAEMATOMA	0	0	0	0	36	9
febuxostat	allopurinol	0.303030312	1	1	HAEMOLYTIC ANAEMIA	1	0	0	0	36	9
febuxostat	allopurinol	0.303030312	1	1	HAEMORRHAGE	0	1	0	0	36	9
febuxostat	allopurinol	0.303030312	1	1	HALLUCINATION	0	0	0	0	36	9
febuxostat	allopurinol	0.303030312	1	1	HEPATIC FAILURE	0	0	1	0	36	9
febuxostat	allopurinol	0.303030312	1	1	HEPATIC NECROSIS	1	0	0	0	36	9
febuxostat	allopurinol	0.303030312	1	1	HEPATITIS	1	1	1	1	36	9
febuxostat	allopurinol	0.303030312	1	1	HEPATOTOXICITY	1	1	1	0	36	9
febuxostat	allopurinol	0.303030312	1	1	HOSTILITY	0	0	0	0	36	9
febuxostat	allopurinol	0.303030312	1	1	HYPERCHOLESTEROLAEMIA	1	0	1	1	36	9
febuxostat	allopurinol	0.303030312	1	1	HYPERGLYCAEMIA	0	0	1	1	36	9
febuxostat	allopurinol	0.303030312	1	1	HYPERKINESIA	0	0	0	0	36	9
febuxostat	allopurinol	0.303030312	1	1	HYPERSENSITIVITY	1	1	1	1	36	9
febuxostat	allopurinol	0.303030312	1	1	HYPERTENSION	1	1	1	1	36	9
febuxostat	allopurinol	0.303030312	1	1	HYPOGLYCAEMIA	0	0	0	0	36	9
febuxostat	allopurinol	0.303030312	1	1	HYPOKINESIA	0	0	0	0	36	9
febuxostat	allopurinol	0.303030312	1	1	IMPAIRED HEALING	0	0	0	0	36	9
febuxostat	allopurinol	0.303030312	1	1	INFECTION	0	0	0	0	36	9
febuxostat	allopurinol	0.303030312	1	1	INJURY	0	1	0	0	36	9
febuxostat	allopurinol	0.303030312	1	1	INSOMNIA	1	0	1	1	36	9
febuxostat	allopurinol	0.303030312	1	1	INTERSTITIAL LUNG DISEASE	0	0	0	0	36	9
febuxostat	allopurinol	0.303030312	1	1	JAUNDICE	1	1	1	0	36	9
febuxostat	allopurinol	0.303030312	1	1	LARYNGEAL OEDEMA	0	0	0	0	36	9
febuxostat	allopurinol	0.303030312	1	1	LEUKOPENIA	1	0	1	1	36	9
febuxostat	allopurinol	0.303030312	1	1	MEMORY IMPAIRMENT	0	0	0	0	36	9
febuxostat	allopurinol	0.303030312	1	1	MYOCARDIAL INFARCTION	0	1	1	1	36	9
febuxostat	allopurinol	0.303030312	1	1	MYOPATHY	1	0	0	0	36	9
febuxostat	allopurinol	0.303030312	1	1	MYOSITIS	0	0	0	0	36	9
febuxostat	allopurinol	0.303030312	1	1	NEUROLEPTIC MALIGNANT SYNDROME	0	0	0	0	36	9
febuxostat	allopurinol	0.303030312	1	1	NEUROPATHY PERIPHERAL	1	1	1	1	36	9
febuxostat	allopurinol	0.303030312	1	1	NEUTROPENIA	0	1	1	1	36	9
febuxostat	allopurinol	0.303030312	1	1	OEDEMA	1	1	1	1	36	9
febuxostat	allopurinol	0.303030312	1	1	OLIGURIA	0	0	0	0	36	9
febuxostat	allopurinol	0.303030312	1	1	PANCREATITIS	0	0	1	1	36	9
febuxostat	allopurinol	0.303030312	1	1	PANCYTOPENIA	1	1	1	1	36	9
febuxostat	allopurinol	0.303030312	1	1	PARALYSIS	0	0	0	0	36	9
febuxostat	allopurinol	0.303030312	1	1	PARANOIA	0	1	0	0	36	9
febuxostat	allopurinol	0.303030312	1	1	PHOTOSENSITIVITY REACTION	0	1	1	1	36	9
febuxostat	allopurinol	0.303030312	1	1	PNEUMONIA	0	0	0	0	36	9
febuxostat	allopurinol	0.303030312	1	1	PROTEINURIA	0	0	1	1	36	9
febuxostat	allopurinol	0.303030312	1	1	PULMONARY EMBOLISM	0	0	0	0	36	9
febuxostat	allopurinol	0.303030312	1	1	PULMONARY OEDEMA	0	0	0	0	36	9
febuxostat	allopurinol	0.303030312	1	1	RECTAL HAEMORRHAGE	0	0	0	0	36	9
febuxostat	allopurinol	0.303030312	1	1	RENAL FAILURE	1	1	1	1	36	9
febuxostat	allopurinol	0.303030312	1	1	RENAL IMPAIRMENT	0	1	0	0	36	9
febuxostat	allopurinol	0.303030312	1	1	RESPIRATORY DEPRESSION	0	0	0	0	36	9
febuxostat	allopurinol	0.303030312	1	1	RESPIRATORY FAILURE	0	0	0	0	36	9
febuxostat	allopurinol	0.303030312	1	1	RHABDOMYOLYSIS	0	0	1	0	36	9
febuxostat	allopurinol	0.303030312	1	1	ROAD TRAFFIC ACCIDENT	0	0	0	0	36	9
febuxostat	allopurinol	0.303030312	1	1	SEIZURE	0	0	0	0	36	9
febuxostat	allopurinol	0.303030312	1	1	SEPSIS	0	1	0	0	36	9
febuxostat	allopurinol	0.303030312	1	1	SEROTONIN SYNDROME	0	0	0	0	36	9
febuxostat	allopurinol	0.303030312	1	1	SKIN ULCER	0	0	0	0	36	9
febuxostat	allopurinol	0.303030312	1	1	SLEEP DISORDER	0	0	0	0	36	9
febuxostat	allopurinol	0.303030312	1	1	STEVENS-JOHNSON SYNDROME	1	1	1	0	36	9
febuxostat	allopurinol	0.303030312	1	1	STOMATITIS	1	0	0	0	36	9
febuxostat	allopurinol	0.303030312	1	1	SUDDEN DEATH	0	0	0	0	36	9
febuxostat	allopurinol	0.303030312	1	1	SUICIDAL BEHAVIOUR	0	0	0	0	36	9
febuxostat	allopurinol	0.303030312	1	1	SUPRAVENTRICULAR TACHYCARDIA	0	1	1	1	36	9
febuxostat	allopurinol	0.303030312	1	1	TACHYCARDIA	0	0	1	1	36	9
febuxostat	allopurinol	0.303030312	1	1	THROMBOCYTOPENIA	1	1	1	1	36	9
febuxostat	allopurinol	0.303030312	1	1	THROMBOPHLEBITIS	1	0	0	0	36	9
febuxostat	allopurinol	0.303030312	1	1	THROMBOSIS	0	0	0	0	36	9
febuxostat	allopurinol	0.303030312	1	1	TINNITUS	1	0	1	1	36	9
febuxostat	allopurinol	0.303030312	1	1	TOXIC EPIDERMAL NECROLYSIS	1	1	1	0	36	9
febuxostat	allopurinol	0.303030312	1	1	ULCER	0	0	0	0	36	9
febuxostat	allopurinol	0.303030312	1	1	UPPER RESPIRATORY TRACT INFECTION	0	1	1	1	36	9
febuxostat	allopurinol	0.303030312	1	1	URINARY TRACT INFECTION	0	0	0	0	36	9
febuxostat	allopurinol	0.303030312	1	1	URTICARIA	1	1	1	1	36	9
febuxostat	allopurinol	0.303030312	1	1	VAGINAL HAEMORRHAGE	0	0	0	0	36	9
febuxostat	allopurinol	0.303030312	1	1	VASCULITIS	1	1	0	0	36	9
febuxostat	allopurinol	0.303030312	1	1	VENTRICULAR ARRHYTHMIA	0	0	0	0	36	9
febuxostat	allopurinol	0.303030312	1	1	VISION BLURRED	0	0	1	1	36	9
febuxostat	allopurinol	0.303030312	1	1	VISUAL IMPAIRMENT	0	1	0	0	36	9
febuxostat	allopurinol	0.303030312	1	1	WEIGHT INCREASED	0	0	1	1	36	9
dronedarone	alfuzosin	0.595744669	0.353553391	0.157894737	ACCIDENT	0	0	0	0	15	9
dronedarone	alfuzosin	0.595744669	0.353553391	0.157894737	ACUTE KIDNEY INJURY	0	0	1	0	15	9
dronedarone	alfuzosin	0.595744669	0.353553391	0.157894737	AGGRESSION	0	0	0	0	15	9
dronedarone	alfuzosin	0.595744669	0.353553391	0.157894737	AGRANULOCYTOSIS	0	0	0	0	15	9
dronedarone	alfuzosin	0.595744669	0.353553391	0.157894737	AMNESIA	0	0	0	0	15	9
dronedarone	alfuzosin	0.595744669	0.353553391	0.157894737	ANAEMIA	0	0	0	0	15	9
dronedarone	alfuzosin	0.595744669	0.353553391	0.157894737	ANAPHYLACTIC REACTION	0	0	1	0	15	9
dronedarone	alfuzosin	0.595744669	0.353553391	0.157894737	ANAPHYLACTOID REACTION	0	0	0	0	15	9
dronedarone	alfuzosin	0.595744669	0.353553391	0.157894737	ANGINA PECTORIS	1	1	0	0	15	9
dronedarone	alfuzosin	0.595744669	0.353553391	0.157894737	ANGIOEDEMA	1	0	1	0	15	9
dronedarone	alfuzosin	0.595744669	0.353553391	0.157894737	APLASTIC ANAEMIA	0	0	0	0	15	9
dronedarone	alfuzosin	0.595744669	0.353553391	0.157894737	APNOEA	0	0	0	0	15	9
dronedarone	alfuzosin	0.595744669	0.353553391	0.157894737	ARRHYTHMIA	0	1	0	0	15	9
dronedarone	alfuzosin	0.595744669	0.353553391	0.157894737	ATRIOVENTRICULAR BLOCK	0	0	0	0	15	9
dronedarone	alfuzosin	0.595744669	0.353553391	0.157894737	AZOTAEMIA	0	0	0	0	15	9
dronedarone	alfuzosin	0.595744669	0.353553391	0.157894737	BACTERIAL INFECTION	0	0	0	0	15	9
dronedarone	alfuzosin	0.595744669	0.353553391	0.157894737	BLINDNESS	0	0	0	0	15	9
dronedarone	alfuzosin	0.595744669	0.353553391	0.157894737	BONE MARROW FAILURE	0	0	0	0	15	9
dronedarone	alfuzosin	0.595744669	0.353553391	0.157894737	BRADYCARDIA	0	0	1	1	15	9
dronedarone	alfuzosin	0.595744669	0.353553391	0.157894737	BRONCHITIS	1	1	0	0	15	9
dronedarone	alfuzosin	0.595744669	0.353553391	0.157894737	CANDIDA INFECTION	0	0	0	0	15	9
dronedarone	alfuzosin	0.595744669	0.353553391	0.157894737	CARDIAC ARREST	0	0	0	0	15	9
dronedarone	alfuzosin	0.595744669	0.353553391	0.157894737	CARDIAC FAILURE	0	0	1	1	15	9
dronedarone	alfuzosin	0.595744669	0.353553391	0.157894737	CARDIOMYOPATHY	0	0	0	0	15	9
dronedarone	alfuzosin	0.595744669	0.353553391	0.157894737	CATARACT	1	0	0	0	15	9
dronedarone	alfuzosin	0.595744669	0.353553391	0.157894737	CELLULITIS	0	0	0	0	15	9
dronedarone	alfuzosin	0.595744669	0.353553391	0.157894737	CEREBRAL HAEMORRHAGE	0	0	0	0	15	9
dronedarone	alfuzosin	0.595744669	0.353553391	0.157894737	CEREBRAL INFARCTION	0	0	0	0	15	9
dronedarone	alfuzosin	0.595744669	0.353553391	0.157894737	CEREBROVASCULAR ACCIDENT	0	0	1	0	15	9
dronedarone	alfuzosin	0.595744669	0.353553391	0.157894737	CHOLESTASIS	0	0	0	0	15	9
dronedarone	alfuzosin	0.595744669	0.353553391	0.157894737	COAGULOPATHY	0	0	0	0	15	9
dronedarone	alfuzosin	0.595744669	0.353553391	0.157894737	COLITIS	0	0	0	0	15	9
dronedarone	alfuzosin	0.595744669	0.353553391	0.157894737	COLITIS ULCERATIVE	0	0	0	0	15	9
dronedarone	alfuzosin	0.595744669	0.353553391	0.157894737	CONFUSIONAL STATE	0	1	0	0	15	9
dronedarone	alfuzosin	0.595744669	0.353553391	0.157894737	CONJUNCTIVITIS	0	0	0	0	15	9
dronedarone	alfuzosin	0.595744669	0.353553391	0.157894737	CROHN'S DISEASE	0	0	0	0	15	9
dronedarone	alfuzosin	0.595744669	0.353553391	0.157894737	DEAFNESS	0	0	0	0	15	9
dronedarone	alfuzosin	0.595744669	0.353553391	0.157894737	DEEP VEIN THROMBOSIS	0	0	0	0	15	9
dronedarone	alfuzosin	0.595744669	0.353553391	0.157894737	DELIRIUM	0	0	0	0	15	9
dronedarone	alfuzosin	0.595744669	0.353553391	0.157894737	DELUSION	0	0	0	0	15	9
dronedarone	alfuzosin	0.595744669	0.353553391	0.157894737	DERMATITIS BULLOUS	0	0	0	0	15	9
dronedarone	alfuzosin	0.595744669	0.353553391	0.157894737	DERMATITIS EXFOLIATIVE	0	0	0	0	15	9
dronedarone	alfuzosin	0.595744669	0.353553391	0.157894737	DIABETES MELLITUS	0	0	0	0	15	9
dronedarone	alfuzosin	0.595744669	0.353553391	0.157894737	DIPLOPIA	0	0	0	0	15	9
dronedarone	alfuzosin	0.595744669	0.353553391	0.157894737	DISORIENTATION	0	0	0	0	15	9
dronedarone	alfuzosin	0.595744669	0.353553391	0.157894737	DRUG REACTION WITH EOSINOPHILIA AND SYSTEMIC SYMPTOMS	0	0	0	0	15	9
dronedarone	alfuzosin	0.595744669	0.353553391	0.157894737	DYSGEUSIA	0	0	0	1	15	9
dronedarone	alfuzosin	0.595744669	0.353553391	0.157894737	ELECTROCARDIOGRAM QT PROLONGED	1	0	1	1	15	9
dronedarone	alfuzosin	0.595744669	0.353553391	0.157894737	EMBOLISM	0	0	0	0	15	9
dronedarone	alfuzosin	0.595744669	0.353553391	0.157894737	EOSINOPHILIA	0	0	0	0	15	9
dronedarone	alfuzosin	0.595744669	0.353553391	0.157894737	ERYTHEMA MULTIFORME	0	0	0	0	15	9
dronedarone	alfuzosin	0.595744669	0.353553391	0.157894737	EXTRAPYRAMIDAL DISORDER	0	0	0	0	15	9
dronedarone	alfuzosin	0.595744669	0.353553391	0.157894737	FALL	0	0	0	0	15	9
dronedarone	alfuzosin	0.595744669	0.353553391	0.157894737	FEBRILE NEUTROPENIA	0	0	0	0	15	9
dronedarone	alfuzosin	0.595744669	0.353553391	0.157894737	FRACTURE	0	0	0	0	15	9
dronedarone	alfuzosin	0.595744669	0.353553391	0.157894737	FUNGAL INFECTION	0	0	0	0	15	9
dronedarone	alfuzosin	0.595744669	0.353553391	0.157894737	GASTRIC ULCER	0	0	0	0	15	9
dronedarone	alfuzosin	0.595744669	0.353553391	0.157894737	GASTROINTESTINAL HAEMORRHAGE	0	0	0	0	15	9
dronedarone	alfuzosin	0.595744669	0.353553391	0.157894737	GLAUCOMA	0	0	0	0	15	9
dronedarone	alfuzosin	0.595744669	0.353553391	0.157894737	GRANULOCYTOPENIA	0	0	0	0	15	9
dronedarone	alfuzosin	0.595744669	0.353553391	0.157894737	HAEMATOMA	0	0	0	0	15	9
dronedarone	alfuzosin	0.595744669	0.353553391	0.157894737	HAEMOLYTIC ANAEMIA	0	0	0	0	15	9
dronedarone	alfuzosin	0.595744669	0.353553391	0.157894737	HAEMORRHAGE	0	0	0	0	15	9
dronedarone	alfuzosin	0.595744669	0.353553391	0.157894737	HALLUCINATION	0	0	0	0	15	9
dronedarone	alfuzosin	0.595744669	0.353553391	0.157894737	HEPATIC FAILURE	1	0	0	0	15	9
dronedarone	alfuzosin	0.595744669	0.353553391	0.157894737	HEPATIC NECROSIS	0	0	0	0	15	9
dronedarone	alfuzosin	0.595744669	0.353553391	0.157894737	HEPATITIS	0	0	0	0	15	9
dronedarone	alfuzosin	0.595744669	0.353553391	0.157894737	HEPATOTOXICITY	0	0	1	0	15	9
dronedarone	alfuzosin	0.595744669	0.353553391	0.157894737	HOSTILITY	0	0	0	0	15	9
dronedarone	alfuzosin	0.595744669	0.353553391	0.157894737	HYPERCHOLESTEROLAEMIA	0	0	0	0	15	9
dronedarone	alfuzosin	0.595744669	0.353553391	0.157894737	HYPERGLYCAEMIA	0	0	0	0	15	9
dronedarone	alfuzosin	0.595744669	0.353553391	0.157894737	HYPERKINESIA	0	0	0	0	15	9
dronedarone	alfuzosin	0.595744669	0.353553391	0.157894737	HYPERSENSITIVITY	0	0	0	0	15	9
dronedarone	alfuzosin	0.595744669	0.353553391	0.157894737	HYPERTENSION	0	0	0	0	15	9
dronedarone	alfuzosin	0.595744669	0.353553391	0.157894737	HYPOGLYCAEMIA	0	0	0	0	15	9
dronedarone	alfuzosin	0.595744669	0.353553391	0.157894737	HYPOKINESIA	0	0	0	0	15	9
dronedarone	alfuzosin	0.595744669	0.353553391	0.157894737	IMPAIRED HEALING	0	0	0	0	15	9
dronedarone	alfuzosin	0.595744669	0.353553391	0.157894737	INFECTION	0	0	0	0	15	9
dronedarone	alfuzosin	0.595744669	0.353553391	0.157894737	INJURY	1	0	0	0	15	9
dronedarone	alfuzosin	0.595744669	0.353553391	0.157894737	INSOMNIA	0	1	0	0	15	9
dronedarone	alfuzosin	0.595744669	0.353553391	0.157894737	INTERSTITIAL LUNG DISEASE	0	0	1	0	15	9
dronedarone	alfuzosin	0.595744669	0.353553391	0.157894737	JAUNDICE	1	0	0	0	15	9
dronedarone	alfuzosin	0.595744669	0.353553391	0.157894737	LARYNGEAL OEDEMA	0	0	0	0	15	9
dronedarone	alfuzosin	0.595744669	0.353553391	0.157894737	LEUKOPENIA	0	0	0	0	15	9
dronedarone	alfuzosin	0.595744669	0.353553391	0.157894737	MEMORY IMPAIRMENT	0	0	0	0	15	9
dronedarone	alfuzosin	0.595744669	0.353553391	0.157894737	MYOCARDIAL INFARCTION	0	1	0	0	15	9
dronedarone	alfuzosin	0.595744669	0.353553391	0.157894737	MYOPATHY	0	0	0	0	15	9
dronedarone	alfuzosin	0.595744669	0.353553391	0.157894737	MYOSITIS	0	0	0	0	15	9
dronedarone	alfuzosin	0.595744669	0.353553391	0.157894737	NEUROLEPTIC MALIGNANT SYNDROME	0	0	0	0	15	9
dronedarone	alfuzosin	0.595744669	0.353553391	0.157894737	NEUROPATHY PERIPHERAL	0	1	0	0	15	9
dronedarone	alfuzosin	0.595744669	0.353553391	0.157894737	NEUTROPENIA	0	0	0	0	15	9
dronedarone	alfuzosin	0.595744669	0.353553391	0.157894737	OEDEMA	1	1	0	0	15	9
dronedarone	alfuzosin	0.595744669	0.353553391	0.157894737	OLIGURIA	0	0	0	0	15	9
dronedarone	alfuzosin	0.595744669	0.353553391	0.157894737	PANCREATITIS	0	0	0	0	15	9
dronedarone	alfuzosin	0.595744669	0.353553391	0.157894737	PANCYTOPENIA	0	0	0	0	15	9
dronedarone	alfuzosin	0.595744669	0.353553391	0.157894737	PARALYSIS	0	0	0	0	15	9
dronedarone	alfuzosin	0.595744669	0.353553391	0.157894737	PARANOIA	0	0	0	0	15	9
dronedarone	alfuzosin	0.595744669	0.353553391	0.157894737	PHOTOSENSITIVITY REACTION	0	0	0	1	15	9
dronedarone	alfuzosin	0.595744669	0.353553391	0.157894737	PNEUMONIA	0	0	0	0	15	9
dronedarone	alfuzosin	0.595744669	0.353553391	0.157894737	PROTEINURIA	0	0	0	0	15	9
dronedarone	alfuzosin	0.595744669	0.353553391	0.157894737	PULMONARY EMBOLISM	0	0	0	0	15	9
dronedarone	alfuzosin	0.595744669	0.353553391	0.157894737	PULMONARY OEDEMA	0	0	0	0	15	9
dronedarone	alfuzosin	0.595744669	0.353553391	0.157894737	RECTAL HAEMORRHAGE	0	0	0	0	15	9
dronedarone	alfuzosin	0.595744669	0.353553391	0.157894737	RENAL FAILURE	1	0	0	0	15	9
dronedarone	alfuzosin	0.595744669	0.353553391	0.157894737	RENAL IMPAIRMENT	1	0	0	0	15	9
dronedarone	alfuzosin	0.595744669	0.353553391	0.157894737	RESPIRATORY DEPRESSION	0	0	0	0	15	9
dronedarone	alfuzosin	0.595744669	0.353553391	0.157894737	RESPIRATORY FAILURE	0	0	0	0	15	9
dronedarone	alfuzosin	0.595744669	0.353553391	0.157894737	RHABDOMYOLYSIS	0	0	0	0	15	9
dronedarone	alfuzosin	0.595744669	0.353553391	0.157894737	ROAD TRAFFIC ACCIDENT	0	0	0	0	15	9
dronedarone	alfuzosin	0.595744669	0.353553391	0.157894737	SEIZURE	0	0	0	0	15	9
dronedarone	alfuzosin	0.595744669	0.353553391	0.157894737	SEPSIS	0	0	0	0	15	9
dronedarone	alfuzosin	0.595744669	0.353553391	0.157894737	SEROTONIN SYNDROME	0	0	0	0	15	9
dronedarone	alfuzosin	0.595744669	0.353553391	0.157894737	SKIN ULCER	0	0	0	0	15	9
dronedarone	alfuzosin	0.595744669	0.353553391	0.157894737	SLEEP DISORDER	0	0	0	0	15	9
dronedarone	alfuzosin	0.595744669	0.353553391	0.157894737	STEVENS-JOHNSON SYNDROME	0	0	0	0	15	9
dronedarone	alfuzosin	0.595744669	0.353553391	0.157894737	STOMATITIS	0	0	0	0	15	9
dronedarone	alfuzosin	0.595744669	0.353553391	0.157894737	SUDDEN DEATH	0	0	0	0	15	9
dronedarone	alfuzosin	0.595744669	0.353553391	0.157894737	SUICIDAL BEHAVIOUR	0	0	0	0	15	9
dronedarone	alfuzosin	0.595744669	0.353553391	0.157894737	SUPRAVENTRICULAR TACHYCARDIA	0	0	0	0	15	9
dronedarone	alfuzosin	0.595744669	0.353553391	0.157894737	TACHYCARDIA	1	1	0	0	15	9
dronedarone	alfuzosin	0.595744669	0.353553391	0.157894737	THROMBOCYTOPENIA	0	0	0	0	15	9
dronedarone	alfuzosin	0.595744669	0.353553391	0.157894737	THROMBOPHLEBITIS	0	0	0	0	15	9
dronedarone	alfuzosin	0.595744669	0.353553391	0.157894737	THROMBOSIS	0	0	0	0	15	9
dronedarone	alfuzosin	0.595744669	0.353553391	0.157894737	TINNITUS	0	0	0	0	15	9
dronedarone	alfuzosin	0.595744669	0.353553391	0.157894737	TOXIC EPIDERMAL NECROLYSIS	0	0	0	0	15	9
dronedarone	alfuzosin	0.595744669	0.353553391	0.157894737	ULCER	0	0	0	0	15	9
dronedarone	alfuzosin	0.595744669	0.353553391	0.157894737	UPPER RESPIRATORY TRACT INFECTION	1	1	0	0	15	9
dronedarone	alfuzosin	0.595744669	0.353553391	0.157894737	URINARY TRACT INFECTION	0	0	0	0	15	9
dronedarone	alfuzosin	0.595744669	0.353553391	0.157894737	URTICARIA	1	0	0	0	15	9
dronedarone	alfuzosin	0.595744669	0.353553391	0.157894737	VAGINAL HAEMORRHAGE	0	0	0	0	15	9
dronedarone	alfuzosin	0.595744669	0.353553391	0.157894737	VASCULITIS	0	0	1	0	15	9
dronedarone	alfuzosin	0.595744669	0.353553391	0.157894737	VENTRICULAR ARRHYTHMIA	0	0	0	0	15	9
dronedarone	alfuzosin	0.595744669	0.353553391	0.157894737	VISION BLURRED	0	0	0	0	15	9
dronedarone	alfuzosin	0.595744669	0.353553391	0.157894737	VISUAL IMPAIRMENT	0	0	0	0	15	9
dronedarone	alfuzosin	0.595744669	0.353553391	0.157894737	WEIGHT INCREASED	0	0	1	1	15	9
dronedarone	amiodarone	0.592592597	0	0	ACCIDENT	0	0	0	0	33	9
dronedarone	amiodarone	0.592592597	0	0	ACUTE KIDNEY INJURY	1	1	1	0	33	9
dronedarone	amiodarone	0.592592597	0	0	AGGRESSION	1	0	0	0	33	9
dronedarone	amiodarone	0.592592597	0	0	AGRANULOCYTOSIS	1	1	0	0	33	9
dronedarone	amiodarone	0.592592597	0	0	AMNESIA	0	0	0	0	33	9
dronedarone	amiodarone	0.592592597	0	0	ANAEMIA	0	0	0	0	33	9
dronedarone	amiodarone	0.592592597	0	0	ANAPHYLACTIC REACTION	0	1	1	0	33	9
dronedarone	amiodarone	0.592592597	0	0	ANAPHYLACTOID REACTION	0	0	0	0	33	9
dronedarone	amiodarone	0.592592597	0	0	ANGINA PECTORIS	0	0	0	0	33	9
dronedarone	amiodarone	0.592592597	0	0	ANGIOEDEMA	1	1	1	0	33	9
dronedarone	amiodarone	0.592592597	0	0	APLASTIC ANAEMIA	1	0	0	0	33	9
dronedarone	amiodarone	0.592592597	0	0	APNOEA	0	0	0	0	33	9
dronedarone	amiodarone	0.592592597	0	0	ARRHYTHMIA	1	1	0	0	33	9
dronedarone	amiodarone	0.592592597	0	0	ATRIOVENTRICULAR BLOCK	1	1	0	0	33	9
dronedarone	amiodarone	0.592592597	0	0	AZOTAEMIA	0	0	0	0	33	9
dronedarone	amiodarone	0.592592597	0	0	BACTERIAL INFECTION	0	0	0	0	33	9
dronedarone	amiodarone	0.592592597	0	0	BLINDNESS	1	1	0	0	33	9
dronedarone	amiodarone	0.592592597	0	0	BONE MARROW FAILURE	0	0	0	0	33	9
dronedarone	amiodarone	0.592592597	0	0	BRADYCARDIA	1	1	1	1	33	9
dronedarone	amiodarone	0.592592597	0	0	BRONCHITIS	0	1	0	0	33	9
dronedarone	amiodarone	0.592592597	0	0	CANDIDA INFECTION	0	0	0	0	33	9
dronedarone	amiodarone	0.592592597	0	0	CARDIAC ARREST	1	1	0	0	33	9
dronedarone	amiodarone	0.592592597	0	0	CARDIAC FAILURE	1	1	1	1	33	9
dronedarone	amiodarone	0.592592597	0	0	CARDIOMYOPATHY	0	0	0	0	33	9
dronedarone	amiodarone	0.592592597	0	0	CATARACT	0	1	0	0	33	9
dronedarone	amiodarone	0.592592597	0	0	CELLULITIS	1	0	0	0	33	9
dronedarone	amiodarone	0.592592597	0	0	CEREBRAL HAEMORRHAGE	0	0	0	0	33	9
dronedarone	amiodarone	0.592592597	0	0	CEREBRAL INFARCTION	0	0	0	0	33	9
dronedarone	amiodarone	0.592592597	0	0	CEREBROVASCULAR ACCIDENT	0	1	1	0	33	9
dronedarone	amiodarone	0.592592597	0	0	CHOLESTASIS	0	0	0	0	33	9
dronedarone	amiodarone	0.592592597	0	0	COAGULOPATHY	1	0	0	0	33	9
dronedarone	amiodarone	0.592592597	0	0	COLITIS	0	0	0	0	33	9
dronedarone	amiodarone	0.592592597	0	0	COLITIS ULCERATIVE	0	0	0	0	33	9
dronedarone	amiodarone	0.592592597	0	0	CONFUSIONAL STATE	1	1	0	0	33	9
dronedarone	amiodarone	0.592592597	0	0	CONJUNCTIVITIS	0	0	0	0	33	9
dronedarone	amiodarone	0.592592597	0	0	CROHN'S DISEASE	0	0	0	0	33	9
dronedarone	amiodarone	0.592592597	0	0	DEAFNESS	0	0	0	0	33	9
dronedarone	amiodarone	0.592592597	0	0	DEEP VEIN THROMBOSIS	0	1	0	0	33	9
dronedarone	amiodarone	0.592592597	0	0	DELIRIUM	1	0	0	0	33	9
dronedarone	amiodarone	0.592592597	0	0	DELUSION	0	0	0	0	33	9
dronedarone	amiodarone	0.592592597	0	0	DERMATITIS BULLOUS	0	0	0	0	33	9
dronedarone	amiodarone	0.592592597	0	0	DERMATITIS EXFOLIATIVE	1	0	0	0	33	9
dronedarone	amiodarone	0.592592597	0	0	DIABETES MELLITUS	0	0	0	0	33	9
dronedarone	amiodarone	0.592592597	0	0	DIPLOPIA	0	0	0	0	33	9
dronedarone	amiodarone	0.592592597	0	0	DISORIENTATION	1	0	0	0	33	9
dronedarone	amiodarone	0.592592597	0	0	DRUG REACTION WITH EOSINOPHILIA AND SYSTEMIC SYMPTOMS	0	0	0	0	33	9
dronedarone	amiodarone	0.592592597	0	0	DYSGEUSIA	0	1	0	1	33	9
dronedarone	amiodarone	0.592592597	0	0	ELECTROCARDIOGRAM QT PROLONGED	1	1	1	1	33	9
dronedarone	amiodarone	0.592592597	0	0	EMBOLISM	0	1	0	0	33	9
dronedarone	amiodarone	0.592592597	0	0	EOSINOPHILIA	0	1	0	0	33	9
dronedarone	amiodarone	0.592592597	0	0	ERYTHEMA MULTIFORME	1	0	0	0	33	9
dronedarone	amiodarone	0.592592597	0	0	EXTRAPYRAMIDAL DISORDER	0	1	0	0	33	9
dronedarone	amiodarone	0.592592597	0	0	FALL	0	0	0	0	33	9
dronedarone	amiodarone	0.592592597	0	0	FEBRILE NEUTROPENIA	0	0	0	0	33	9
dronedarone	amiodarone	0.592592597	0	0	FRACTURE	0	1	0	0	33	9
dronedarone	amiodarone	0.592592597	0	0	FUNGAL INFECTION	0	0	0	0	33	9
dronedarone	amiodarone	0.592592597	0	0	GASTRIC ULCER	0	0	0	0	33	9
dronedarone	amiodarone	0.592592597	0	0	GASTROINTESTINAL HAEMORRHAGE	0	0	0	0	33	9
dronedarone	amiodarone	0.592592597	0	0	GLAUCOMA	0	0	0	0	33	9
dronedarone	amiodarone	0.592592597	0	0	GRANULOCYTOPENIA	0	0	0	0	33	9
dronedarone	amiodarone	0.592592597	0	0	HAEMATOMA	0	0	0	0	33	9
dronedarone	amiodarone	0.592592597	0	0	HAEMOLYTIC ANAEMIA	1	0	0	0	33	9
dronedarone	amiodarone	0.592592597	0	0	HAEMORRHAGE	1	1	0	0	33	9
dronedarone	amiodarone	0.592592597	0	0	HALLUCINATION	1	1	0	0	33	9
dronedarone	amiodarone	0.592592597	0	0	HEPATIC FAILURE	1	0	0	0	33	9
dronedarone	amiodarone	0.592592597	0	0	HEPATIC NECROSIS	1	0	0	0	33	9
dronedarone	amiodarone	0.592592597	0	0	HEPATITIS	1	1	0	0	33	9
dronedarone	amiodarone	0.592592597	0	0	HEPATOTOXICITY	1	1	1	0	33	9
dronedarone	amiodarone	0.592592597	0	0	HOSTILITY	0	0	0	0	33	9
dronedarone	amiodarone	0.592592597	0	0	HYPERCHOLESTEROLAEMIA	0	0	0	0	33	9
dronedarone	amiodarone	0.592592597	0	0	HYPERGLYCAEMIA	0	0	0	0	33	9
dronedarone	amiodarone	0.592592597	0	0	HYPERKINESIA	1	1	0	0	33	9
dronedarone	amiodarone	0.592592597	0	0	HYPERSENSITIVITY	1	0	0	0	33	9
dronedarone	amiodarone	0.592592597	0	0	HYPERTENSION	0	1	0	0	33	9
dronedarone	amiodarone	0.592592597	0	0	HYPOGLYCAEMIA	0	0	0	0	33	9
dronedarone	amiodarone	0.592592597	0	0	HYPOKINESIA	0	0	0	0	33	9
dronedarone	amiodarone	0.592592597	0	0	IMPAIRED HEALING	0	0	0	0	33	9
dronedarone	amiodarone	0.592592597	0	0	INFECTION	0	0	0	0	33	9
dronedarone	amiodarone	0.592592597	0	0	INJURY	1	0	0	0	33	9
dronedarone	amiodarone	0.592592597	0	0	INSOMNIA	1	0	0	0	33	9
dronedarone	amiodarone	0.592592597	0	0	INTERSTITIAL LUNG DISEASE	1	1	1	0	33	9
dronedarone	amiodarone	0.592592597	0	0	JAUNDICE	0	1	0	0	33	9
dronedarone	amiodarone	0.592592597	0	0	LARYNGEAL OEDEMA	0	0	0	0	33	9
dronedarone	amiodarone	0.592592597	0	0	LEUKOPENIA	0	0	0	0	33	9
dronedarone	amiodarone	0.592592597	0	0	MEMORY IMPAIRMENT	0	1	0	0	33	9
dronedarone	amiodarone	0.592592597	0	0	MYOCARDIAL INFARCTION	1	1	0	0	33	9
dronedarone	amiodarone	0.592592597	0	0	MYOPATHY	1	1	0	0	33	9
dronedarone	amiodarone	0.592592597	0	0	MYOSITIS	0	1	0	0	33	9
dronedarone	amiodarone	0.592592597	0	0	NEUROLEPTIC MALIGNANT SYNDROME	0	0	0	0	33	9
dronedarone	amiodarone	0.592592597	0	0	NEUROPATHY PERIPHERAL	1	1	0	0	33	9
dronedarone	amiodarone	0.592592597	0	0	NEUTROPENIA	1	0	0	0	33	9
dronedarone	amiodarone	0.592592597	0	0	OEDEMA	1	0	0	0	33	9
dronedarone	amiodarone	0.592592597	0	0	OLIGURIA	0	0	0	0	33	9
dronedarone	amiodarone	0.592592597	0	0	PANCREATITIS	1	1	0	0	33	9
dronedarone	amiodarone	0.592592597	0	0	PANCYTOPENIA	1	1	0	0	33	9
dronedarone	amiodarone	0.592592597	0	0	PARALYSIS	0	0	0	0	33	9
dronedarone	amiodarone	0.592592597	0	0	PARANOIA	0	0	0	0	33	9
dronedarone	amiodarone	0.592592597	0	0	PHOTOSENSITIVITY REACTION	1	1	0	1	33	9
dronedarone	amiodarone	0.592592597	0	0	PNEUMONIA	1	1	0	0	33	9
dronedarone	amiodarone	0.592592597	0	0	PROTEINURIA	0	1	0	0	33	9
dronedarone	amiodarone	0.592592597	0	0	PULMONARY EMBOLISM	1	0	0	0	33	9
dronedarone	amiodarone	0.592592597	0	0	PULMONARY OEDEMA	1	0	0	0	33	9
dronedarone	amiodarone	0.592592597	0	0	RECTAL HAEMORRHAGE	0	0	0	0	33	9
dronedarone	amiodarone	0.592592597	0	0	RENAL FAILURE	1	0	0	0	33	9
dronedarone	amiodarone	0.592592597	0	0	RENAL IMPAIRMENT	1	0	0	0	33	9
dronedarone	amiodarone	0.592592597	0	0	RESPIRATORY DEPRESSION	0	0	0	0	33	9
dronedarone	amiodarone	0.592592597	0	0	RESPIRATORY FAILURE	1	1	0	0	33	9
dronedarone	amiodarone	0.592592597	0	0	RHABDOMYOLYSIS	1	1	0	0	33	9
dronedarone	amiodarone	0.592592597	0	0	ROAD TRAFFIC ACCIDENT	0	0	0	0	33	9
dronedarone	amiodarone	0.592592597	0	0	SEIZURE	1	0	0	0	33	9
dronedarone	amiodarone	0.592592597	0	0	SEPSIS	0	0	0	0	33	9
dronedarone	amiodarone	0.592592597	0	0	SEROTONIN SYNDROME	0	0	0	0	33	9
dronedarone	amiodarone	0.592592597	0	0	SKIN ULCER	0	0	0	0	33	9
dronedarone	amiodarone	0.592592597	0	0	SLEEP DISORDER	1	0	0	0	33	9
dronedarone	amiodarone	0.592592597	0	0	STEVENS-JOHNSON SYNDROME	1	1	0	0	33	9
dronedarone	amiodarone	0.592592597	0	0	STOMATITIS	0	0	0	0	33	9
dronedarone	amiodarone	0.592592597	0	0	SUDDEN DEATH	0	0	0	0	33	9
dronedarone	amiodarone	0.592592597	0	0	SUICIDAL BEHAVIOUR	0	0	0	0	33	9
dronedarone	amiodarone	0.592592597	0	0	SUPRAVENTRICULAR TACHYCARDIA	1	1	0	0	33	9
dronedarone	amiodarone	0.592592597	0	0	TACHYCARDIA	0	0	0	0	33	9
dronedarone	amiodarone	0.592592597	0	0	THROMBOCYTOPENIA	1	1	0	0	33	9
dronedarone	amiodarone	0.592592597	0	0	THROMBOPHLEBITIS	1	1	0	0	33	9
dronedarone	amiodarone	0.592592597	0	0	THROMBOSIS	0	0	0	0	33	9
dronedarone	amiodarone	0.592592597	0	0	TINNITUS	0	0	0	0	33	9
dronedarone	amiodarone	0.592592597	0	0	TOXIC EPIDERMAL NECROLYSIS	1	0	0	0	33	9
dronedarone	amiodarone	0.592592597	0	0	ULCER	0	0	0	0	33	9
dronedarone	amiodarone	0.592592597	0	0	UPPER RESPIRATORY TRACT INFECTION	0	0	0	0	33	9
dronedarone	amiodarone	0.592592597	0	0	URINARY TRACT INFECTION	0	0	0	0	33	9
dronedarone	amiodarone	0.592592597	0	0	URTICARIA	1	0	0	0	33	9
dronedarone	amiodarone	0.592592597	0	0	VAGINAL HAEMORRHAGE	0	0	0	0	33	9
dronedarone	amiodarone	0.592592597	0	0	VASCULITIS	1	0	1	0	33	9
dronedarone	amiodarone	0.592592597	0	0	VENTRICULAR ARRHYTHMIA	0	1	0	0	33	9
dronedarone	amiodarone	0.592592597	0	0	VISION BLURRED	0	1	0	0	33	9
dronedarone	amiodarone	0.592592597	0	0	VISUAL IMPAIRMENT	1	1	0	0	33	9
dronedarone	amiodarone	0.592592597	0	0	WEIGHT INCREASED	1	0	1	1	33	9
dronedarone	carvedilol	0.517241359	0.11433239	0.060606061	ACCIDENT	1	0	0	0	23	9
dronedarone	carvedilol	0.517241359	0.11433239	0.060606061	ACUTE KIDNEY INJURY	0	0	1	0	23	9
dronedarone	carvedilol	0.517241359	0.11433239	0.060606061	AGGRESSION	0	0	0	0	23	9
dronedarone	carvedilol	0.517241359	0.11433239	0.060606061	AGRANULOCYTOSIS	0	1	0	0	23	9
dronedarone	carvedilol	0.517241359	0.11433239	0.060606061	AMNESIA	1	0	0	0	23	9
dronedarone	carvedilol	0.517241359	0.11433239	0.060606061	ANAEMIA	1	1	0	0	23	9
dronedarone	carvedilol	0.517241359	0.11433239	0.060606061	ANAPHYLACTIC REACTION	1	1	1	0	23	9
dronedarone	carvedilol	0.517241359	0.11433239	0.060606061	ANAPHYLACTOID REACTION	1	0	0	0	23	9
dronedarone	carvedilol	0.517241359	0.11433239	0.060606061	ANGINA PECTORIS	1	1	0	0	23	9
dronedarone	carvedilol	0.517241359	0.11433239	0.060606061	ANGIOEDEMA	1	0	1	0	23	9
dronedarone	carvedilol	0.517241359	0.11433239	0.060606061	APLASTIC ANAEMIA	1	0	0	0	23	9
dronedarone	carvedilol	0.517241359	0.11433239	0.060606061	APNOEA	0	0	0	0	23	9
dronedarone	carvedilol	0.517241359	0.11433239	0.060606061	ARRHYTHMIA	0	1	0	0	23	9
dronedarone	carvedilol	0.517241359	0.11433239	0.060606061	ATRIOVENTRICULAR BLOCK	1	1	0	0	23	9
dronedarone	carvedilol	0.517241359	0.11433239	0.060606061	AZOTAEMIA	0	0	0	0	23	9
dronedarone	carvedilol	0.517241359	0.11433239	0.060606061	BACTERIAL INFECTION	0	0	0	0	23	9
dronedarone	carvedilol	0.517241359	0.11433239	0.060606061	BLINDNESS	0	0	0	0	23	9
dronedarone	carvedilol	0.517241359	0.11433239	0.060606061	BONE MARROW FAILURE	0	0	0	0	23	9
dronedarone	carvedilol	0.517241359	0.11433239	0.060606061	BRADYCARDIA	1	1	1	1	23	9
dronedarone	carvedilol	0.517241359	0.11433239	0.060606061	BRONCHITIS	0	0	0	0	23	9
dronedarone	carvedilol	0.517241359	0.11433239	0.060606061	CANDIDA INFECTION	0	0	0	0	23	9
dronedarone	carvedilol	0.517241359	0.11433239	0.060606061	CARDIAC ARREST	0	0	0	0	23	9
dronedarone	carvedilol	0.517241359	0.11433239	0.060606061	CARDIAC FAILURE	1	1	1	1	23	9
dronedarone	carvedilol	0.517241359	0.11433239	0.060606061	CARDIOMYOPATHY	0	0	0	0	23	9
dronedarone	carvedilol	0.517241359	0.11433239	0.060606061	CATARACT	0	0	0	0	23	9
dronedarone	carvedilol	0.517241359	0.11433239	0.060606061	CELLULITIS	0	0	0	0	23	9
dronedarone	carvedilol	0.517241359	0.11433239	0.060606061	CEREBRAL HAEMORRHAGE	0	0	0	0	23	9
dronedarone	carvedilol	0.517241359	0.11433239	0.060606061	CEREBRAL INFARCTION	0	0	0	0	23	9
dronedarone	carvedilol	0.517241359	0.11433239	0.060606061	CEREBROVASCULAR ACCIDENT	1	1	1	0	23	9
dronedarone	carvedilol	0.517241359	0.11433239	0.060606061	CHOLESTASIS	0	0	0	0	23	9
dronedarone	carvedilol	0.517241359	0.11433239	0.060606061	COAGULOPATHY	0	0	0	0	23	9
dronedarone	carvedilol	0.517241359	0.11433239	0.060606061	COLITIS	0	0	0	0	23	9
dronedarone	carvedilol	0.517241359	0.11433239	0.060606061	COLITIS ULCERATIVE	0	0	0	0	23	9
dronedarone	carvedilol	0.517241359	0.11433239	0.060606061	CONFUSIONAL STATE	0	1	0	0	23	9
dronedarone	carvedilol	0.517241359	0.11433239	0.060606061	CONJUNCTIVITIS	0	0	0	0	23	9
dronedarone	carvedilol	0.517241359	0.11433239	0.060606061	CROHN'S DISEASE	0	0	0	0	23	9
dronedarone	carvedilol	0.517241359	0.11433239	0.060606061	DEAFNESS	0	0	0	0	23	9
dronedarone	carvedilol	0.517241359	0.11433239	0.060606061	DEEP VEIN THROMBOSIS	0	0	0	0	23	9
dronedarone	carvedilol	0.517241359	0.11433239	0.060606061	DELIRIUM	0	0	0	0	23	9
dronedarone	carvedilol	0.517241359	0.11433239	0.060606061	DELUSION	0	0	0	0	23	9
dronedarone	carvedilol	0.517241359	0.11433239	0.060606061	DERMATITIS BULLOUS	0	0	0	0	23	9
dronedarone	carvedilol	0.517241359	0.11433239	0.060606061	DERMATITIS EXFOLIATIVE	1	0	0	0	23	9
dronedarone	carvedilol	0.517241359	0.11433239	0.060606061	DIABETES MELLITUS	1	1	0	0	23	9
dronedarone	carvedilol	0.517241359	0.11433239	0.060606061	DIPLOPIA	0	0	0	0	23	9
dronedarone	carvedilol	0.517241359	0.11433239	0.060606061	DISORIENTATION	0	0	0	0	23	9
dronedarone	carvedilol	0.517241359	0.11433239	0.060606061	DRUG REACTION WITH EOSINOPHILIA AND SYSTEMIC SYMPTOMS	0	0	0	0	23	9
dronedarone	carvedilol	0.517241359	0.11433239	0.060606061	DYSGEUSIA	0	0	0	1	23	9
dronedarone	carvedilol	0.517241359	0.11433239	0.060606061	ELECTROCARDIOGRAM QT PROLONGED	0	1	1	1	23	9
dronedarone	carvedilol	0.517241359	0.11433239	0.060606061	EMBOLISM	0	0	0	0	23	9
dronedarone	carvedilol	0.517241359	0.11433239	0.060606061	EOSINOPHILIA	0	0	0	0	23	9
dronedarone	carvedilol	0.517241359	0.11433239	0.060606061	ERYTHEMA MULTIFORME	1	0	0	0	23	9
dronedarone	carvedilol	0.517241359	0.11433239	0.060606061	EXTRAPYRAMIDAL DISORDER	0	0	0	0	23	9
dronedarone	carvedilol	0.517241359	0.11433239	0.060606061	FALL	0	0	0	0	23	9
dronedarone	carvedilol	0.517241359	0.11433239	0.060606061	FEBRILE NEUTROPENIA	0	0	0	0	23	9
dronedarone	carvedilol	0.517241359	0.11433239	0.060606061	FRACTURE	0	0	0	0	23	9
dronedarone	carvedilol	0.517241359	0.11433239	0.060606061	FUNGAL INFECTION	0	0	0	0	23	9
dronedarone	carvedilol	0.517241359	0.11433239	0.060606061	GASTRIC ULCER	0	0	0	0	23	9
dronedarone	carvedilol	0.517241359	0.11433239	0.060606061	GASTROINTESTINAL HAEMORRHAGE	1	0	0	0	23	9
dronedarone	carvedilol	0.517241359	0.11433239	0.060606061	GLAUCOMA	0	0	0	0	23	9
dronedarone	carvedilol	0.517241359	0.11433239	0.060606061	GRANULOCYTOPENIA	0	0	0	0	23	9
dronedarone	carvedilol	0.517241359	0.11433239	0.060606061	HAEMATOMA	0	0	0	0	23	9
dronedarone	carvedilol	0.517241359	0.11433239	0.060606061	HAEMOLYTIC ANAEMIA	0	0	0	0	23	9
dronedarone	carvedilol	0.517241359	0.11433239	0.060606061	HAEMORRHAGE	1	0	0	0	23	9
dronedarone	carvedilol	0.517241359	0.11433239	0.060606061	HALLUCINATION	0	1	0	0	23	9
dronedarone	carvedilol	0.517241359	0.11433239	0.060606061	HEPATIC FAILURE	0	0	0	0	23	9
dronedarone	carvedilol	0.517241359	0.11433239	0.060606061	HEPATIC NECROSIS	0	0	0	0	23	9
dronedarone	carvedilol	0.517241359	0.11433239	0.060606061	HEPATITIS	0	0	0	0	23	9
dronedarone	carvedilol	0.517241359	0.11433239	0.060606061	HEPATOTOXICITY	0	0	1	0	23	9
dronedarone	carvedilol	0.517241359	0.11433239	0.060606061	HOSTILITY	0	0	0	0	23	9
dronedarone	carvedilol	0.517241359	0.11433239	0.060606061	HYPERCHOLESTEROLAEMIA	1	0	0	0	23	9
dronedarone	carvedilol	0.517241359	0.11433239	0.060606061	HYPERGLYCAEMIA	1	1	0	0	23	9
dronedarone	carvedilol	0.517241359	0.11433239	0.060606061	HYPERKINESIA	0	0	0	0	23	9
dronedarone	carvedilol	0.517241359	0.11433239	0.060606061	HYPERSENSITIVITY	1	0	0	0	23	9
dronedarone	carvedilol	0.517241359	0.11433239	0.060606061	HYPERTENSION	0	1	0	0	23	9
dronedarone	carvedilol	0.517241359	0.11433239	0.060606061	HYPOGLYCAEMIA	1	1	0	0	23	9
dronedarone	carvedilol	0.517241359	0.11433239	0.060606061	HYPOKINESIA	0	0	0	0	23	9
dronedarone	carvedilol	0.517241359	0.11433239	0.060606061	IMPAIRED HEALING	0	0	0	0	23	9
dronedarone	carvedilol	0.517241359	0.11433239	0.060606061	INFECTION	0	0	0	0	23	9
dronedarone	carvedilol	0.517241359	0.11433239	0.060606061	INJURY	1	0	0	0	23	9
dronedarone	carvedilol	0.517241359	0.11433239	0.060606061	INSOMNIA	1	1	0	0	23	9
dronedarone	carvedilol	0.517241359	0.11433239	0.060606061	INTERSTITIAL LUNG DISEASE	1	0	1	0	23	9
dronedarone	carvedilol	0.517241359	0.11433239	0.060606061	JAUNDICE	0	0	0	0	23	9
dronedarone	carvedilol	0.517241359	0.11433239	0.060606061	LARYNGEAL OEDEMA	0	0	0	0	23	9
dronedarone	carvedilol	0.517241359	0.11433239	0.060606061	LEUKOPENIA	1	0	0	0	23	9
dronedarone	carvedilol	0.517241359	0.11433239	0.060606061	MEMORY IMPAIRMENT	0	0	0	0	23	9
dronedarone	carvedilol	0.517241359	0.11433239	0.060606061	MYOCARDIAL INFARCTION	1	1	0	0	23	9
dronedarone	carvedilol	0.517241359	0.11433239	0.060606061	MYOPATHY	0	0	0	0	23	9
dronedarone	carvedilol	0.517241359	0.11433239	0.060606061	MYOSITIS	0	0	0	0	23	9
dronedarone	carvedilol	0.517241359	0.11433239	0.060606061	NEUROLEPTIC MALIGNANT SYNDROME	0	0	0	0	23	9
dronedarone	carvedilol	0.517241359	0.11433239	0.060606061	NEUROPATHY PERIPHERAL	1	0	0	0	23	9
dronedarone	carvedilol	0.517241359	0.11433239	0.060606061	NEUTROPENIA	0	0	0	0	23	9
dronedarone	carvedilol	0.517241359	0.11433239	0.060606061	OEDEMA	1	1	0	0	23	9
dronedarone	carvedilol	0.517241359	0.11433239	0.060606061	OLIGURIA	0	0	0	0	23	9
dronedarone	carvedilol	0.517241359	0.11433239	0.060606061	PANCREATITIS	0	0	0	0	23	9
dronedarone	carvedilol	0.517241359	0.11433239	0.060606061	PANCYTOPENIA	1	0	0	0	23	9
dronedarone	carvedilol	0.517241359	0.11433239	0.060606061	PARALYSIS	0	0	0	0	23	9
dronedarone	carvedilol	0.517241359	0.11433239	0.060606061	PARANOIA	0	0	0	0	23	9
dronedarone	carvedilol	0.517241359	0.11433239	0.060606061	PHOTOSENSITIVITY REACTION	1	0	0	1	23	9
dronedarone	carvedilol	0.517241359	0.11433239	0.060606061	PNEUMONIA	0	0	0	0	23	9
dronedarone	carvedilol	0.517241359	0.11433239	0.060606061	PROTEINURIA	0	0	0	0	23	9
dronedarone	carvedilol	0.517241359	0.11433239	0.060606061	PULMONARY EMBOLISM	0	0	0	0	23	9
dronedarone	carvedilol	0.517241359	0.11433239	0.060606061	PULMONARY OEDEMA	1	0	0	0	23	9
dronedarone	carvedilol	0.517241359	0.11433239	0.060606061	RECTAL HAEMORRHAGE	0	0	0	0	23	9
dronedarone	carvedilol	0.517241359	0.11433239	0.060606061	RENAL FAILURE	1	0	0	0	23	9
dronedarone	carvedilol	0.517241359	0.11433239	0.060606061	RENAL IMPAIRMENT	0	0	0	0	23	9
dronedarone	carvedilol	0.517241359	0.11433239	0.060606061	RESPIRATORY DEPRESSION	0	0	0	0	23	9
dronedarone	carvedilol	0.517241359	0.11433239	0.060606061	RESPIRATORY FAILURE	0	0	0	0	23	9
dronedarone	carvedilol	0.517241359	0.11433239	0.060606061	RHABDOMYOLYSIS	0	0	0	0	23	9
dronedarone	carvedilol	0.517241359	0.11433239	0.060606061	ROAD TRAFFIC ACCIDENT	0	0	0	0	23	9
dronedarone	carvedilol	0.517241359	0.11433239	0.060606061	SEIZURE	1	0	0	0	23	9
dronedarone	carvedilol	0.517241359	0.11433239	0.060606061	SEPSIS	0	0	0	0	23	9
dronedarone	carvedilol	0.517241359	0.11433239	0.060606061	SEROTONIN SYNDROME	0	0	0	0	23	9
dronedarone	carvedilol	0.517241359	0.11433239	0.060606061	SKIN ULCER	0	0	0	0	23	9
dronedarone	carvedilol	0.517241359	0.11433239	0.060606061	SLEEP DISORDER	1	0	0	0	23	9
dronedarone	carvedilol	0.517241359	0.11433239	0.060606061	STEVENS-JOHNSON SYNDROME	1	0	0	0	23	9
dronedarone	carvedilol	0.517241359	0.11433239	0.060606061	STOMATITIS	0	0	0	0	23	9
dronedarone	carvedilol	0.517241359	0.11433239	0.060606061	SUDDEN DEATH	0	0	0	0	23	9
dronedarone	carvedilol	0.517241359	0.11433239	0.060606061	SUICIDAL BEHAVIOUR	0	0	0	0	23	9
dronedarone	carvedilol	0.517241359	0.11433239	0.060606061	SUPRAVENTRICULAR TACHYCARDIA	0	1	0	0	23	9
dronedarone	carvedilol	0.517241359	0.11433239	0.060606061	TACHYCARDIA	1	1	0	0	23	9
dronedarone	carvedilol	0.517241359	0.11433239	0.060606061	THROMBOCYTOPENIA	1	0	0	0	23	9
dronedarone	carvedilol	0.517241359	0.11433239	0.060606061	THROMBOPHLEBITIS	0	0	0	0	23	9
dronedarone	carvedilol	0.517241359	0.11433239	0.060606061	THROMBOSIS	0	0	0	0	23	9
dronedarone	carvedilol	0.517241359	0.11433239	0.060606061	TINNITUS	1	0	0	0	23	9
dronedarone	carvedilol	0.517241359	0.11433239	0.060606061	TOXIC EPIDERMAL NECROLYSIS	1	0	0	0	23	9
dronedarone	carvedilol	0.517241359	0.11433239	0.060606061	ULCER	0	0	0	0	23	9
dronedarone	carvedilol	0.517241359	0.11433239	0.060606061	UPPER RESPIRATORY TRACT INFECTION	0	1	0	0	23	9
dronedarone	carvedilol	0.517241359	0.11433239	0.060606061	URINARY TRACT INFECTION	0	0	0	0	23	9
dronedarone	carvedilol	0.517241359	0.11433239	0.060606061	URTICARIA	1	0	0	0	23	9
dronedarone	carvedilol	0.517241359	0.11433239	0.060606061	VAGINAL HAEMORRHAGE	0	0	0	0	23	9
dronedarone	carvedilol	0.517241359	0.11433239	0.060606061	VASCULITIS	0	0	1	0	23	9
dronedarone	carvedilol	0.517241359	0.11433239	0.060606061	VENTRICULAR ARRHYTHMIA	1	1	0	0	23	9
dronedarone	carvedilol	0.517241359	0.11433239	0.060606061	VISION BLURRED	0	0	0	0	23	9
dronedarone	carvedilol	0.517241359	0.11433239	0.060606061	VISUAL IMPAIRMENT	1	0	0	0	23	9
dronedarone	carvedilol	0.517241359	0.11433239	0.060606061	WEIGHT INCREASED	1	0	1	1	23	9
dronedarone	chlorpromazine	0.386363626	0.144337567	0.076923077	ACCIDENT	0	0	0	0	36	9
dronedarone	chlorpromazine	0.386363626	0.144337567	0.076923077	ACUTE KIDNEY INJURY	0	0	1	0	36	9
dronedarone	chlorpromazine	0.386363626	0.144337567	0.076923077	AGGRESSION	0	0	0	0	36	9
dronedarone	chlorpromazine	0.386363626	0.144337567	0.076923077	AGRANULOCYTOSIS	1	1	0	0	36	9
dronedarone	chlorpromazine	0.386363626	0.144337567	0.076923077	AMNESIA	0	0	0	0	36	9
dronedarone	chlorpromazine	0.386363626	0.144337567	0.076923077	ANAEMIA	0	0	0	0	36	9
dronedarone	chlorpromazine	0.386363626	0.144337567	0.076923077	ANAPHYLACTIC REACTION	0	0	1	0	36	9
dronedarone	chlorpromazine	0.386363626	0.144337567	0.076923077	ANAPHYLACTOID REACTION	1	0	0	0	36	9
dronedarone	chlorpromazine	0.386363626	0.144337567	0.076923077	ANGINA PECTORIS	0	0	0	0	36	9
dronedarone	chlorpromazine	0.386363626	0.144337567	0.076923077	ANGIOEDEMA	1	0	1	0	36	9
dronedarone	chlorpromazine	0.386363626	0.144337567	0.076923077	APLASTIC ANAEMIA	1	1	0	0	36	9
dronedarone	chlorpromazine	0.386363626	0.144337567	0.076923077	APNOEA	0	0	0	0	36	9
dronedarone	chlorpromazine	0.386363626	0.144337567	0.076923077	ARRHYTHMIA	1	1	0	0	36	9
dronedarone	chlorpromazine	0.386363626	0.144337567	0.076923077	ATRIOVENTRICULAR BLOCK	0	0	0	0	36	9
dronedarone	chlorpromazine	0.386363626	0.144337567	0.076923077	AZOTAEMIA	0	0	0	0	36	9
dronedarone	chlorpromazine	0.386363626	0.144337567	0.076923077	BACTERIAL INFECTION	0	0	0	0	36	9
dronedarone	chlorpromazine	0.386363626	0.144337567	0.076923077	BLINDNESS	0	0	0	0	36	9
dronedarone	chlorpromazine	0.386363626	0.144337567	0.076923077	BONE MARROW FAILURE	0	1	0	0	36	9
dronedarone	chlorpromazine	0.386363626	0.144337567	0.076923077	BRADYCARDIA	0	0	1	1	36	9
dronedarone	chlorpromazine	0.386363626	0.144337567	0.076923077	BRONCHITIS	0	0	0	0	36	9
dronedarone	chlorpromazine	0.386363626	0.144337567	0.076923077	CANDIDA INFECTION	0	1	0	0	36	9
dronedarone	chlorpromazine	0.386363626	0.144337567	0.076923077	CARDIAC ARREST	1	0	0	0	36	9
dronedarone	chlorpromazine	0.386363626	0.144337567	0.076923077	CARDIAC FAILURE	1	0	1	1	36	9
dronedarone	chlorpromazine	0.386363626	0.144337567	0.076923077	CARDIOMYOPATHY	0	1	0	0	36	9
dronedarone	chlorpromazine	0.386363626	0.144337567	0.076923077	CATARACT	0	1	0	0	36	9
dronedarone	chlorpromazine	0.386363626	0.144337567	0.076923077	CELLULITIS	0	0	0	0	36	9
dronedarone	chlorpromazine	0.386363626	0.144337567	0.076923077	CEREBRAL HAEMORRHAGE	0	0	0	0	36	9
dronedarone	chlorpromazine	0.386363626	0.144337567	0.076923077	CEREBRAL INFARCTION	0	0	0	0	36	9
dronedarone	chlorpromazine	0.386363626	0.144337567	0.076923077	CEREBROVASCULAR ACCIDENT	0	0	1	0	36	9
dronedarone	chlorpromazine	0.386363626	0.144337567	0.076923077	CHOLESTASIS	0	1	0	0	36	9
dronedarone	chlorpromazine	0.386363626	0.144337567	0.076923077	COAGULOPATHY	0	0	0	0	36	9
dronedarone	chlorpromazine	0.386363626	0.144337567	0.076923077	COLITIS	0	0	0	0	36	9
dronedarone	chlorpromazine	0.386363626	0.144337567	0.076923077	COLITIS ULCERATIVE	0	0	0	0	36	9
dronedarone	chlorpromazine	0.386363626	0.144337567	0.076923077	CONFUSIONAL STATE	1	1	0	0	36	9
dronedarone	chlorpromazine	0.386363626	0.144337567	0.076923077	CONJUNCTIVITIS	0	0	0	0	36	9
dronedarone	chlorpromazine	0.386363626	0.144337567	0.076923077	CROHN'S DISEASE	0	0	0	0	36	9
dronedarone	chlorpromazine	0.386363626	0.144337567	0.076923077	DEAFNESS	0	0	0	0	36	9
dronedarone	chlorpromazine	0.386363626	0.144337567	0.076923077	DEEP VEIN THROMBOSIS	0	0	0	0	36	9
dronedarone	chlorpromazine	0.386363626	0.144337567	0.076923077	DELIRIUM	0	1	0	0	36	9
dronedarone	chlorpromazine	0.386363626	0.144337567	0.076923077	DELUSION	0	0	0	0	36	9
dronedarone	chlorpromazine	0.386363626	0.144337567	0.076923077	DERMATITIS BULLOUS	0	0	0	0	36	9
dronedarone	chlorpromazine	0.386363626	0.144337567	0.076923077	DERMATITIS EXFOLIATIVE	1	1	0	0	36	9
dronedarone	chlorpromazine	0.386363626	0.144337567	0.076923077	DIABETES MELLITUS	0	1	0	0	36	9
dronedarone	chlorpromazine	0.386363626	0.144337567	0.076923077	DIPLOPIA	0	0	0	0	36	9
dronedarone	chlorpromazine	0.386363626	0.144337567	0.076923077	DISORIENTATION	0	0	0	0	36	9
dronedarone	chlorpromazine	0.386363626	0.144337567	0.076923077	DRUG REACTION WITH EOSINOPHILIA AND SYSTEMIC SYMPTOMS	0	0	0	0	36	9
dronedarone	chlorpromazine	0.386363626	0.144337567	0.076923077	DYSGEUSIA	0	0	0	1	36	9
dronedarone	chlorpromazine	0.386363626	0.144337567	0.076923077	ELECTROCARDIOGRAM QT PROLONGED	0	1	1	1	36	9
dronedarone	chlorpromazine	0.386363626	0.144337567	0.076923077	EMBOLISM	0	0	0	0	36	9
dronedarone	chlorpromazine	0.386363626	0.144337567	0.076923077	EOSINOPHILIA	1	1	0	0	36	9
dronedarone	chlorpromazine	0.386363626	0.144337567	0.076923077	ERYTHEMA MULTIFORME	0	0	0	0	36	9
dronedarone	chlorpromazine	0.386363626	0.144337567	0.076923077	EXTRAPYRAMIDAL DISORDER	1	1	0	0	36	9
dronedarone	chlorpromazine	0.386363626	0.144337567	0.076923077	FALL	0	0	0	0	36	9
dronedarone	chlorpromazine	0.386363626	0.144337567	0.076923077	FEBRILE NEUTROPENIA	0	0	0	0	36	9
dronedarone	chlorpromazine	0.386363626	0.144337567	0.076923077	FRACTURE	0	0	0	0	36	9
dronedarone	chlorpromazine	0.386363626	0.144337567	0.076923077	FUNGAL INFECTION	0	0	0	0	36	9
dronedarone	chlorpromazine	0.386363626	0.144337567	0.076923077	GASTRIC ULCER	0	0	0	0	36	9
dronedarone	chlorpromazine	0.386363626	0.144337567	0.076923077	GASTROINTESTINAL HAEMORRHAGE	0	0	0	0	36	9
dronedarone	chlorpromazine	0.386363626	0.144337567	0.076923077	GLAUCOMA	0	0	0	0	36	9
dronedarone	chlorpromazine	0.386363626	0.144337567	0.076923077	GRANULOCYTOPENIA	0	0	0	0	36	9
dronedarone	chlorpromazine	0.386363626	0.144337567	0.076923077	HAEMATOMA	0	0	0	0	36	9
dronedarone	chlorpromazine	0.386363626	0.144337567	0.076923077	HAEMOLYTIC ANAEMIA	1	1	0	0	36	9
dronedarone	chlorpromazine	0.386363626	0.144337567	0.076923077	HAEMORRHAGE	0	0	0	0	36	9
dronedarone	chlorpromazine	0.386363626	0.144337567	0.076923077	HALLUCINATION	0	0	0	0	36	9
dronedarone	chlorpromazine	0.386363626	0.144337567	0.076923077	HEPATIC FAILURE	0	1	0	0	36	9
dronedarone	chlorpromazine	0.386363626	0.144337567	0.076923077	HEPATIC NECROSIS	0	0	0	0	36	9
dronedarone	chlorpromazine	0.386363626	0.144337567	0.076923077	HEPATITIS	0	0	0	0	36	9
dronedarone	chlorpromazine	0.386363626	0.144337567	0.076923077	HEPATOTOXICITY	0	1	1	0	36	9
dronedarone	chlorpromazine	0.386363626	0.144337567	0.076923077	HOSTILITY	0	0	0	0	36	9
dronedarone	chlorpromazine	0.386363626	0.144337567	0.076923077	HYPERCHOLESTEROLAEMIA	0	1	0	0	36	9
dronedarone	chlorpromazine	0.386363626	0.144337567	0.076923077	HYPERGLYCAEMIA	1	1	0	0	36	9
dronedarone	chlorpromazine	0.386363626	0.144337567	0.076923077	HYPERKINESIA	1	1	0	0	36	9
dronedarone	chlorpromazine	0.386363626	0.144337567	0.076923077	HYPERSENSITIVITY	1	0	0	0	36	9
dronedarone	chlorpromazine	0.386363626	0.144337567	0.076923077	HYPERTENSION	0	1	0	0	36	9
dronedarone	chlorpromazine	0.386363626	0.144337567	0.076923077	HYPOGLYCAEMIA	1	1	0	0	36	9
dronedarone	chlorpromazine	0.386363626	0.144337567	0.076923077	HYPOKINESIA	0	0	0	0	36	9
dronedarone	chlorpromazine	0.386363626	0.144337567	0.076923077	IMPAIRED HEALING	0	0	0	0	36	9
dronedarone	chlorpromazine	0.386363626	0.144337567	0.076923077	INFECTION	1	0	0	0	36	9
dronedarone	chlorpromazine	0.386363626	0.144337567	0.076923077	INJURY	0	0	0	0	36	9
dronedarone	chlorpromazine	0.386363626	0.144337567	0.076923077	INSOMNIA	1	1	0	0	36	9
dronedarone	chlorpromazine	0.386363626	0.144337567	0.076923077	INTERSTITIAL LUNG DISEASE	0	0	1	0	36	9
dronedarone	chlorpromazine	0.386363626	0.144337567	0.076923077	JAUNDICE	1	1	0	0	36	9
dronedarone	chlorpromazine	0.386363626	0.144337567	0.076923077	LARYNGEAL OEDEMA	1	0	0	0	36	9
dronedarone	chlorpromazine	0.386363626	0.144337567	0.076923077	LEUKOPENIA	1	1	0	0	36	9
dronedarone	chlorpromazine	0.386363626	0.144337567	0.076923077	MEMORY IMPAIRMENT	0	0	0	0	36	9
dronedarone	chlorpromazine	0.386363626	0.144337567	0.076923077	MYOCARDIAL INFARCTION	0	0	0	0	36	9
dronedarone	chlorpromazine	0.386363626	0.144337567	0.076923077	MYOPATHY	0	0	0	0	36	9
dronedarone	chlorpromazine	0.386363626	0.144337567	0.076923077	MYOSITIS	0	0	0	0	36	9
dronedarone	chlorpromazine	0.386363626	0.144337567	0.076923077	NEUROLEPTIC MALIGNANT SYNDROME	1	1	0	0	36	9
dronedarone	chlorpromazine	0.386363626	0.144337567	0.076923077	NEUROPATHY PERIPHERAL	0	0	0	0	36	9
dronedarone	chlorpromazine	0.386363626	0.144337567	0.076923077	NEUTROPENIA	0	1	0	0	36	9
dronedarone	chlorpromazine	0.386363626	0.144337567	0.076923077	OEDEMA	1	0	0	0	36	9
dronedarone	chlorpromazine	0.386363626	0.144337567	0.076923077	OLIGURIA	0	0	0	0	36	9
dronedarone	chlorpromazine	0.386363626	0.144337567	0.076923077	PANCREATITIS	0	0	0	0	36	9
dronedarone	chlorpromazine	0.386363626	0.144337567	0.076923077	PANCYTOPENIA	1	0	0	0	36	9
dronedarone	chlorpromazine	0.386363626	0.144337567	0.076923077	PARALYSIS	0	0	0	0	36	9
dronedarone	chlorpromazine	0.386363626	0.144337567	0.076923077	PARANOIA	0	0	0	0	36	9
dronedarone	chlorpromazine	0.386363626	0.144337567	0.076923077	PHOTOSENSITIVITY REACTION	1	1	0	1	36	9
dronedarone	chlorpromazine	0.386363626	0.144337567	0.076923077	PNEUMONIA	1	0	0	0	36	9
dronedarone	chlorpromazine	0.386363626	0.144337567	0.076923077	PROTEINURIA	0	0	0	0	36	9
dronedarone	chlorpromazine	0.386363626	0.144337567	0.076923077	PULMONARY EMBOLISM	0	0	0	0	36	9
dronedarone	chlorpromazine	0.386363626	0.144337567	0.076923077	PULMONARY OEDEMA	0	0	0	0	36	9
dronedarone	chlorpromazine	0.386363626	0.144337567	0.076923077	RECTAL HAEMORRHAGE	0	0	0	0	36	9
dronedarone	chlorpromazine	0.386363626	0.144337567	0.076923077	RENAL FAILURE	0	0	0	0	36	9
dronedarone	chlorpromazine	0.386363626	0.144337567	0.076923077	RENAL IMPAIRMENT	0	0	0	0	36	9
dronedarone	chlorpromazine	0.386363626	0.144337567	0.076923077	RESPIRATORY DEPRESSION	0	1	0	0	36	9
dronedarone	chlorpromazine	0.386363626	0.144337567	0.076923077	RESPIRATORY FAILURE	0	0	0	0	36	9
dronedarone	chlorpromazine	0.386363626	0.144337567	0.076923077	RHABDOMYOLYSIS	0	1	0	0	36	9
dronedarone	chlorpromazine	0.386363626	0.144337567	0.076923077	ROAD TRAFFIC ACCIDENT	0	0	0	0	36	9
dronedarone	chlorpromazine	0.386363626	0.144337567	0.076923077	SEIZURE	1	1	0	0	36	9
dronedarone	chlorpromazine	0.386363626	0.144337567	0.076923077	SEPSIS	0	0	0	0	36	9
dronedarone	chlorpromazine	0.386363626	0.144337567	0.076923077	SEROTONIN SYNDROME	0	0	0	0	36	9
dronedarone	chlorpromazine	0.386363626	0.144337567	0.076923077	SKIN ULCER	0	0	0	0	36	9
dronedarone	chlorpromazine	0.386363626	0.144337567	0.076923077	SLEEP DISORDER	0	0	0	0	36	9
dronedarone	chlorpromazine	0.386363626	0.144337567	0.076923077	STEVENS-JOHNSON SYNDROME	0	0	0	0	36	9
dronedarone	chlorpromazine	0.386363626	0.144337567	0.076923077	STOMATITIS	0	0	0	0	36	9
dronedarone	chlorpromazine	0.386363626	0.144337567	0.076923077	SUDDEN DEATH	1	0	0	0	36	9
dronedarone	chlorpromazine	0.386363626	0.144337567	0.076923077	SUICIDAL BEHAVIOUR	0	1	0	0	36	9
dronedarone	chlorpromazine	0.386363626	0.144337567	0.076923077	SUPRAVENTRICULAR TACHYCARDIA	0	0	0	0	36	9
dronedarone	chlorpromazine	0.386363626	0.144337567	0.076923077	TACHYCARDIA	1	1	0	0	36	9
dronedarone	chlorpromazine	0.386363626	0.144337567	0.076923077	THROMBOCYTOPENIA	0	1	0	0	36	9
dronedarone	chlorpromazine	0.386363626	0.144337567	0.076923077	THROMBOPHLEBITIS	0	0	0	0	36	9
dronedarone	chlorpromazine	0.386363626	0.144337567	0.076923077	THROMBOSIS	0	1	0	0	36	9
dronedarone	chlorpromazine	0.386363626	0.144337567	0.076923077	TINNITUS	0	0	0	0	36	9
dronedarone	chlorpromazine	0.386363626	0.144337567	0.076923077	TOXIC EPIDERMAL NECROLYSIS	0	1	0	0	36	9
dronedarone	chlorpromazine	0.386363626	0.144337567	0.076923077	ULCER	0	0	0	0	36	9
dronedarone	chlorpromazine	0.386363626	0.144337567	0.076923077	UPPER RESPIRATORY TRACT INFECTION	0	0	0	0	36	9
dronedarone	chlorpromazine	0.386363626	0.144337567	0.076923077	URINARY TRACT INFECTION	0	0	0	0	36	9
dronedarone	chlorpromazine	0.386363626	0.144337567	0.076923077	URTICARIA	1	1	0	0	36	9
dronedarone	chlorpromazine	0.386363626	0.144337567	0.076923077	VAGINAL HAEMORRHAGE	0	0	0	0	36	9
dronedarone	chlorpromazine	0.386363626	0.144337567	0.076923077	VASCULITIS	0	0	1	0	36	9
dronedarone	chlorpromazine	0.386363626	0.144337567	0.076923077	VENTRICULAR ARRHYTHMIA	0	1	0	0	36	9
dronedarone	chlorpromazine	0.386363626	0.144337567	0.076923077	VISION BLURRED	0	1	0	0	36	9
dronedarone	chlorpromazine	0.386363626	0.144337567	0.076923077	VISUAL IMPAIRMENT	1	0	0	0	36	9
dronedarone	chlorpromazine	0.386363626	0.144337567	0.076923077	WEIGHT INCREASED	0	0	1	1	36	9
dronedarone	doxazosin	0.571428597	0.19245009	0.090909091	ACCIDENT	0	0	0	0	28	9
dronedarone	doxazosin	0.571428597	0.19245009	0.090909091	ACUTE KIDNEY INJURY	0	0	1	0	28	9
dronedarone	doxazosin	0.571428597	0.19245009	0.090909091	AGGRESSION	0	0	0	0	28	9
dronedarone	doxazosin	0.571428597	0.19245009	0.090909091	AGRANULOCYTOSIS	0	0	0	0	28	9
dronedarone	doxazosin	0.571428597	0.19245009	0.090909091	AMNESIA	1	0	0	0	28	9
dronedarone	doxazosin	0.571428597	0.19245009	0.090909091	ANAEMIA	0	0	0	0	28	9
dronedarone	doxazosin	0.571428597	0.19245009	0.090909091	ANAPHYLACTIC REACTION	0	0	1	0	28	9
dronedarone	doxazosin	0.571428597	0.19245009	0.090909091	ANAPHYLACTOID REACTION	0	0	0	0	28	9
dronedarone	doxazosin	0.571428597	0.19245009	0.090909091	ANGINA PECTORIS	1	1	0	0	28	9
dronedarone	doxazosin	0.571428597	0.19245009	0.090909091	ANGIOEDEMA	0	0	1	0	28	9
dronedarone	doxazosin	0.571428597	0.19245009	0.090909091	APLASTIC ANAEMIA	0	0	0	0	28	9
dronedarone	doxazosin	0.571428597	0.19245009	0.090909091	APNOEA	0	0	0	0	28	9
dronedarone	doxazosin	0.571428597	0.19245009	0.090909091	ARRHYTHMIA	1	0	0	0	28	9
dronedarone	doxazosin	0.571428597	0.19245009	0.090909091	ATRIOVENTRICULAR BLOCK	0	0	0	0	28	9
dronedarone	doxazosin	0.571428597	0.19245009	0.090909091	AZOTAEMIA	0	0	0	0	28	9
dronedarone	doxazosin	0.571428597	0.19245009	0.090909091	BACTERIAL INFECTION	0	0	0	0	28	9
dronedarone	doxazosin	0.571428597	0.19245009	0.090909091	BLINDNESS	0	0	0	0	28	9
dronedarone	doxazosin	0.571428597	0.19245009	0.090909091	BONE MARROW FAILURE	0	0	0	0	28	9
dronedarone	doxazosin	0.571428597	0.19245009	0.090909091	BRADYCARDIA	1	0	1	1	28	9
dronedarone	doxazosin	0.571428597	0.19245009	0.090909091	BRONCHITIS	0	0	0	0	28	9
dronedarone	doxazosin	0.571428597	0.19245009	0.090909091	CANDIDA INFECTION	0	0	0	0	28	9
dronedarone	doxazosin	0.571428597	0.19245009	0.090909091	CARDIAC ARREST	0	0	0	0	28	9
dronedarone	doxazosin	0.571428597	0.19245009	0.090909091	CARDIAC FAILURE	0	1	1	1	28	9
dronedarone	doxazosin	0.571428597	0.19245009	0.090909091	CARDIOMYOPATHY	0	0	0	0	28	9
dronedarone	doxazosin	0.571428597	0.19245009	0.090909091	CATARACT	1	0	0	0	28	9
dronedarone	doxazosin	0.571428597	0.19245009	0.090909091	CELLULITIS	0	0	0	0	28	9
dronedarone	doxazosin	0.571428597	0.19245009	0.090909091	CEREBRAL HAEMORRHAGE	0	1	0	0	28	9
dronedarone	doxazosin	0.571428597	0.19245009	0.090909091	CEREBRAL INFARCTION	0	0	0	0	28	9
dronedarone	doxazosin	0.571428597	0.19245009	0.090909091	CEREBROVASCULAR ACCIDENT	1	1	1	0	28	9
dronedarone	doxazosin	0.571428597	0.19245009	0.090909091	CHOLESTASIS	0	0	0	0	28	9
dronedarone	doxazosin	0.571428597	0.19245009	0.090909091	COAGULOPATHY	0	0	0	0	28	9
dronedarone	doxazosin	0.571428597	0.19245009	0.090909091	COLITIS	0	0	0	0	28	9
dronedarone	doxazosin	0.571428597	0.19245009	0.090909091	COLITIS ULCERATIVE	0	0	0	0	28	9
dronedarone	doxazosin	0.571428597	0.19245009	0.090909091	CONFUSIONAL STATE	1	0	0	0	28	9
dronedarone	doxazosin	0.571428597	0.19245009	0.090909091	CONJUNCTIVITIS	0	0	0	0	28	9
dronedarone	doxazosin	0.571428597	0.19245009	0.090909091	CROHN'S DISEASE	0	0	0	0	28	9
dronedarone	doxazosin	0.571428597	0.19245009	0.090909091	DEAFNESS	0	0	0	0	28	9
dronedarone	doxazosin	0.571428597	0.19245009	0.090909091	DEEP VEIN THROMBOSIS	0	0	0	0	28	9
dronedarone	doxazosin	0.571428597	0.19245009	0.090909091	DELIRIUM	0	0	0	0	28	9
dronedarone	doxazosin	0.571428597	0.19245009	0.090909091	DELUSION	0	0	0	0	28	9
dronedarone	doxazosin	0.571428597	0.19245009	0.090909091	DERMATITIS BULLOUS	0	0	0	0	28	9
dronedarone	doxazosin	0.571428597	0.19245009	0.090909091	DERMATITIS EXFOLIATIVE	0	0	0	0	28	9
dronedarone	doxazosin	0.571428597	0.19245009	0.090909091	DIABETES MELLITUS	0	0	0	0	28	9
dronedarone	doxazosin	0.571428597	0.19245009	0.090909091	DIPLOPIA	0	0	0	0	28	9
dronedarone	doxazosin	0.571428597	0.19245009	0.090909091	DISORIENTATION	0	0	0	0	28	9
dronedarone	doxazosin	0.571428597	0.19245009	0.090909091	DRUG REACTION WITH EOSINOPHILIA AND SYSTEMIC SYMPTOMS	0	0	0	0	28	9
dronedarone	doxazosin	0.571428597	0.19245009	0.090909091	DYSGEUSIA	1	0	0	1	28	9
dronedarone	doxazosin	0.571428597	0.19245009	0.090909091	ELECTROCARDIOGRAM QT PROLONGED	0	0	1	1	28	9
dronedarone	doxazosin	0.571428597	0.19245009	0.090909091	EMBOLISM	0	0	0	0	28	9
dronedarone	doxazosin	0.571428597	0.19245009	0.090909091	EOSINOPHILIA	0	0	0	0	28	9
dronedarone	doxazosin	0.571428597	0.19245009	0.090909091	ERYTHEMA MULTIFORME	0	0	0	0	28	9
dronedarone	doxazosin	0.571428597	0.19245009	0.090909091	EXTRAPYRAMIDAL DISORDER	0	0	0	0	28	9
dronedarone	doxazosin	0.571428597	0.19245009	0.090909091	FALL	0	0	0	0	28	9
dronedarone	doxazosin	0.571428597	0.19245009	0.090909091	FEBRILE NEUTROPENIA	0	0	0	0	28	9
dronedarone	doxazosin	0.571428597	0.19245009	0.090909091	FRACTURE	0	0	0	0	28	9
dronedarone	doxazosin	0.571428597	0.19245009	0.090909091	FUNGAL INFECTION	0	0	0	0	28	9
dronedarone	doxazosin	0.571428597	0.19245009	0.090909091	GASTRIC ULCER	0	0	0	0	28	9
dronedarone	doxazosin	0.571428597	0.19245009	0.090909091	GASTROINTESTINAL HAEMORRHAGE	1	0	0	0	28	9
dronedarone	doxazosin	0.571428597	0.19245009	0.090909091	GLAUCOMA	0	0	0	0	28	9
dronedarone	doxazosin	0.571428597	0.19245009	0.090909091	GRANULOCYTOPENIA	0	0	0	0	28	9
dronedarone	doxazosin	0.571428597	0.19245009	0.090909091	HAEMATOMA	0	0	0	0	28	9
dronedarone	doxazosin	0.571428597	0.19245009	0.090909091	HAEMOLYTIC ANAEMIA	0	0	0	0	28	9
dronedarone	doxazosin	0.571428597	0.19245009	0.090909091	HAEMORRHAGE	0	0	0	0	28	9
dronedarone	doxazosin	0.571428597	0.19245009	0.090909091	HALLUCINATION	0	0	0	0	28	9
dronedarone	doxazosin	0.571428597	0.19245009	0.090909091	HEPATIC FAILURE	0	1	0	0	28	9
dronedarone	doxazosin	0.571428597	0.19245009	0.090909091	HEPATIC NECROSIS	0	0	0	0	28	9
dronedarone	doxazosin	0.571428597	0.19245009	0.090909091	HEPATITIS	1	0	0	0	28	9
dronedarone	doxazosin	0.571428597	0.19245009	0.090909091	HEPATOTOXICITY	0	0	1	0	28	9
dronedarone	doxazosin	0.571428597	0.19245009	0.090909091	HOSTILITY	0	0	0	0	28	9
dronedarone	doxazosin	0.571428597	0.19245009	0.090909091	HYPERCHOLESTEROLAEMIA	0	0	0	0	28	9
dronedarone	doxazosin	0.571428597	0.19245009	0.090909091	HYPERGLYCAEMIA	0	0	0	0	28	9
dronedarone	doxazosin	0.571428597	0.19245009	0.090909091	HYPERKINESIA	1	0	0	0	28	9
dronedarone	doxazosin	0.571428597	0.19245009	0.090909091	HYPERSENSITIVITY	1	0	0	0	28	9
dronedarone	doxazosin	0.571428597	0.19245009	0.090909091	HYPERTENSION	1	1	0	0	28	9
dronedarone	doxazosin	0.571428597	0.19245009	0.090909091	HYPOGLYCAEMIA	0	0	0	0	28	9
dronedarone	doxazosin	0.571428597	0.19245009	0.090909091	HYPOKINESIA	0	0	0	0	28	9
dronedarone	doxazosin	0.571428597	0.19245009	0.090909091	IMPAIRED HEALING	0	0	0	0	28	9
dronedarone	doxazosin	0.571428597	0.19245009	0.090909091	INFECTION	1	0	0	0	28	9
dronedarone	doxazosin	0.571428597	0.19245009	0.090909091	INJURY	1	0	0	0	28	9
dronedarone	doxazosin	0.571428597	0.19245009	0.090909091	INSOMNIA	1	1	0	0	28	9
dronedarone	doxazosin	0.571428597	0.19245009	0.090909091	INTERSTITIAL LUNG DISEASE	0	0	1	0	28	9
dronedarone	doxazosin	0.571428597	0.19245009	0.090909091	JAUNDICE	1	1	0	0	28	9
dronedarone	doxazosin	0.571428597	0.19245009	0.090909091	LARYNGEAL OEDEMA	0	0	0	0	28	9
dronedarone	doxazosin	0.571428597	0.19245009	0.090909091	LEUKOPENIA	1	0	0	0	28	9
dronedarone	doxazosin	0.571428597	0.19245009	0.090909091	MEMORY IMPAIRMENT	0	0	0	0	28	9
dronedarone	doxazosin	0.571428597	0.19245009	0.090909091	MYOCARDIAL INFARCTION	1	0	0	0	28	9
dronedarone	doxazosin	0.571428597	0.19245009	0.090909091	MYOPATHY	0	0	0	0	28	9
dronedarone	doxazosin	0.571428597	0.19245009	0.090909091	MYOSITIS	0	0	0	0	28	9
dronedarone	doxazosin	0.571428597	0.19245009	0.090909091	NEUROLEPTIC MALIGNANT SYNDROME	0	0	0	0	28	9
dronedarone	doxazosin	0.571428597	0.19245009	0.090909091	NEUROPATHY PERIPHERAL	1	0	0	0	28	9
dronedarone	doxazosin	0.571428597	0.19245009	0.090909091	NEUTROPENIA	1	0	0	0	28	9
dronedarone	doxazosin	0.571428597	0.19245009	0.090909091	OEDEMA	1	1	0	0	28	9
dronedarone	doxazosin	0.571428597	0.19245009	0.090909091	OLIGURIA	0	0	0	0	28	9
dronedarone	doxazosin	0.571428597	0.19245009	0.090909091	PANCREATITIS	0	0	0	0	28	9
dronedarone	doxazosin	0.571428597	0.19245009	0.090909091	PANCYTOPENIA	0	0	0	0	28	9
dronedarone	doxazosin	0.571428597	0.19245009	0.090909091	PARALYSIS	0	0	0	0	28	9
dronedarone	doxazosin	0.571428597	0.19245009	0.090909091	PARANOIA	0	0	0	0	28	9
dronedarone	doxazosin	0.571428597	0.19245009	0.090909091	PHOTOSENSITIVITY REACTION	0	0	0	1	28	9
dronedarone	doxazosin	0.571428597	0.19245009	0.090909091	PNEUMONIA	0	0	0	0	28	9
dronedarone	doxazosin	0.571428597	0.19245009	0.090909091	PROTEINURIA	0	0	0	0	28	9
dronedarone	doxazosin	0.571428597	0.19245009	0.090909091	PULMONARY EMBOLISM	0	0	0	0	28	9
dronedarone	doxazosin	0.571428597	0.19245009	0.090909091	PULMONARY OEDEMA	0	0	0	0	28	9
dronedarone	doxazosin	0.571428597	0.19245009	0.090909091	RECTAL HAEMORRHAGE	0	0	0	0	28	9
dronedarone	doxazosin	0.571428597	0.19245009	0.090909091	RENAL FAILURE	0	0	0	0	28	9
dronedarone	doxazosin	0.571428597	0.19245009	0.090909091	RENAL IMPAIRMENT	0	0	0	0	28	9
dronedarone	doxazosin	0.571428597	0.19245009	0.090909091	RESPIRATORY DEPRESSION	0	0	0	0	28	9
dronedarone	doxazosin	0.571428597	0.19245009	0.090909091	RESPIRATORY FAILURE	0	0	0	0	28	9
dronedarone	doxazosin	0.571428597	0.19245009	0.090909091	RHABDOMYOLYSIS	0	0	0	0	28	9
dronedarone	doxazosin	0.571428597	0.19245009	0.090909091	ROAD TRAFFIC ACCIDENT	0	0	0	0	28	9
dronedarone	doxazosin	0.571428597	0.19245009	0.090909091	SEIZURE	0	0	0	0	28	9
dronedarone	doxazosin	0.571428597	0.19245009	0.090909091	SEPSIS	0	0	0	0	28	9
dronedarone	doxazosin	0.571428597	0.19245009	0.090909091	SEROTONIN SYNDROME	0	0	0	0	28	9
dronedarone	doxazosin	0.571428597	0.19245009	0.090909091	SKIN ULCER	0	0	0	0	28	9
dronedarone	doxazosin	0.571428597	0.19245009	0.090909091	SLEEP DISORDER	0	0	0	0	28	9
dronedarone	doxazosin	0.571428597	0.19245009	0.090909091	STEVENS-JOHNSON SYNDROME	0	0	0	0	28	9
dronedarone	doxazosin	0.571428597	0.19245009	0.090909091	STOMATITIS	0	0	0	0	28	9
dronedarone	doxazosin	0.571428597	0.19245009	0.090909091	SUDDEN DEATH	0	0	0	0	28	9
dronedarone	doxazosin	0.571428597	0.19245009	0.090909091	SUICIDAL BEHAVIOUR	0	0	0	0	28	9
dronedarone	doxazosin	0.571428597	0.19245009	0.090909091	SUPRAVENTRICULAR TACHYCARDIA	0	1	0	0	28	9
dronedarone	doxazosin	0.571428597	0.19245009	0.090909091	TACHYCARDIA	1	0	0	0	28	9
dronedarone	doxazosin	0.571428597	0.19245009	0.090909091	THROMBOCYTOPENIA	1	0	0	0	28	9
dronedarone	doxazosin	0.571428597	0.19245009	0.090909091	THROMBOPHLEBITIS	0	0	0	0	28	9
dronedarone	doxazosin	0.571428597	0.19245009	0.090909091	THROMBOSIS	0	0	0	0	28	9
dronedarone	doxazosin	0.571428597	0.19245009	0.090909091	TINNITUS	1	0	0	0	28	9
dronedarone	doxazosin	0.571428597	0.19245009	0.090909091	TOXIC EPIDERMAL NECROLYSIS	0	0	0	0	28	9
dronedarone	doxazosin	0.571428597	0.19245009	0.090909091	ULCER	0	0	0	0	28	9
dronedarone	doxazosin	0.571428597	0.19245009	0.090909091	UPPER RESPIRATORY TRACT INFECTION	0	0	0	0	28	9
dronedarone	doxazosin	0.571428597	0.19245009	0.090909091	URINARY TRACT INFECTION	1	0	0	0	28	9
dronedarone	doxazosin	0.571428597	0.19245009	0.090909091	URTICARIA	1	0	0	0	28	9
dronedarone	doxazosin	0.571428597	0.19245009	0.090909091	VAGINAL HAEMORRHAGE	0	0	0	0	28	9
dronedarone	doxazosin	0.571428597	0.19245009	0.090909091	VASCULITIS	0	0	1	0	28	9
dronedarone	doxazosin	0.571428597	0.19245009	0.090909091	VENTRICULAR ARRHYTHMIA	0	0	0	0	28	9
dronedarone	doxazosin	0.571428597	0.19245009	0.090909091	VISION BLURRED	0	0	0	0	28	9
dronedarone	doxazosin	0.571428597	0.19245009	0.090909091	VISUAL IMPAIRMENT	1	0	0	0	28	9
dronedarone	doxazosin	0.571428597	0.19245009	0.090909091	WEIGHT INCREASED	1	0	1	1	28	9
dronedarone	droperidol	0.457446814	0.166666667	0.052631579	ACCIDENT	0	0	0	0	36	9
dronedarone	droperidol	0.457446814	0.166666667	0.052631579	ACUTE KIDNEY INJURY	0	0	1	0	36	9
dronedarone	droperidol	0.457446814	0.166666667	0.052631579	AGGRESSION	0	0	0	0	36	9
dronedarone	droperidol	0.457446814	0.166666667	0.052631579	AGRANULOCYTOSIS	0	0	0	0	36	9
dronedarone	droperidol	0.457446814	0.166666667	0.052631579	AMNESIA	0	0	0	0	36	9
dronedarone	droperidol	0.457446814	0.166666667	0.052631579	ANAEMIA	0	0	0	0	36	9
dronedarone	droperidol	0.457446814	0.166666667	0.052631579	ANAPHYLACTIC REACTION	1	0	1	0	36	9
dronedarone	droperidol	0.457446814	0.166666667	0.052631579	ANAPHYLACTOID REACTION	0	0	0	0	36	9
dronedarone	droperidol	0.457446814	0.166666667	0.052631579	ANGINA PECTORIS	0	0	0	0	36	9
dronedarone	droperidol	0.457446814	0.166666667	0.052631579	ANGIOEDEMA	0	0	1	0	36	9
dronedarone	droperidol	0.457446814	0.166666667	0.052631579	APLASTIC ANAEMIA	0	0	0	0	36	9
dronedarone	droperidol	0.457446814	0.166666667	0.052631579	APNOEA	0	0	0	0	36	9
dronedarone	droperidol	0.457446814	0.166666667	0.052631579	ARRHYTHMIA	1	1	0	0	36	9
dronedarone	droperidol	0.457446814	0.166666667	0.052631579	ATRIOVENTRICULAR BLOCK	0	1	0	0	36	9
dronedarone	droperidol	0.457446814	0.166666667	0.052631579	AZOTAEMIA	0	0	0	0	36	9
dronedarone	droperidol	0.457446814	0.166666667	0.052631579	BACTERIAL INFECTION	0	0	0	0	36	9
dronedarone	droperidol	0.457446814	0.166666667	0.052631579	BLINDNESS	0	0	0	0	36	9
dronedarone	droperidol	0.457446814	0.166666667	0.052631579	BONE MARROW FAILURE	0	0	0	0	36	9
dronedarone	droperidol	0.457446814	0.166666667	0.052631579	BRADYCARDIA	1	1	1	1	36	9
dronedarone	droperidol	0.457446814	0.166666667	0.052631579	BRONCHITIS	0	0	0	0	36	9
dronedarone	droperidol	0.457446814	0.166666667	0.052631579	CANDIDA INFECTION	0	0	0	0	36	9
dronedarone	droperidol	0.457446814	0.166666667	0.052631579	CARDIAC ARREST	1	1	0	0	36	9
dronedarone	droperidol	0.457446814	0.166666667	0.052631579	CARDIAC FAILURE	1	1	1	1	36	9
dronedarone	droperidol	0.457446814	0.166666667	0.052631579	CARDIOMYOPATHY	0	0	0	0	36	9
dronedarone	droperidol	0.457446814	0.166666667	0.052631579	CATARACT	0	0	0	0	36	9
dronedarone	droperidol	0.457446814	0.166666667	0.052631579	CELLULITIS	0	0	0	0	36	9
dronedarone	droperidol	0.457446814	0.166666667	0.052631579	CEREBRAL HAEMORRHAGE	0	0	0	0	36	9
dronedarone	droperidol	0.457446814	0.166666667	0.052631579	CEREBRAL INFARCTION	0	0	0	0	36	9
dronedarone	droperidol	0.457446814	0.166666667	0.052631579	CEREBROVASCULAR ACCIDENT	0	0	1	0	36	9
dronedarone	droperidol	0.457446814	0.166666667	0.052631579	CHOLESTASIS	0	0	0	0	36	9
dronedarone	droperidol	0.457446814	0.166666667	0.052631579	COAGULOPATHY	0	0	0	0	36	9
dronedarone	droperidol	0.457446814	0.166666667	0.052631579	COLITIS	0	0	0	0	36	9
dronedarone	droperidol	0.457446814	0.166666667	0.052631579	COLITIS ULCERATIVE	0	0	0	0	36	9
dronedarone	droperidol	0.457446814	0.166666667	0.052631579	CONFUSIONAL STATE	0	0	0	0	36	9
dronedarone	droperidol	0.457446814	0.166666667	0.052631579	CONJUNCTIVITIS	0	0	0	0	36	9
dronedarone	droperidol	0.457446814	0.166666667	0.052631579	CROHN'S DISEASE	0	0	0	0	36	9
dronedarone	droperidol	0.457446814	0.166666667	0.052631579	DEAFNESS	0	0	0	0	36	9
dronedarone	droperidol	0.457446814	0.166666667	0.052631579	DEEP VEIN THROMBOSIS	0	0	0	0	36	9
dronedarone	droperidol	0.457446814	0.166666667	0.052631579	DELIRIUM	0	1	0	0	36	9
dronedarone	droperidol	0.457446814	0.166666667	0.052631579	DELUSION	0	0	0	0	36	9
dronedarone	droperidol	0.457446814	0.166666667	0.052631579	DERMATITIS BULLOUS	0	0	0	0	36	9
dronedarone	droperidol	0.457446814	0.166666667	0.052631579	DERMATITIS EXFOLIATIVE	0	0	0	0	36	9
dronedarone	droperidol	0.457446814	0.166666667	0.052631579	DIABETES MELLITUS	0	0	0	0	36	9
dronedarone	droperidol	0.457446814	0.166666667	0.052631579	DIPLOPIA	0	0	0	0	36	9
dronedarone	droperidol	0.457446814	0.166666667	0.052631579	DISORIENTATION	0	0	0	0	36	9
dronedarone	droperidol	0.457446814	0.166666667	0.052631579	DRUG REACTION WITH EOSINOPHILIA AND SYSTEMIC SYMPTOMS	0	0	0	0	36	9
dronedarone	droperidol	0.457446814	0.166666667	0.052631579	DYSGEUSIA	0	0	0	1	36	9
dronedarone	droperidol	0.457446814	0.166666667	0.052631579	ELECTROCARDIOGRAM QT PROLONGED	1	1	1	1	36	9
dronedarone	droperidol	0.457446814	0.166666667	0.052631579	EMBOLISM	0	0	0	0	36	9
dronedarone	droperidol	0.457446814	0.166666667	0.052631579	EOSINOPHILIA	0	0	0	0	36	9
dronedarone	droperidol	0.457446814	0.166666667	0.052631579	ERYTHEMA MULTIFORME	0	0	0	0	36	9
dronedarone	droperidol	0.457446814	0.166666667	0.052631579	EXTRAPYRAMIDAL DISORDER	1	1	0	0	36	9
dronedarone	droperidol	0.457446814	0.166666667	0.052631579	FALL	0	0	0	0	36	9
dronedarone	droperidol	0.457446814	0.166666667	0.052631579	FEBRILE NEUTROPENIA	0	0	0	0	36	9
dronedarone	droperidol	0.457446814	0.166666667	0.052631579	FRACTURE	0	0	0	0	36	9
dronedarone	droperidol	0.457446814	0.166666667	0.052631579	FUNGAL INFECTION	0	0	0	0	36	9
dronedarone	droperidol	0.457446814	0.166666667	0.052631579	GASTRIC ULCER	0	0	0	0	36	9
dronedarone	droperidol	0.457446814	0.166666667	0.052631579	GASTROINTESTINAL HAEMORRHAGE	0	0	0	0	36	9
dronedarone	droperidol	0.457446814	0.166666667	0.052631579	GLAUCOMA	0	0	0	0	36	9
dronedarone	droperidol	0.457446814	0.166666667	0.052631579	GRANULOCYTOPENIA	0	0	0	0	36	9
dronedarone	droperidol	0.457446814	0.166666667	0.052631579	HAEMATOMA	0	0	0	0	36	9
dronedarone	droperidol	0.457446814	0.166666667	0.052631579	HAEMOLYTIC ANAEMIA	0	0	0	0	36	9
dronedarone	droperidol	0.457446814	0.166666667	0.052631579	HAEMORRHAGE	0	0	0	0	36	9
dronedarone	droperidol	0.457446814	0.166666667	0.052631579	HALLUCINATION	0	1	0	0	36	9
dronedarone	droperidol	0.457446814	0.166666667	0.052631579	HEPATIC FAILURE	0	0	0	0	36	9
dronedarone	droperidol	0.457446814	0.166666667	0.052631579	HEPATIC NECROSIS	0	0	0	0	36	9
dronedarone	droperidol	0.457446814	0.166666667	0.052631579	HEPATITIS	0	0	0	0	36	9
dronedarone	droperidol	0.457446814	0.166666667	0.052631579	HEPATOTOXICITY	0	0	1	0	36	9
dronedarone	droperidol	0.457446814	0.166666667	0.052631579	HOSTILITY	0	0	0	0	36	9
dronedarone	droperidol	0.457446814	0.166666667	0.052631579	HYPERCHOLESTEROLAEMIA	0	0	0	0	36	9
dronedarone	droperidol	0.457446814	0.166666667	0.052631579	HYPERGLYCAEMIA	0	0	0	0	36	9
dronedarone	droperidol	0.457446814	0.166666667	0.052631579	HYPERKINESIA	1	1	0	0	36	9
dronedarone	droperidol	0.457446814	0.166666667	0.052631579	HYPERSENSITIVITY	0	0	0	0	36	9
dronedarone	droperidol	0.457446814	0.166666667	0.052631579	HYPERTENSION	1	1	0	0	36	9
dronedarone	droperidol	0.457446814	0.166666667	0.052631579	HYPOGLYCAEMIA	0	0	0	0	36	9
dronedarone	droperidol	0.457446814	0.166666667	0.052631579	HYPOKINESIA	0	0	0	0	36	9
dronedarone	droperidol	0.457446814	0.166666667	0.052631579	IMPAIRED HEALING	0	0	0	0	36	9
dronedarone	droperidol	0.457446814	0.166666667	0.052631579	INFECTION	0	0	0	0	36	9
dronedarone	droperidol	0.457446814	0.166666667	0.052631579	INJURY	0	0	0	0	36	9
dronedarone	droperidol	0.457446814	0.166666667	0.052631579	INSOMNIA	0	0	0	0	36	9
dronedarone	droperidol	0.457446814	0.166666667	0.052631579	INTERSTITIAL LUNG DISEASE	0	0	1	0	36	9
dronedarone	droperidol	0.457446814	0.166666667	0.052631579	JAUNDICE	0	0	0	0	36	9
dronedarone	droperidol	0.457446814	0.166666667	0.052631579	LARYNGEAL OEDEMA	0	0	0	0	36	9
dronedarone	droperidol	0.457446814	0.166666667	0.052631579	LEUKOPENIA	0	0	0	0	36	9
dronedarone	droperidol	0.457446814	0.166666667	0.052631579	MEMORY IMPAIRMENT	0	0	0	0	36	9
dronedarone	droperidol	0.457446814	0.166666667	0.052631579	MYOCARDIAL INFARCTION	0	1	0	0	36	9
dronedarone	droperidol	0.457446814	0.166666667	0.052631579	MYOPATHY	0	0	0	0	36	9
dronedarone	droperidol	0.457446814	0.166666667	0.052631579	MYOSITIS	0	0	0	0	36	9
dronedarone	droperidol	0.457446814	0.166666667	0.052631579	NEUROLEPTIC MALIGNANT SYNDROME	1	1	0	0	36	9
dronedarone	droperidol	0.457446814	0.166666667	0.052631579	NEUROPATHY PERIPHERAL	0	0	0	0	36	9
dronedarone	droperidol	0.457446814	0.166666667	0.052631579	NEUTROPENIA	0	0	0	0	36	9
dronedarone	droperidol	0.457446814	0.166666667	0.052631579	OEDEMA	0	0	0	0	36	9
dronedarone	droperidol	0.457446814	0.166666667	0.052631579	OLIGURIA	0	0	0	0	36	9
dronedarone	droperidol	0.457446814	0.166666667	0.052631579	PANCREATITIS	0	0	0	0	36	9
dronedarone	droperidol	0.457446814	0.166666667	0.052631579	PANCYTOPENIA	0	0	0	0	36	9
dronedarone	droperidol	0.457446814	0.166666667	0.052631579	PARALYSIS	0	0	0	0	36	9
dronedarone	droperidol	0.457446814	0.166666667	0.052631579	PARANOIA	0	0	0	0	36	9
dronedarone	droperidol	0.457446814	0.166666667	0.052631579	PHOTOSENSITIVITY REACTION	0	0	0	1	36	9
dronedarone	droperidol	0.457446814	0.166666667	0.052631579	PNEUMONIA	0	0	0	0	36	9
dronedarone	droperidol	0.457446814	0.166666667	0.052631579	PROTEINURIA	0	0	0	0	36	9
dronedarone	droperidol	0.457446814	0.166666667	0.052631579	PULMONARY EMBOLISM	0	0	0	0	36	9
dronedarone	droperidol	0.457446814	0.166666667	0.052631579	PULMONARY OEDEMA	0	0	0	0	36	9
dronedarone	droperidol	0.457446814	0.166666667	0.052631579	RECTAL HAEMORRHAGE	0	0	0	0	36	9
dronedarone	droperidol	0.457446814	0.166666667	0.052631579	RENAL FAILURE	0	0	0	0	36	9
dronedarone	droperidol	0.457446814	0.166666667	0.052631579	RENAL IMPAIRMENT	0	0	0	0	36	9
dronedarone	droperidol	0.457446814	0.166666667	0.052631579	RESPIRATORY DEPRESSION	0	1	0	0	36	9
dronedarone	droperidol	0.457446814	0.166666667	0.052631579	RESPIRATORY FAILURE	0	0	0	0	36	9
dronedarone	droperidol	0.457446814	0.166666667	0.052631579	RHABDOMYOLYSIS	0	0	0	0	36	9
dronedarone	droperidol	0.457446814	0.166666667	0.052631579	ROAD TRAFFIC ACCIDENT	0	0	0	0	36	9
dronedarone	droperidol	0.457446814	0.166666667	0.052631579	SEIZURE	0	1	0	0	36	9
dronedarone	droperidol	0.457446814	0.166666667	0.052631579	SEPSIS	0	0	0	0	36	9
dronedarone	droperidol	0.457446814	0.166666667	0.052631579	SEROTONIN SYNDROME	0	0	0	0	36	9
dronedarone	droperidol	0.457446814	0.166666667	0.052631579	SKIN ULCER	0	0	0	0	36	9
dronedarone	droperidol	0.457446814	0.166666667	0.052631579	SLEEP DISORDER	0	0	0	0	36	9
dronedarone	droperidol	0.457446814	0.166666667	0.052631579	STEVENS-JOHNSON SYNDROME	0	0	0	0	36	9
dronedarone	droperidol	0.457446814	0.166666667	0.052631579	STOMATITIS	0	0	0	0	36	9
dronedarone	droperidol	0.457446814	0.166666667	0.052631579	SUDDEN DEATH	0	0	0	0	36	9
dronedarone	droperidol	0.457446814	0.166666667	0.052631579	SUICIDAL BEHAVIOUR	0	0	0	0	36	9
dronedarone	droperidol	0.457446814	0.166666667	0.052631579	SUPRAVENTRICULAR TACHYCARDIA	0	0	0	0	36	9
dronedarone	droperidol	0.457446814	0.166666667	0.052631579	TACHYCARDIA	1	1	0	0	36	9
dronedarone	droperidol	0.457446814	0.166666667	0.052631579	THROMBOCYTOPENIA	0	0	0	0	36	9
dronedarone	droperidol	0.457446814	0.166666667	0.052631579	THROMBOPHLEBITIS	0	0	0	0	36	9
dronedarone	droperidol	0.457446814	0.166666667	0.052631579	THROMBOSIS	0	0	0	0	36	9
dronedarone	droperidol	0.457446814	0.166666667	0.052631579	TINNITUS	0	0	0	0	36	9
dronedarone	droperidol	0.457446814	0.166666667	0.052631579	TOXIC EPIDERMAL NECROLYSIS	0	0	0	0	36	9
dronedarone	droperidol	0.457446814	0.166666667	0.052631579	ULCER	0	0	0	0	36	9
dronedarone	droperidol	0.457446814	0.166666667	0.052631579	UPPER RESPIRATORY TRACT INFECTION	0	0	0	0	36	9
dronedarone	droperidol	0.457446814	0.166666667	0.052631579	URINARY TRACT INFECTION	0	0	0	0	36	9
dronedarone	droperidol	0.457446814	0.166666667	0.052631579	URTICARIA	0	0	0	0	36	9
dronedarone	droperidol	0.457446814	0.166666667	0.052631579	VAGINAL HAEMORRHAGE	0	0	0	0	36	9
dronedarone	droperidol	0.457446814	0.166666667	0.052631579	VASCULITIS	0	0	1	0	36	9
dronedarone	droperidol	0.457446814	0.166666667	0.052631579	VENTRICULAR ARRHYTHMIA	1	1	0	0	36	9
dronedarone	droperidol	0.457446814	0.166666667	0.052631579	VISION BLURRED	0	1	0	0	36	9
dronedarone	droperidol	0.457446814	0.166666667	0.052631579	VISUAL IMPAIRMENT	0	1	0	0	36	9
dronedarone	droperidol	0.457446814	0.166666667	0.052631579	WEIGHT INCREASED	0	0	1	1	36	9
dronedarone	ergoloid-mesylate	0.572916687	0	0	ACCIDENT	0	0	0	0	36	9
dronedarone	ergoloid-mesylate	0.572916687	0	0	ACUTE KIDNEY INJURY	0	0	1	0	36	9
dronedarone	ergoloid-mesylate	0.572916687	0	0	AGGRESSION	0	0	0	0	36	9
dronedarone	ergoloid-mesylate	0.572916687	0	0	AGRANULOCYTOSIS	0	0	0	0	36	9
dronedarone	ergoloid-mesylate	0.572916687	0	0	AMNESIA	0	0	0	0	36	9
dronedarone	ergoloid-mesylate	0.572916687	0	0	ANAEMIA	0	0	0	0	36	9
dronedarone	ergoloid-mesylate	0.572916687	0	0	ANAPHYLACTIC REACTION	0	0	1	0	36	9
dronedarone	ergoloid-mesylate	0.572916687	0	0	ANAPHYLACTOID REACTION	0	0	0	0	36	9
dronedarone	ergoloid-mesylate	0.572916687	0	0	ANGINA PECTORIS	0	0	0	0	36	9
dronedarone	ergoloid-mesylate	0.572916687	0	0	ANGIOEDEMA	0	0	1	0	36	9
dronedarone	ergoloid-mesylate	0.572916687	0	0	APLASTIC ANAEMIA	0	0	0	0	36	9
dronedarone	ergoloid-mesylate	0.572916687	0	0	APNOEA	0	0	0	0	36	9
dronedarone	ergoloid-mesylate	0.572916687	0	0	ARRHYTHMIA	0	0	0	0	36	9
dronedarone	ergoloid-mesylate	0.572916687	0	0	ATRIOVENTRICULAR BLOCK	0	0	0	0	36	9
dronedarone	ergoloid-mesylate	0.572916687	0	0	AZOTAEMIA	0	0	0	0	36	9
dronedarone	ergoloid-mesylate	0.572916687	0	0	BACTERIAL INFECTION	0	0	0	0	36	9
dronedarone	ergoloid-mesylate	0.572916687	0	0	BLINDNESS	0	0	0	0	36	9
dronedarone	ergoloid-mesylate	0.572916687	0	0	BONE MARROW FAILURE	0	0	0	0	36	9
dronedarone	ergoloid-mesylate	0.572916687	0	0	BRADYCARDIA	0	0	1	1	36	9
dronedarone	ergoloid-mesylate	0.572916687	0	0	BRONCHITIS	0	0	0	0	36	9
dronedarone	ergoloid-mesylate	0.572916687	0	0	CANDIDA INFECTION	0	0	0	0	36	9
dronedarone	ergoloid-mesylate	0.572916687	0	0	CARDIAC ARREST	0	0	0	0	36	9
dronedarone	ergoloid-mesylate	0.572916687	0	0	CARDIAC FAILURE	0	0	1	1	36	9
dronedarone	ergoloid-mesylate	0.572916687	0	0	CARDIOMYOPATHY	0	0	0	0	36	9
dronedarone	ergoloid-mesylate	0.572916687	0	0	CATARACT	0	0	0	0	36	9
dronedarone	ergoloid-mesylate	0.572916687	0	0	CELLULITIS	0	0	0	0	36	9
dronedarone	ergoloid-mesylate	0.572916687	0	0	CEREBRAL HAEMORRHAGE	0	0	0	0	36	9
dronedarone	ergoloid-mesylate	0.572916687	0	0	CEREBRAL INFARCTION	0	0	0	0	36	9
dronedarone	ergoloid-mesylate	0.572916687	0	0	CEREBROVASCULAR ACCIDENT	0	0	1	0	36	9
dronedarone	ergoloid-mesylate	0.572916687	0	0	CHOLESTASIS	0	0	0	0	36	9
dronedarone	ergoloid-mesylate	0.572916687	0	0	COAGULOPATHY	0	0	0	0	36	9
dronedarone	ergoloid-mesylate	0.572916687	0	0	COLITIS	0	0	0	0	36	9
dronedarone	ergoloid-mesylate	0.572916687	0	0	COLITIS ULCERATIVE	0	0	0	0	36	9
dronedarone	ergoloid-mesylate	0.572916687	0	0	CONFUSIONAL STATE	0	0	0	0	36	9
dronedarone	ergoloid-mesylate	0.572916687	0	0	CONJUNCTIVITIS	0	0	0	0	36	9
dronedarone	ergoloid-mesylate	0.572916687	0	0	CROHN'S DISEASE	0	0	0	0	36	9
dronedarone	ergoloid-mesylate	0.572916687	0	0	DEAFNESS	0	0	0	0	36	9
dronedarone	ergoloid-mesylate	0.572916687	0	0	DEEP VEIN THROMBOSIS	0	0	0	0	36	9
dronedarone	ergoloid-mesylate	0.572916687	0	0	DELIRIUM	0	0	0	0	36	9
dronedarone	ergoloid-mesylate	0.572916687	0	0	DELUSION	0	0	0	0	36	9
dronedarone	ergoloid-mesylate	0.572916687	0	0	DERMATITIS BULLOUS	0	0	0	0	36	9
dronedarone	ergoloid-mesylate	0.572916687	0	0	DERMATITIS EXFOLIATIVE	0	0	0	0	36	9
dronedarone	ergoloid-mesylate	0.572916687	0	0	DIABETES MELLITUS	0	0	0	0	36	9
dronedarone	ergoloid-mesylate	0.572916687	0	0	DIPLOPIA	0	0	0	0	36	9
dronedarone	ergoloid-mesylate	0.572916687	0	0	DISORIENTATION	0	0	0	0	36	9
dronedarone	ergoloid-mesylate	0.572916687	0	0	DRUG REACTION WITH EOSINOPHILIA AND SYSTEMIC SYMPTOMS	0	0	0	0	36	9
dronedarone	ergoloid-mesylate	0.572916687	0	0	DYSGEUSIA	0	0	0	1	36	9
dronedarone	ergoloid-mesylate	0.572916687	0	0	ELECTROCARDIOGRAM QT PROLONGED	0	0	1	1	36	9
dronedarone	ergoloid-mesylate	0.572916687	0	0	EMBOLISM	0	0	0	0	36	9
dronedarone	ergoloid-mesylate	0.572916687	0	0	EOSINOPHILIA	0	0	0	0	36	9
dronedarone	ergoloid-mesylate	0.572916687	0	0	ERYTHEMA MULTIFORME	0	0	0	0	36	9
dronedarone	ergoloid-mesylate	0.572916687	0	0	EXTRAPYRAMIDAL DISORDER	0	0	0	0	36	9
dronedarone	ergoloid-mesylate	0.572916687	0	0	FALL	0	0	0	0	36	9
dronedarone	ergoloid-mesylate	0.572916687	0	0	FEBRILE NEUTROPENIA	0	0	0	0	36	9
dronedarone	ergoloid-mesylate	0.572916687	0	0	FRACTURE	0	0	0	0	36	9
dronedarone	ergoloid-mesylate	0.572916687	0	0	FUNGAL INFECTION	0	0	0	0	36	9
dronedarone	ergoloid-mesylate	0.572916687	0	0	GASTRIC ULCER	0	0	0	0	36	9
dronedarone	ergoloid-mesylate	0.572916687	0	0	GASTROINTESTINAL HAEMORRHAGE	0	0	0	0	36	9
dronedarone	ergoloid-mesylate	0.572916687	0	0	GLAUCOMA	0	0	0	0	36	9
dronedarone	ergoloid-mesylate	0.572916687	0	0	GRANULOCYTOPENIA	0	0	0	0	36	9
dronedarone	ergoloid-mesylate	0.572916687	0	0	HAEMATOMA	0	0	0	0	36	9
dronedarone	ergoloid-mesylate	0.572916687	0	0	HAEMOLYTIC ANAEMIA	0	0	0	0	36	9
dronedarone	ergoloid-mesylate	0.572916687	0	0	HAEMORRHAGE	0	0	0	0	36	9
dronedarone	ergoloid-mesylate	0.572916687	0	0	HALLUCINATION	0	0	0	0	36	9
dronedarone	ergoloid-mesylate	0.572916687	0	0	HEPATIC FAILURE	0	0	0	0	36	9
dronedarone	ergoloid-mesylate	0.572916687	0	0	HEPATIC NECROSIS	0	0	0	0	36	9
dronedarone	ergoloid-mesylate	0.572916687	0	0	HEPATITIS	0	0	0	0	36	9
dronedarone	ergoloid-mesylate	0.572916687	0	0	HEPATOTOXICITY	0	0	1	0	36	9
dronedarone	ergoloid-mesylate	0.572916687	0	0	HOSTILITY	0	0	0	0	36	9
dronedarone	ergoloid-mesylate	0.572916687	0	0	HYPERCHOLESTEROLAEMIA	0	0	0	0	36	9
dronedarone	ergoloid-mesylate	0.572916687	0	0	HYPERGLYCAEMIA	0	0	0	0	36	9
dronedarone	ergoloid-mesylate	0.572916687	0	0	HYPERKINESIA	0	0	0	0	36	9
dronedarone	ergoloid-mesylate	0.572916687	0	0	HYPERSENSITIVITY	0	0	0	0	36	9
dronedarone	ergoloid-mesylate	0.572916687	0	0	HYPERTENSION	0	0	0	0	36	9
dronedarone	ergoloid-mesylate	0.572916687	0	0	HYPOGLYCAEMIA	0	0	0	0	36	9
dronedarone	ergoloid-mesylate	0.572916687	0	0	HYPOKINESIA	0	0	0	0	36	9
dronedarone	ergoloid-mesylate	0.572916687	0	0	IMPAIRED HEALING	0	0	0	0	36	9
dronedarone	ergoloid-mesylate	0.572916687	0	0	INFECTION	0	0	0	0	36	9
dronedarone	ergoloid-mesylate	0.572916687	0	0	INJURY	0	0	0	0	36	9
dronedarone	ergoloid-mesylate	0.572916687	0	0	INSOMNIA	0	0	0	0	36	9
dronedarone	ergoloid-mesylate	0.572916687	0	0	INTERSTITIAL LUNG DISEASE	0	0	1	0	36	9
dronedarone	ergoloid-mesylate	0.572916687	0	0	JAUNDICE	0	0	0	0	36	9
dronedarone	ergoloid-mesylate	0.572916687	0	0	LARYNGEAL OEDEMA	0	0	0	0	36	9
dronedarone	ergoloid-mesylate	0.572916687	0	0	LEUKOPENIA	0	0	0	0	36	9
dronedarone	ergoloid-mesylate	0.572916687	0	0	MEMORY IMPAIRMENT	0	0	0	0	36	9
dronedarone	ergoloid-mesylate	0.572916687	0	0	MYOCARDIAL INFARCTION	0	0	0	0	36	9
dronedarone	ergoloid-mesylate	0.572916687	0	0	MYOPATHY	0	0	0	0	36	9
dronedarone	ergoloid-mesylate	0.572916687	0	0	MYOSITIS	0	0	0	0	36	9
dronedarone	ergoloid-mesylate	0.572916687	0	0	NEUROLEPTIC MALIGNANT SYNDROME	0	0	0	0	36	9
dronedarone	ergoloid-mesylate	0.572916687	0	0	NEUROPATHY PERIPHERAL	0	0	0	0	36	9
dronedarone	ergoloid-mesylate	0.572916687	0	0	NEUTROPENIA	0	0	0	0	36	9
dronedarone	ergoloid-mesylate	0.572916687	0	0	OEDEMA	0	0	0	0	36	9
dronedarone	ergoloid-mesylate	0.572916687	0	0	OLIGURIA	0	0	0	0	36	9
dronedarone	ergoloid-mesylate	0.572916687	0	0	PANCREATITIS	0	0	0	0	36	9
dronedarone	ergoloid-mesylate	0.572916687	0	0	PANCYTOPENIA	0	0	0	0	36	9
dronedarone	ergoloid-mesylate	0.572916687	0	0	PARALYSIS	0	0	0	0	36	9
dronedarone	ergoloid-mesylate	0.572916687	0	0	PARANOIA	0	0	0	0	36	9
dronedarone	ergoloid-mesylate	0.572916687	0	0	PHOTOSENSITIVITY REACTION	0	0	0	1	36	9
dronedarone	ergoloid-mesylate	0.572916687	0	0	PNEUMONIA	0	0	0	0	36	9
dronedarone	ergoloid-mesylate	0.572916687	0	0	PROTEINURIA	0	0	0	0	36	9
dronedarone	ergoloid-mesylate	0.572916687	0	0	PULMONARY EMBOLISM	0	0	0	0	36	9
dronedarone	ergoloid-mesylate	0.572916687	0	0	PULMONARY OEDEMA	0	0	0	0	36	9
dronedarone	ergoloid-mesylate	0.572916687	0	0	RECTAL HAEMORRHAGE	0	0	0	0	36	9
dronedarone	ergoloid-mesylate	0.572916687	0	0	RENAL FAILURE	0	0	0	0	36	9
dronedarone	ergoloid-mesylate	0.572916687	0	0	RENAL IMPAIRMENT	0	0	0	0	36	9
dronedarone	ergoloid-mesylate	0.572916687	0	0	RESPIRATORY DEPRESSION	0	0	0	0	36	9
dronedarone	ergoloid-mesylate	0.572916687	0	0	RESPIRATORY FAILURE	0	0	0	0	36	9
dronedarone	ergoloid-mesylate	0.572916687	0	0	RHABDOMYOLYSIS	0	0	0	0	36	9
dronedarone	ergoloid-mesylate	0.572916687	0	0	ROAD TRAFFIC ACCIDENT	0	0	0	0	36	9
dronedarone	ergoloid-mesylate	0.572916687	0	0	SEIZURE	0	0	0	0	36	9
dronedarone	ergoloid-mesylate	0.572916687	0	0	SEPSIS	0	0	0	0	36	9
dronedarone	ergoloid-mesylate	0.572916687	0	0	SEROTONIN SYNDROME	0	0	0	0	36	9
dronedarone	ergoloid-mesylate	0.572916687	0	0	SKIN ULCER	0	0	0	0	36	9
dronedarone	ergoloid-mesylate	0.572916687	0	0	SLEEP DISORDER	0	0	0	0	36	9
dronedarone	ergoloid-mesylate	0.572916687	0	0	STEVENS-JOHNSON SYNDROME	0	0	0	0	36	9
dronedarone	ergoloid-mesylate	0.572916687	0	0	STOMATITIS	0	0	0	0	36	9
dronedarone	ergoloid-mesylate	0.572916687	0	0	SUDDEN DEATH	0	0	0	0	36	9
dronedarone	ergoloid-mesylate	0.572916687	0	0	SUICIDAL BEHAVIOUR	0	0	0	0	36	9
dronedarone	ergoloid-mesylate	0.572916687	0	0	SUPRAVENTRICULAR TACHYCARDIA	0	0	0	0	36	9
dronedarone	ergoloid-mesylate	0.572916687	0	0	TACHYCARDIA	0	0	0	0	36	9
dronedarone	ergoloid-mesylate	0.572916687	0	0	THROMBOCYTOPENIA	0	0	0	0	36	9
dronedarone	ergoloid-mesylate	0.572916687	0	0	THROMBOPHLEBITIS	0	0	0	0	36	9
dronedarone	ergoloid-mesylate	0.572916687	0	0	THROMBOSIS	0	0	0	0	36	9
dronedarone	ergoloid-mesylate	0.572916687	0	0	TINNITUS	0	0	0	0	36	9
dronedarone	ergoloid-mesylate	0.572916687	0	0	TOXIC EPIDERMAL NECROLYSIS	0	0	0	0	36	9
dronedarone	ergoloid-mesylate	0.572916687	0	0	ULCER	0	0	0	0	36	9
dronedarone	ergoloid-mesylate	0.572916687	0	0	UPPER RESPIRATORY TRACT INFECTION	0	0	0	0	36	9
dronedarone	ergoloid-mesylate	0.572916687	0	0	URINARY TRACT INFECTION	0	0	0	0	36	9
dronedarone	ergoloid-mesylate	0.572916687	0	0	URTICARIA	0	0	0	0	36	9
dronedarone	ergoloid-mesylate	0.572916687	0	0	VAGINAL HAEMORRHAGE	0	0	0	0	36	9
dronedarone	ergoloid-mesylate	0.572916687	0	0	VASCULITIS	0	0	1	0	36	9
dronedarone	ergoloid-mesylate	0.572916687	0	0	VENTRICULAR ARRHYTHMIA	0	0	0	0	36	9
dronedarone	ergoloid-mesylate	0.572916687	0	0	VISION BLURRED	0	0	0	0	36	9
dronedarone	ergoloid-mesylate	0.572916687	0	0	VISUAL IMPAIRMENT	0	1	0	0	36	9
dronedarone	ergoloid-mesylate	0.572916687	0	0	WEIGHT INCREASED	0	0	1	1	36	9
dronedarone	labetalol	0.476744175	0	0	ACCIDENT	1	0	0	0	34	9
dronedarone	labetalol	0.476744175	0	0	ACUTE KIDNEY INJURY	0	1	1	0	34	9
dronedarone	labetalol	0.476744175	0	0	AGGRESSION	0	0	0	0	34	9
dronedarone	labetalol	0.476744175	0	0	AGRANULOCYTOSIS	1	0	0	0	34	9
dronedarone	labetalol	0.476744175	0	0	AMNESIA	1	0	0	0	34	9
dronedarone	labetalol	0.476744175	0	0	ANAEMIA	0	0	0	0	34	9
dronedarone	labetalol	0.476744175	0	0	ANAPHYLACTIC REACTION	0	1	1	0	34	9
dronedarone	labetalol	0.476744175	0	0	ANAPHYLACTOID REACTION	1	0	0	0	34	9
dronedarone	labetalol	0.476744175	0	0	ANGINA PECTORIS	1	0	0	0	34	9
dronedarone	labetalol	0.476744175	0	0	ANGIOEDEMA	1	1	1	0	34	9
dronedarone	labetalol	0.476744175	0	0	APLASTIC ANAEMIA	0	0	0	0	34	9
dronedarone	labetalol	0.476744175	0	0	APNOEA	0	0	0	0	34	9
dronedarone	labetalol	0.476744175	0	0	ARRHYTHMIA	0	1	0	0	34	9
dronedarone	labetalol	0.476744175	0	0	ATRIOVENTRICULAR BLOCK	1	1	0	0	34	9
dronedarone	labetalol	0.476744175	0	0	AZOTAEMIA	0	0	0	0	34	9
dronedarone	labetalol	0.476744175	0	0	BACTERIAL INFECTION	0	0	0	0	34	9
dronedarone	labetalol	0.476744175	0	0	BLINDNESS	0	0	0	0	34	9
dronedarone	labetalol	0.476744175	0	0	BONE MARROW FAILURE	0	0	0	0	34	9
dronedarone	labetalol	0.476744175	0	0	BRADYCARDIA	1	1	1	1	34	9
dronedarone	labetalol	0.476744175	0	0	BRONCHITIS	0	0	0	0	34	9
dronedarone	labetalol	0.476744175	0	0	CANDIDA INFECTION	0	0	0	0	34	9
dronedarone	labetalol	0.476744175	0	0	CARDIAC ARREST	0	0	0	0	34	9
dronedarone	labetalol	0.476744175	0	0	CARDIAC FAILURE	1	1	1	1	34	9
dronedarone	labetalol	0.476744175	0	0	CARDIOMYOPATHY	0	0	0	0	34	9
dronedarone	labetalol	0.476744175	0	0	CATARACT	0	0	0	0	34	9
dronedarone	labetalol	0.476744175	0	0	CELLULITIS	0	0	0	0	34	9
dronedarone	labetalol	0.476744175	0	0	CEREBRAL HAEMORRHAGE	0	1	0	0	34	9
dronedarone	labetalol	0.476744175	0	0	CEREBRAL INFARCTION	1	0	0	0	34	9
dronedarone	labetalol	0.476744175	0	0	CEREBROVASCULAR ACCIDENT	0	0	1	0	34	9
dronedarone	labetalol	0.476744175	0	0	CHOLESTASIS	0	0	0	0	34	9
dronedarone	labetalol	0.476744175	0	0	COAGULOPATHY	0	0	0	0	34	9
dronedarone	labetalol	0.476744175	0	0	COLITIS	0	0	0	0	34	9
dronedarone	labetalol	0.476744175	0	0	COLITIS ULCERATIVE	0	0	0	0	34	9
dronedarone	labetalol	0.476744175	0	0	CONFUSIONAL STATE	0	0	0	0	34	9
dronedarone	labetalol	0.476744175	0	0	CONJUNCTIVITIS	0	0	0	0	34	9
dronedarone	labetalol	0.476744175	0	0	CROHN'S DISEASE	0	0	0	0	34	9
dronedarone	labetalol	0.476744175	0	0	DEAFNESS	0	0	0	0	34	9
dronedarone	labetalol	0.476744175	0	0	DEEP VEIN THROMBOSIS	0	0	0	0	34	9
dronedarone	labetalol	0.476744175	0	0	DELIRIUM	0	0	0	0	34	9
dronedarone	labetalol	0.476744175	0	0	DELUSION	0	0	0	0	34	9
dronedarone	labetalol	0.476744175	0	0	DERMATITIS BULLOUS	0	0	0	0	34	9
dronedarone	labetalol	0.476744175	0	0	DERMATITIS EXFOLIATIVE	0	0	0	0	34	9
dronedarone	labetalol	0.476744175	0	0	DIABETES MELLITUS	1	0	0	0	34	9
dronedarone	labetalol	0.476744175	0	0	DIPLOPIA	0	0	0	0	34	9
dronedarone	labetalol	0.476744175	0	0	DISORIENTATION	1	0	0	0	34	9
dronedarone	labetalol	0.476744175	0	0	DRUG REACTION WITH EOSINOPHILIA AND SYSTEMIC SYMPTOMS	0	0	0	0	34	9
dronedarone	labetalol	0.476744175	0	0	DYSGEUSIA	0	0	0	1	34	9
dronedarone	labetalol	0.476744175	0	0	ELECTROCARDIOGRAM QT PROLONGED	0	0	1	1	34	9
dronedarone	labetalol	0.476744175	0	0	EMBOLISM	0	0	0	0	34	9
dronedarone	labetalol	0.476744175	0	0	EOSINOPHILIA	0	0	0	0	34	9
dronedarone	labetalol	0.476744175	0	0	ERYTHEMA MULTIFORME	0	0	0	0	34	9
dronedarone	labetalol	0.476744175	0	0	EXTRAPYRAMIDAL DISORDER	0	0	0	0	34	9
dronedarone	labetalol	0.476744175	0	0	FALL	0	0	0	0	34	9
dronedarone	labetalol	0.476744175	0	0	FEBRILE NEUTROPENIA	0	0	0	0	34	9
dronedarone	labetalol	0.476744175	0	0	FRACTURE	0	0	0	0	34	9
dronedarone	labetalol	0.476744175	0	0	FUNGAL INFECTION	0	0	0	0	34	9
dronedarone	labetalol	0.476744175	0	0	GASTRIC ULCER	0	0	0	0	34	9
dronedarone	labetalol	0.476744175	0	0	GASTROINTESTINAL HAEMORRHAGE	0	0	0	0	34	9
dronedarone	labetalol	0.476744175	0	0	GLAUCOMA	0	0	0	0	34	9
dronedarone	labetalol	0.476744175	0	0	GRANULOCYTOPENIA	0	0	0	0	34	9
dronedarone	labetalol	0.476744175	0	0	HAEMATOMA	0	0	0	0	34	9
dronedarone	labetalol	0.476744175	0	0	HAEMOLYTIC ANAEMIA	0	0	0	0	34	9
dronedarone	labetalol	0.476744175	0	0	HAEMORRHAGE	1	1	0	0	34	9
dronedarone	labetalol	0.476744175	0	0	HALLUCINATION	0	0	0	0	34	9
dronedarone	labetalol	0.476744175	0	0	HEPATIC FAILURE	0	0	0	0	34	9
dronedarone	labetalol	0.476744175	0	0	HEPATIC NECROSIS	1	0	0	0	34	9
dronedarone	labetalol	0.476744175	0	0	HEPATITIS	1	1	0	0	34	9
dronedarone	labetalol	0.476744175	0	0	HEPATOTOXICITY	1	1	1	0	34	9
dronedarone	labetalol	0.476744175	0	0	HOSTILITY	0	0	0	0	34	9
dronedarone	labetalol	0.476744175	0	0	HYPERCHOLESTEROLAEMIA	0	0	0	0	34	9
dronedarone	labetalol	0.476744175	0	0	HYPERGLYCAEMIA	1	0	0	0	34	9
dronedarone	labetalol	0.476744175	0	0	HYPERKINESIA	0	0	0	0	34	9
dronedarone	labetalol	0.476744175	0	0	HYPERSENSITIVITY	1	0	0	0	34	9
dronedarone	labetalol	0.476744175	0	0	HYPERTENSION	1	1	0	0	34	9
dronedarone	labetalol	0.476744175	0	0	HYPOGLYCAEMIA	1	1	0	0	34	9
dronedarone	labetalol	0.476744175	0	0	HYPOKINESIA	0	0	0	0	34	9
dronedarone	labetalol	0.476744175	0	0	IMPAIRED HEALING	0	0	0	0	34	9
dronedarone	labetalol	0.476744175	0	0	INFECTION	0	0	0	0	34	9
dronedarone	labetalol	0.476744175	0	0	INJURY	1	0	0	0	34	9
dronedarone	labetalol	0.476744175	0	0	INSOMNIA	0	1	0	0	34	9
dronedarone	labetalol	0.476744175	0	0	INTERSTITIAL LUNG DISEASE	0	0	1	0	34	9
dronedarone	labetalol	0.476744175	0	0	JAUNDICE	1	0	0	0	34	9
dronedarone	labetalol	0.476744175	0	0	LARYNGEAL OEDEMA	0	0	0	0	34	9
dronedarone	labetalol	0.476744175	0	0	LEUKOPENIA	0	0	0	0	34	9
dronedarone	labetalol	0.476744175	0	0	MEMORY IMPAIRMENT	0	0	0	0	34	9
dronedarone	labetalol	0.476744175	0	0	MYOCARDIAL INFARCTION	1	0	0	0	34	9
dronedarone	labetalol	0.476744175	0	0	MYOPATHY	0	1	0	0	34	9
dronedarone	labetalol	0.476744175	0	0	MYOSITIS	0	0	0	0	34	9
dronedarone	labetalol	0.476744175	0	0	NEUROLEPTIC MALIGNANT SYNDROME	0	0	0	0	34	9
dronedarone	labetalol	0.476744175	0	0	NEUROPATHY PERIPHERAL	1	1	0	0	34	9
dronedarone	labetalol	0.476744175	0	0	NEUTROPENIA	0	0	0	0	34	9
dronedarone	labetalol	0.476744175	0	0	OEDEMA	1	1	0	0	34	9
dronedarone	labetalol	0.476744175	0	0	OLIGURIA	0	0	0	0	34	9
dronedarone	labetalol	0.476744175	0	0	PANCREATITIS	0	0	0	0	34	9
dronedarone	labetalol	0.476744175	0	0	PANCYTOPENIA	0	0	0	0	34	9
dronedarone	labetalol	0.476744175	0	0	PARALYSIS	0	0	0	0	34	9
dronedarone	labetalol	0.476744175	0	0	PARANOIA	0	0	0	0	34	9
dronedarone	labetalol	0.476744175	0	0	PHOTOSENSITIVITY REACTION	0	0	0	1	34	9
dronedarone	labetalol	0.476744175	0	0	PNEUMONIA	0	0	0	0	34	9
dronedarone	labetalol	0.476744175	0	0	PROTEINURIA	0	0	0	0	34	9
dronedarone	labetalol	0.476744175	0	0	PULMONARY EMBOLISM	0	0	0	0	34	9
dronedarone	labetalol	0.476744175	0	0	PULMONARY OEDEMA	0	1	0	0	34	9
dronedarone	labetalol	0.476744175	0	0	RECTAL HAEMORRHAGE	0	0	0	0	34	9
dronedarone	labetalol	0.476744175	0	0	RENAL FAILURE	0	0	0	0	34	9
dronedarone	labetalol	0.476744175	0	0	RENAL IMPAIRMENT	1	0	0	0	34	9
dronedarone	labetalol	0.476744175	0	0	RESPIRATORY DEPRESSION	1	0	0	0	34	9
dronedarone	labetalol	0.476744175	0	0	RESPIRATORY FAILURE	0	0	0	0	34	9
dronedarone	labetalol	0.476744175	0	0	RHABDOMYOLYSIS	0	0	0	0	34	9
dronedarone	labetalol	0.476744175	0	0	ROAD TRAFFIC ACCIDENT	0	0	0	0	34	9
dronedarone	labetalol	0.476744175	0	0	SEIZURE	0	1	0	0	34	9
dronedarone	labetalol	0.476744175	0	0	SEPSIS	0	0	0	0	34	9
dronedarone	labetalol	0.476744175	0	0	SEROTONIN SYNDROME	0	0	0	0	34	9
dronedarone	labetalol	0.476744175	0	0	SKIN ULCER	0	0	0	0	34	9
dronedarone	labetalol	0.476744175	0	0	SLEEP DISORDER	0	0	0	0	34	9
dronedarone	labetalol	0.476744175	0	0	STEVENS-JOHNSON SYNDROME	0	0	0	0	34	9
dronedarone	labetalol	0.476744175	0	0	STOMATITIS	0	0	0	0	34	9
dronedarone	labetalol	0.476744175	0	0	SUDDEN DEATH	0	0	0	0	34	9
dronedarone	labetalol	0.476744175	0	0	SUICIDAL BEHAVIOUR	0	0	0	0	34	9
dronedarone	labetalol	0.476744175	0	0	SUPRAVENTRICULAR TACHYCARDIA	0	0	0	0	34	9
dronedarone	labetalol	0.476744175	0	0	TACHYCARDIA	1	1	0	0	34	9
dronedarone	labetalol	0.476744175	0	0	THROMBOCYTOPENIA	0	0	0	0	34	9
dronedarone	labetalol	0.476744175	0	0	THROMBOPHLEBITIS	0	0	0	0	34	9
dronedarone	labetalol	0.476744175	0	0	THROMBOSIS	0	0	0	0	34	9
dronedarone	labetalol	0.476744175	0	0	TINNITUS	0	0	0	0	34	9
dronedarone	labetalol	0.476744175	0	0	TOXIC EPIDERMAL NECROLYSIS	0	0	0	0	34	9
dronedarone	labetalol	0.476744175	0	0	ULCER	0	0	0	0	34	9
dronedarone	labetalol	0.476744175	0	0	UPPER RESPIRATORY TRACT INFECTION	0	0	0	0	34	9
dronedarone	labetalol	0.476744175	0	0	URINARY TRACT INFECTION	0	0	0	0	34	9
dronedarone	labetalol	0.476744175	0	0	URTICARIA	1	0	0	0	34	9
dronedarone	labetalol	0.476744175	0	0	VAGINAL HAEMORRHAGE	0	0	0	0	34	9
dronedarone	labetalol	0.476744175	0	0	VASCULITIS	0	0	1	0	34	9
dronedarone	labetalol	0.476744175	0	0	VENTRICULAR ARRHYTHMIA	1	1	0	0	34	9
dronedarone	labetalol	0.476744175	0	0	VISION BLURRED	0	0	0	0	34	9
dronedarone	labetalol	0.476744175	0	0	VISUAL IMPAIRMENT	1	1	0	0	34	9
dronedarone	labetalol	0.476744175	0	0	WEIGHT INCREASED	0	0	1	1	34	9
dronedarone	permethrin	0.282352954	0.136082763	0.05	ACCIDENT	0	0	0	0	32	9
dronedarone	permethrin	0.282352954	0.136082763	0.05	ACUTE KIDNEY INJURY	0	0	1	0	32	9
dronedarone	permethrin	0.282352954	0.136082763	0.05	AGGRESSION	0	0	0	0	32	9
dronedarone	permethrin	0.282352954	0.136082763	0.05	AGRANULOCYTOSIS	0	0	0	0	32	9
dronedarone	permethrin	0.282352954	0.136082763	0.05	AMNESIA	0	0	0	0	32	9
dronedarone	permethrin	0.282352954	0.136082763	0.05	ANAEMIA	0	0	0	0	32	9
dronedarone	permethrin	0.282352954	0.136082763	0.05	ANAPHYLACTIC REACTION	0	0	1	0	32	9
dronedarone	permethrin	0.282352954	0.136082763	0.05	ANAPHYLACTOID REACTION	0	0	0	0	32	9
dronedarone	permethrin	0.282352954	0.136082763	0.05	ANGINA PECTORIS	0	0	0	0	32	9
dronedarone	permethrin	0.282352954	0.136082763	0.05	ANGIOEDEMA	0	0	1	0	32	9
dronedarone	permethrin	0.282352954	0.136082763	0.05	APLASTIC ANAEMIA	0	1	0	0	32	9
dronedarone	permethrin	0.282352954	0.136082763	0.05	APNOEA	0	0	0	0	32	9
dronedarone	permethrin	0.282352954	0.136082763	0.05	ARRHYTHMIA	0	0	0	0	32	9
dronedarone	permethrin	0.282352954	0.136082763	0.05	ATRIOVENTRICULAR BLOCK	0	0	0	0	32	9
dronedarone	permethrin	0.282352954	0.136082763	0.05	AZOTAEMIA	0	0	0	0	32	9
dronedarone	permethrin	0.282352954	0.136082763	0.05	BACTERIAL INFECTION	0	0	0	0	32	9
dronedarone	permethrin	0.282352954	0.136082763	0.05	BLINDNESS	0	0	0	0	32	9
dronedarone	permethrin	0.282352954	0.136082763	0.05	BONE MARROW FAILURE	0	1	0	0	32	9
dronedarone	permethrin	0.282352954	0.136082763	0.05	BRADYCARDIA	0	0	1	1	32	9
dronedarone	permethrin	0.282352954	0.136082763	0.05	BRONCHITIS	0	0	0	0	32	9
dronedarone	permethrin	0.282352954	0.136082763	0.05	CANDIDA INFECTION	0	0	0	0	32	9
dronedarone	permethrin	0.282352954	0.136082763	0.05	CARDIAC ARREST	0	0	0	0	32	9
dronedarone	permethrin	0.282352954	0.136082763	0.05	CARDIAC FAILURE	0	0	1	1	32	9
dronedarone	permethrin	0.282352954	0.136082763	0.05	CARDIOMYOPATHY	0	0	0	0	32	9
dronedarone	permethrin	0.282352954	0.136082763	0.05	CATARACT	0	0	0	0	32	9
dronedarone	permethrin	0.282352954	0.136082763	0.05	CELLULITIS	0	0	0	0	32	9
dronedarone	permethrin	0.282352954	0.136082763	0.05	CEREBRAL HAEMORRHAGE	0	0	0	0	32	9
dronedarone	permethrin	0.282352954	0.136082763	0.05	CEREBRAL INFARCTION	0	0	0	0	32	9
dronedarone	permethrin	0.282352954	0.136082763	0.05	CEREBROVASCULAR ACCIDENT	0	0	1	0	32	9
dronedarone	permethrin	0.282352954	0.136082763	0.05	CHOLESTASIS	0	0	0	0	32	9
dronedarone	permethrin	0.282352954	0.136082763	0.05	COAGULOPATHY	0	0	0	0	32	9
dronedarone	permethrin	0.282352954	0.136082763	0.05	COLITIS	0	0	0	0	32	9
dronedarone	permethrin	0.282352954	0.136082763	0.05	COLITIS ULCERATIVE	0	0	0	0	32	9
dronedarone	permethrin	0.282352954	0.136082763	0.05	CONFUSIONAL STATE	0	0	0	0	32	9
dronedarone	permethrin	0.282352954	0.136082763	0.05	CONJUNCTIVITIS	0	0	0	0	32	9
dronedarone	permethrin	0.282352954	0.136082763	0.05	CROHN'S DISEASE	0	0	0	0	32	9
dronedarone	permethrin	0.282352954	0.136082763	0.05	DEAFNESS	0	0	0	0	32	9
dronedarone	permethrin	0.282352954	0.136082763	0.05	DEEP VEIN THROMBOSIS	0	0	0	0	32	9
dronedarone	permethrin	0.282352954	0.136082763	0.05	DELIRIUM	0	0	0	0	32	9
dronedarone	permethrin	0.282352954	0.136082763	0.05	DELUSION	0	0	0	0	32	9
dronedarone	permethrin	0.282352954	0.136082763	0.05	DERMATITIS BULLOUS	0	0	0	0	32	9
dronedarone	permethrin	0.282352954	0.136082763	0.05	DERMATITIS EXFOLIATIVE	0	0	0	0	32	9
dronedarone	permethrin	0.282352954	0.136082763	0.05	DIABETES MELLITUS	0	0	0	0	32	9
dronedarone	permethrin	0.282352954	0.136082763	0.05	DIPLOPIA	0	0	0	0	32	9
dronedarone	permethrin	0.282352954	0.136082763	0.05	DISORIENTATION	0	0	0	0	32	9
dronedarone	permethrin	0.282352954	0.136082763	0.05	DRUG REACTION WITH EOSINOPHILIA AND SYSTEMIC SYMPTOMS	0	0	0	0	32	9
dronedarone	permethrin	0.282352954	0.136082763	0.05	DYSGEUSIA	0	0	0	1	32	9
dronedarone	permethrin	0.282352954	0.136082763	0.05	ELECTROCARDIOGRAM QT PROLONGED	0	0	1	1	32	9
dronedarone	permethrin	0.282352954	0.136082763	0.05	EMBOLISM	0	0	0	0	32	9
dronedarone	permethrin	0.282352954	0.136082763	0.05	EOSINOPHILIA	0	0	0	0	32	9
dronedarone	permethrin	0.282352954	0.136082763	0.05	ERYTHEMA MULTIFORME	0	0	0	0	32	9
dronedarone	permethrin	0.282352954	0.136082763	0.05	EXTRAPYRAMIDAL DISORDER	0	0	0	0	32	9
dronedarone	permethrin	0.282352954	0.136082763	0.05	FALL	0	0	0	0	32	9
dronedarone	permethrin	0.282352954	0.136082763	0.05	FEBRILE NEUTROPENIA	0	0	0	0	32	9
dronedarone	permethrin	0.282352954	0.136082763	0.05	FRACTURE	0	0	0	0	32	9
dronedarone	permethrin	0.282352954	0.136082763	0.05	FUNGAL INFECTION	0	0	0	0	32	9
dronedarone	permethrin	0.282352954	0.136082763	0.05	GASTRIC ULCER	0	0	0	0	32	9
dronedarone	permethrin	0.282352954	0.136082763	0.05	GASTROINTESTINAL HAEMORRHAGE	0	0	0	0	32	9
dronedarone	permethrin	0.282352954	0.136082763	0.05	GLAUCOMA	0	0	0	0	32	9
dronedarone	permethrin	0.282352954	0.136082763	0.05	GRANULOCYTOPENIA	0	0	0	0	32	9
dronedarone	permethrin	0.282352954	0.136082763	0.05	HAEMATOMA	0	0	0	0	32	9
dronedarone	permethrin	0.282352954	0.136082763	0.05	HAEMOLYTIC ANAEMIA	0	0	0	0	32	9
dronedarone	permethrin	0.282352954	0.136082763	0.05	HAEMORRHAGE	0	0	0	0	32	9
dronedarone	permethrin	0.282352954	0.136082763	0.05	HALLUCINATION	0	0	0	0	32	9
dronedarone	permethrin	0.282352954	0.136082763	0.05	HEPATIC FAILURE	0	0	0	0	32	9
dronedarone	permethrin	0.282352954	0.136082763	0.05	HEPATIC NECROSIS	0	0	0	0	32	9
dronedarone	permethrin	0.282352954	0.136082763	0.05	HEPATITIS	0	0	0	0	32	9
dronedarone	permethrin	0.282352954	0.136082763	0.05	HEPATOTOXICITY	0	0	1	0	32	9
dronedarone	permethrin	0.282352954	0.136082763	0.05	HOSTILITY	0	0	0	0	32	9
dronedarone	permethrin	0.282352954	0.136082763	0.05	HYPERCHOLESTEROLAEMIA	0	0	0	0	32	9
dronedarone	permethrin	0.282352954	0.136082763	0.05	HYPERGLYCAEMIA	0	0	0	0	32	9
dronedarone	permethrin	0.282352954	0.136082763	0.05	HYPERKINESIA	0	0	0	0	32	9
dronedarone	permethrin	0.282352954	0.136082763	0.05	HYPERSENSITIVITY	1	0	0	0	32	9
dronedarone	permethrin	0.282352954	0.136082763	0.05	HYPERTENSION	0	0	0	0	32	9
dronedarone	permethrin	0.282352954	0.136082763	0.05	HYPOGLYCAEMIA	0	0	0	0	32	9
dronedarone	permethrin	0.282352954	0.136082763	0.05	HYPOKINESIA	0	0	0	0	32	9
dronedarone	permethrin	0.282352954	0.136082763	0.05	IMPAIRED HEALING	0	0	0	0	32	9
dronedarone	permethrin	0.282352954	0.136082763	0.05	INFECTION	0	0	0	0	32	9
dronedarone	permethrin	0.282352954	0.136082763	0.05	INJURY	0	0	0	0	32	9
dronedarone	permethrin	0.282352954	0.136082763	0.05	INSOMNIA	0	0	0	0	32	9
dronedarone	permethrin	0.282352954	0.136082763	0.05	INTERSTITIAL LUNG DISEASE	0	0	1	0	32	9
dronedarone	permethrin	0.282352954	0.136082763	0.05	JAUNDICE	0	0	0	0	32	9
dronedarone	permethrin	0.282352954	0.136082763	0.05	LARYNGEAL OEDEMA	0	0	0	0	32	9
dronedarone	permethrin	0.282352954	0.136082763	0.05	LEUKOPENIA	0	0	0	0	32	9
dronedarone	permethrin	0.282352954	0.136082763	0.05	MEMORY IMPAIRMENT	0	0	0	0	32	9
dronedarone	permethrin	0.282352954	0.136082763	0.05	MYOCARDIAL INFARCTION	0	0	0	0	32	9
dronedarone	permethrin	0.282352954	0.136082763	0.05	MYOPATHY	0	0	0	0	32	9
dronedarone	permethrin	0.282352954	0.136082763	0.05	MYOSITIS	0	0	0	0	32	9
dronedarone	permethrin	0.282352954	0.136082763	0.05	NEUROLEPTIC MALIGNANT SYNDROME	0	0	0	0	32	9
dronedarone	permethrin	0.282352954	0.136082763	0.05	NEUROPATHY PERIPHERAL	0	1	0	0	32	9
dronedarone	permethrin	0.282352954	0.136082763	0.05	NEUTROPENIA	0	0	0	0	32	9
dronedarone	permethrin	0.282352954	0.136082763	0.05	OEDEMA	1	1	0	0	32	9
dronedarone	permethrin	0.282352954	0.136082763	0.05	OLIGURIA	0	0	0	0	32	9
dronedarone	permethrin	0.282352954	0.136082763	0.05	PANCREATITIS	0	0	0	0	32	9
dronedarone	permethrin	0.282352954	0.136082763	0.05	PANCYTOPENIA	0	0	0	0	32	9
dronedarone	permethrin	0.282352954	0.136082763	0.05	PARALYSIS	0	0	0	0	32	9
dronedarone	permethrin	0.282352954	0.136082763	0.05	PARANOIA	0	0	0	0	32	9
dronedarone	permethrin	0.282352954	0.136082763	0.05	PHOTOSENSITIVITY REACTION	0	0	0	1	32	9
dronedarone	permethrin	0.282352954	0.136082763	0.05	PNEUMONIA	0	0	0	0	32	9
dronedarone	permethrin	0.282352954	0.136082763	0.05	PROTEINURIA	0	0	0	0	32	9
dronedarone	permethrin	0.282352954	0.136082763	0.05	PULMONARY EMBOLISM	0	0	0	0	32	9
dronedarone	permethrin	0.282352954	0.136082763	0.05	PULMONARY OEDEMA	0	0	0	0	32	9
dronedarone	permethrin	0.282352954	0.136082763	0.05	RECTAL HAEMORRHAGE	0	0	0	0	32	9
dronedarone	permethrin	0.282352954	0.136082763	0.05	RENAL FAILURE	0	0	0	0	32	9
dronedarone	permethrin	0.282352954	0.136082763	0.05	RENAL IMPAIRMENT	0	0	0	0	32	9
dronedarone	permethrin	0.282352954	0.136082763	0.05	RESPIRATORY DEPRESSION	0	0	0	0	32	9
dronedarone	permethrin	0.282352954	0.136082763	0.05	RESPIRATORY FAILURE	0	0	0	0	32	9
dronedarone	permethrin	0.282352954	0.136082763	0.05	RHABDOMYOLYSIS	0	0	0	0	32	9
dronedarone	permethrin	0.282352954	0.136082763	0.05	ROAD TRAFFIC ACCIDENT	0	0	0	0	32	9
dronedarone	permethrin	0.282352954	0.136082763	0.05	SEIZURE	1	1	0	0	32	9
dronedarone	permethrin	0.282352954	0.136082763	0.05	SEPSIS	0	0	0	0	32	9
dronedarone	permethrin	0.282352954	0.136082763	0.05	SEROTONIN SYNDROME	0	0	0	0	32	9
dronedarone	permethrin	0.282352954	0.136082763	0.05	SKIN ULCER	0	0	0	0	32	9
dronedarone	permethrin	0.282352954	0.136082763	0.05	SLEEP DISORDER	0	0	0	0	32	9
dronedarone	permethrin	0.282352954	0.136082763	0.05	STEVENS-JOHNSON SYNDROME	0	0	0	0	32	9
dronedarone	permethrin	0.282352954	0.136082763	0.05	STOMATITIS	0	0	0	0	32	9
dronedarone	permethrin	0.282352954	0.136082763	0.05	SUDDEN DEATH	0	0	0	0	32	9
dronedarone	permethrin	0.282352954	0.136082763	0.05	SUICIDAL BEHAVIOUR	0	0	0	0	32	9
dronedarone	permethrin	0.282352954	0.136082763	0.05	SUPRAVENTRICULAR TACHYCARDIA	0	0	0	0	32	9
dronedarone	permethrin	0.282352954	0.136082763	0.05	TACHYCARDIA	0	0	0	0	32	9
dronedarone	permethrin	0.282352954	0.136082763	0.05	THROMBOCYTOPENIA	0	0	0	0	32	9
dronedarone	permethrin	0.282352954	0.136082763	0.05	THROMBOPHLEBITIS	0	0	0	0	32	9
dronedarone	permethrin	0.282352954	0.136082763	0.05	THROMBOSIS	0	0	0	0	32	9
dronedarone	permethrin	0.282352954	0.136082763	0.05	TINNITUS	0	0	0	0	32	9
dronedarone	permethrin	0.282352954	0.136082763	0.05	TOXIC EPIDERMAL NECROLYSIS	0	0	0	0	32	9
dronedarone	permethrin	0.282352954	0.136082763	0.05	ULCER	0	0	0	0	32	9
dronedarone	permethrin	0.282352954	0.136082763	0.05	UPPER RESPIRATORY TRACT INFECTION	0	0	0	0	32	9
dronedarone	permethrin	0.282352954	0.136082763	0.05	URINARY TRACT INFECTION	0	0	0	0	32	9
dronedarone	permethrin	0.282352954	0.136082763	0.05	URTICARIA	0	0	0	0	32	9
dronedarone	permethrin	0.282352954	0.136082763	0.05	VAGINAL HAEMORRHAGE	0	0	0	0	32	9
dronedarone	permethrin	0.282352954	0.136082763	0.05	VASCULITIS	0	1	1	0	32	9
dronedarone	permethrin	0.282352954	0.136082763	0.05	VENTRICULAR ARRHYTHMIA	0	0	0	0	32	9
dronedarone	permethrin	0.282352954	0.136082763	0.05	VISION BLURRED	0	0	0	0	32	9
dronedarone	permethrin	0.282352954	0.136082763	0.05	VISUAL IMPAIRMENT	0	0	0	0	32	9
dronedarone	permethrin	0.282352954	0.136082763	0.05	WEIGHT INCREASED	0	0	1	1	32	9
dronedarone	phenoxybenzamine	0.4375	0.166666667	0.083333333	ACCIDENT	0	0	0	0	36	9
dronedarone	phenoxybenzamine	0.4375	0.166666667	0.083333333	ACUTE KIDNEY INJURY	0	0	1	0	36	9
dronedarone	phenoxybenzamine	0.4375	0.166666667	0.083333333	AGGRESSION	0	0	0	0	36	9
dronedarone	phenoxybenzamine	0.4375	0.166666667	0.083333333	AGRANULOCYTOSIS	0	0	0	0	36	9
dronedarone	phenoxybenzamine	0.4375	0.166666667	0.083333333	AMNESIA	0	0	0	0	36	9
dronedarone	phenoxybenzamine	0.4375	0.166666667	0.083333333	ANAEMIA	0	0	0	0	36	9
dronedarone	phenoxybenzamine	0.4375	0.166666667	0.083333333	ANAPHYLACTIC REACTION	0	0	1	0	36	9
dronedarone	phenoxybenzamine	0.4375	0.166666667	0.083333333	ANAPHYLACTOID REACTION	0	0	0	0	36	9
dronedarone	phenoxybenzamine	0.4375	0.166666667	0.083333333	ANGINA PECTORIS	0	0	0	0	36	9
dronedarone	phenoxybenzamine	0.4375	0.166666667	0.083333333	ANGIOEDEMA	0	0	1	0	36	9
dronedarone	phenoxybenzamine	0.4375	0.166666667	0.083333333	APLASTIC ANAEMIA	0	0	0	0	36	9
dronedarone	phenoxybenzamine	0.4375	0.166666667	0.083333333	APNOEA	0	0	0	0	36	9
dronedarone	phenoxybenzamine	0.4375	0.166666667	0.083333333	ARRHYTHMIA	0	0	0	0	36	9
dronedarone	phenoxybenzamine	0.4375	0.166666667	0.083333333	ATRIOVENTRICULAR BLOCK	0	0	0	0	36	9
dronedarone	phenoxybenzamine	0.4375	0.166666667	0.083333333	AZOTAEMIA	0	0	0	0	36	9
dronedarone	phenoxybenzamine	0.4375	0.166666667	0.083333333	BACTERIAL INFECTION	0	0	0	0	36	9
dronedarone	phenoxybenzamine	0.4375	0.166666667	0.083333333	BLINDNESS	0	0	0	0	36	9
dronedarone	phenoxybenzamine	0.4375	0.166666667	0.083333333	BONE MARROW FAILURE	0	0	0	0	36	9
dronedarone	phenoxybenzamine	0.4375	0.166666667	0.083333333	BRADYCARDIA	0	0	1	1	36	9
dronedarone	phenoxybenzamine	0.4375	0.166666667	0.083333333	BRONCHITIS	0	0	0	0	36	9
dronedarone	phenoxybenzamine	0.4375	0.166666667	0.083333333	CANDIDA INFECTION	0	0	0	0	36	9
dronedarone	phenoxybenzamine	0.4375	0.166666667	0.083333333	CARDIAC ARREST	0	0	0	0	36	9
dronedarone	phenoxybenzamine	0.4375	0.166666667	0.083333333	CARDIAC FAILURE	0	0	1	1	36	9
dronedarone	phenoxybenzamine	0.4375	0.166666667	0.083333333	CARDIOMYOPATHY	0	0	0	0	36	9
dronedarone	phenoxybenzamine	0.4375	0.166666667	0.083333333	CATARACT	0	0	0	0	36	9
dronedarone	phenoxybenzamine	0.4375	0.166666667	0.083333333	CELLULITIS	0	0	0	0	36	9
dronedarone	phenoxybenzamine	0.4375	0.166666667	0.083333333	CEREBRAL HAEMORRHAGE	0	0	0	0	36	9
dronedarone	phenoxybenzamine	0.4375	0.166666667	0.083333333	CEREBRAL INFARCTION	0	0	0	0	36	9
dronedarone	phenoxybenzamine	0.4375	0.166666667	0.083333333	CEREBROVASCULAR ACCIDENT	0	0	1	0	36	9
dronedarone	phenoxybenzamine	0.4375	0.166666667	0.083333333	CHOLESTASIS	0	0	0	0	36	9
dronedarone	phenoxybenzamine	0.4375	0.166666667	0.083333333	COAGULOPATHY	0	0	0	0	36	9
dronedarone	phenoxybenzamine	0.4375	0.166666667	0.083333333	COLITIS	0	0	0	0	36	9
dronedarone	phenoxybenzamine	0.4375	0.166666667	0.083333333	COLITIS ULCERATIVE	0	0	0	0	36	9
dronedarone	phenoxybenzamine	0.4375	0.166666667	0.083333333	CONFUSIONAL STATE	0	0	0	0	36	9
dronedarone	phenoxybenzamine	0.4375	0.166666667	0.083333333	CONJUNCTIVITIS	0	0	0	0	36	9
dronedarone	phenoxybenzamine	0.4375	0.166666667	0.083333333	CROHN'S DISEASE	0	0	0	0	36	9
dronedarone	phenoxybenzamine	0.4375	0.166666667	0.083333333	DEAFNESS	0	0	0	0	36	9
dronedarone	phenoxybenzamine	0.4375	0.166666667	0.083333333	DEEP VEIN THROMBOSIS	0	0	0	0	36	9
dronedarone	phenoxybenzamine	0.4375	0.166666667	0.083333333	DELIRIUM	0	0	0	0	36	9
dronedarone	phenoxybenzamine	0.4375	0.166666667	0.083333333	DELUSION	0	0	0	0	36	9
dronedarone	phenoxybenzamine	0.4375	0.166666667	0.083333333	DERMATITIS BULLOUS	0	0	0	0	36	9
dronedarone	phenoxybenzamine	0.4375	0.166666667	0.083333333	DERMATITIS EXFOLIATIVE	0	0	0	0	36	9
dronedarone	phenoxybenzamine	0.4375	0.166666667	0.083333333	DIABETES MELLITUS	0	0	0	0	36	9
dronedarone	phenoxybenzamine	0.4375	0.166666667	0.083333333	DIPLOPIA	0	1	0	0	36	9
dronedarone	phenoxybenzamine	0.4375	0.166666667	0.083333333	DISORIENTATION	0	0	0	0	36	9
dronedarone	phenoxybenzamine	0.4375	0.166666667	0.083333333	DRUG REACTION WITH EOSINOPHILIA AND SYSTEMIC SYMPTOMS	0	0	0	0	36	9
dronedarone	phenoxybenzamine	0.4375	0.166666667	0.083333333	DYSGEUSIA	0	0	0	1	36	9
dronedarone	phenoxybenzamine	0.4375	0.166666667	0.083333333	ELECTROCARDIOGRAM QT PROLONGED	0	0	1	1	36	9
dronedarone	phenoxybenzamine	0.4375	0.166666667	0.083333333	EMBOLISM	0	0	0	0	36	9
dronedarone	phenoxybenzamine	0.4375	0.166666667	0.083333333	EOSINOPHILIA	0	0	0	0	36	9
dronedarone	phenoxybenzamine	0.4375	0.166666667	0.083333333	ERYTHEMA MULTIFORME	0	0	0	0	36	9
dronedarone	phenoxybenzamine	0.4375	0.166666667	0.083333333	EXTRAPYRAMIDAL DISORDER	0	0	0	0	36	9
dronedarone	phenoxybenzamine	0.4375	0.166666667	0.083333333	FALL	0	0	0	0	36	9
dronedarone	phenoxybenzamine	0.4375	0.166666667	0.083333333	FEBRILE NEUTROPENIA	0	0	0	0	36	9
dronedarone	phenoxybenzamine	0.4375	0.166666667	0.083333333	FRACTURE	0	0	0	0	36	9
dronedarone	phenoxybenzamine	0.4375	0.166666667	0.083333333	FUNGAL INFECTION	0	0	0	0	36	9
dronedarone	phenoxybenzamine	0.4375	0.166666667	0.083333333	GASTRIC ULCER	0	0	0	0	36	9
dronedarone	phenoxybenzamine	0.4375	0.166666667	0.083333333	GASTROINTESTINAL HAEMORRHAGE	0	0	0	0	36	9
dronedarone	phenoxybenzamine	0.4375	0.166666667	0.083333333	GLAUCOMA	0	0	0	0	36	9
dronedarone	phenoxybenzamine	0.4375	0.166666667	0.083333333	GRANULOCYTOPENIA	0	0	0	0	36	9
dronedarone	phenoxybenzamine	0.4375	0.166666667	0.083333333	HAEMATOMA	0	0	0	0	36	9
dronedarone	phenoxybenzamine	0.4375	0.166666667	0.083333333	HAEMOLYTIC ANAEMIA	0	0	0	0	36	9
dronedarone	phenoxybenzamine	0.4375	0.166666667	0.083333333	HAEMORRHAGE	0	0	0	0	36	9
dronedarone	phenoxybenzamine	0.4375	0.166666667	0.083333333	HALLUCINATION	0	0	0	0	36	9
dronedarone	phenoxybenzamine	0.4375	0.166666667	0.083333333	HEPATIC FAILURE	0	0	0	0	36	9
dronedarone	phenoxybenzamine	0.4375	0.166666667	0.083333333	HEPATIC NECROSIS	0	0	0	0	36	9
dronedarone	phenoxybenzamine	0.4375	0.166666667	0.083333333	HEPATITIS	0	0	0	0	36	9
dronedarone	phenoxybenzamine	0.4375	0.166666667	0.083333333	HEPATOTOXICITY	0	0	1	0	36	9
dronedarone	phenoxybenzamine	0.4375	0.166666667	0.083333333	HOSTILITY	0	0	0	0	36	9
dronedarone	phenoxybenzamine	0.4375	0.166666667	0.083333333	HYPERCHOLESTEROLAEMIA	0	0	0	0	36	9
dronedarone	phenoxybenzamine	0.4375	0.166666667	0.083333333	HYPERGLYCAEMIA	0	0	0	0	36	9
dronedarone	phenoxybenzamine	0.4375	0.166666667	0.083333333	HYPERKINESIA	0	0	0	0	36	9
dronedarone	phenoxybenzamine	0.4375	0.166666667	0.083333333	HYPERSENSITIVITY	0	0	0	0	36	9
dronedarone	phenoxybenzamine	0.4375	0.166666667	0.083333333	HYPERTENSION	0	0	0	0	36	9
dronedarone	phenoxybenzamine	0.4375	0.166666667	0.083333333	HYPOGLYCAEMIA	0	0	0	0	36	9
dronedarone	phenoxybenzamine	0.4375	0.166666667	0.083333333	HYPOKINESIA	0	0	0	0	36	9
dronedarone	phenoxybenzamine	0.4375	0.166666667	0.083333333	IMPAIRED HEALING	0	0	0	0	36	9
dronedarone	phenoxybenzamine	0.4375	0.166666667	0.083333333	INFECTION	0	0	0	0	36	9
dronedarone	phenoxybenzamine	0.4375	0.166666667	0.083333333	INJURY	0	0	0	0	36	9
dronedarone	phenoxybenzamine	0.4375	0.166666667	0.083333333	INSOMNIA	0	0	0	0	36	9
dronedarone	phenoxybenzamine	0.4375	0.166666667	0.083333333	INTERSTITIAL LUNG DISEASE	0	0	1	0	36	9
dronedarone	phenoxybenzamine	0.4375	0.166666667	0.083333333	JAUNDICE	0	0	0	0	36	9
dronedarone	phenoxybenzamine	0.4375	0.166666667	0.083333333	LARYNGEAL OEDEMA	0	0	0	0	36	9
dronedarone	phenoxybenzamine	0.4375	0.166666667	0.083333333	LEUKOPENIA	0	0	0	0	36	9
dronedarone	phenoxybenzamine	0.4375	0.166666667	0.083333333	MEMORY IMPAIRMENT	0	0	0	0	36	9
dronedarone	phenoxybenzamine	0.4375	0.166666667	0.083333333	MYOCARDIAL INFARCTION	0	0	0	0	36	9
dronedarone	phenoxybenzamine	0.4375	0.166666667	0.083333333	MYOPATHY	0	0	0	0	36	9
dronedarone	phenoxybenzamine	0.4375	0.166666667	0.083333333	MYOSITIS	0	0	0	0	36	9
dronedarone	phenoxybenzamine	0.4375	0.166666667	0.083333333	NEUROLEPTIC MALIGNANT SYNDROME	0	0	0	0	36	9
dronedarone	phenoxybenzamine	0.4375	0.166666667	0.083333333	NEUROPATHY PERIPHERAL	0	0	0	0	36	9
dronedarone	phenoxybenzamine	0.4375	0.166666667	0.083333333	NEUTROPENIA	0	0	0	0	36	9
dronedarone	phenoxybenzamine	0.4375	0.166666667	0.083333333	OEDEMA	0	1	0	0	36	9
dronedarone	phenoxybenzamine	0.4375	0.166666667	0.083333333	OLIGURIA	0	0	0	0	36	9
dronedarone	phenoxybenzamine	0.4375	0.166666667	0.083333333	PANCREATITIS	0	0	0	0	36	9
dronedarone	phenoxybenzamine	0.4375	0.166666667	0.083333333	PANCYTOPENIA	0	0	0	0	36	9
dronedarone	phenoxybenzamine	0.4375	0.166666667	0.083333333	PARALYSIS	0	0	0	0	36	9
dronedarone	phenoxybenzamine	0.4375	0.166666667	0.083333333	PARANOIA	0	0	0	0	36	9
dronedarone	phenoxybenzamine	0.4375	0.166666667	0.083333333	PHOTOSENSITIVITY REACTION	0	0	0	1	36	9
dronedarone	phenoxybenzamine	0.4375	0.166666667	0.083333333	PNEUMONIA	0	0	0	0	36	9
dronedarone	phenoxybenzamine	0.4375	0.166666667	0.083333333	PROTEINURIA	0	0	0	0	36	9
dronedarone	phenoxybenzamine	0.4375	0.166666667	0.083333333	PULMONARY EMBOLISM	0	0	0	0	36	9
dronedarone	phenoxybenzamine	0.4375	0.166666667	0.083333333	PULMONARY OEDEMA	0	0	0	0	36	9
dronedarone	phenoxybenzamine	0.4375	0.166666667	0.083333333	RECTAL HAEMORRHAGE	0	0	0	0	36	9
dronedarone	phenoxybenzamine	0.4375	0.166666667	0.083333333	RENAL FAILURE	0	0	0	0	36	9
dronedarone	phenoxybenzamine	0.4375	0.166666667	0.083333333	RENAL IMPAIRMENT	0	0	0	0	36	9
dronedarone	phenoxybenzamine	0.4375	0.166666667	0.083333333	RESPIRATORY DEPRESSION	0	0	0	0	36	9
dronedarone	phenoxybenzamine	0.4375	0.166666667	0.083333333	RESPIRATORY FAILURE	0	0	0	0	36	9
dronedarone	phenoxybenzamine	0.4375	0.166666667	0.083333333	RHABDOMYOLYSIS	0	0	0	0	36	9
dronedarone	phenoxybenzamine	0.4375	0.166666667	0.083333333	ROAD TRAFFIC ACCIDENT	0	0	0	0	36	9
dronedarone	phenoxybenzamine	0.4375	0.166666667	0.083333333	SEIZURE	0	0	0	0	36	9
dronedarone	phenoxybenzamine	0.4375	0.166666667	0.083333333	SEPSIS	0	0	0	0	36	9
dronedarone	phenoxybenzamine	0.4375	0.166666667	0.083333333	SEROTONIN SYNDROME	0	0	0	0	36	9
dronedarone	phenoxybenzamine	0.4375	0.166666667	0.083333333	SKIN ULCER	0	0	0	0	36	9
dronedarone	phenoxybenzamine	0.4375	0.166666667	0.083333333	SLEEP DISORDER	0	0	0	0	36	9
dronedarone	phenoxybenzamine	0.4375	0.166666667	0.083333333	STEVENS-JOHNSON SYNDROME	0	0	0	0	36	9
dronedarone	phenoxybenzamine	0.4375	0.166666667	0.083333333	STOMATITIS	0	0	0	0	36	9
dronedarone	phenoxybenzamine	0.4375	0.166666667	0.083333333	SUDDEN DEATH	0	0	0	0	36	9
dronedarone	phenoxybenzamine	0.4375	0.166666667	0.083333333	SUICIDAL BEHAVIOUR	0	0	0	0	36	9
dronedarone	phenoxybenzamine	0.4375	0.166666667	0.083333333	SUPRAVENTRICULAR TACHYCARDIA	0	0	0	0	36	9
dronedarone	phenoxybenzamine	0.4375	0.166666667	0.083333333	TACHYCARDIA	0	1	0	0	36	9
dronedarone	phenoxybenzamine	0.4375	0.166666667	0.083333333	THROMBOCYTOPENIA	0	0	0	0	36	9
dronedarone	phenoxybenzamine	0.4375	0.166666667	0.083333333	THROMBOPHLEBITIS	0	0	0	0	36	9
dronedarone	phenoxybenzamine	0.4375	0.166666667	0.083333333	THROMBOSIS	0	0	0	0	36	9
dronedarone	phenoxybenzamine	0.4375	0.166666667	0.083333333	TINNITUS	0	0	0	0	36	9
dronedarone	phenoxybenzamine	0.4375	0.166666667	0.083333333	TOXIC EPIDERMAL NECROLYSIS	0	0	0	0	36	9
dronedarone	phenoxybenzamine	0.4375	0.166666667	0.083333333	ULCER	1	0	0	0	36	9
dronedarone	phenoxybenzamine	0.4375	0.166666667	0.083333333	UPPER RESPIRATORY TRACT INFECTION	0	0	0	0	36	9
dronedarone	phenoxybenzamine	0.4375	0.166666667	0.083333333	URINARY TRACT INFECTION	0	0	0	0	36	9
dronedarone	phenoxybenzamine	0.4375	0.166666667	0.083333333	URTICARIA	0	0	0	0	36	9
dronedarone	phenoxybenzamine	0.4375	0.166666667	0.083333333	VAGINAL HAEMORRHAGE	0	0	0	0	36	9
dronedarone	phenoxybenzamine	0.4375	0.166666667	0.083333333	VASCULITIS	0	0	1	0	36	9
dronedarone	phenoxybenzamine	0.4375	0.166666667	0.083333333	VENTRICULAR ARRHYTHMIA	0	0	0	0	36	9
dronedarone	phenoxybenzamine	0.4375	0.166666667	0.083333333	VISION BLURRED	0	0	0	0	36	9
dronedarone	phenoxybenzamine	0.4375	0.166666667	0.083333333	VISUAL IMPAIRMENT	0	0	0	0	36	9
dronedarone	phenoxybenzamine	0.4375	0.166666667	0.083333333	WEIGHT INCREASED	0	0	1	1	36	9
dronedarone	phentolamine	0.438202262	0.23570226	0.1	ACCIDENT	0	0	0	0	36	9
dronedarone	phentolamine	0.438202262	0.23570226	0.1	ACUTE KIDNEY INJURY	0	0	1	0	36	9
dronedarone	phentolamine	0.438202262	0.23570226	0.1	AGGRESSION	0	0	0	0	36	9
dronedarone	phentolamine	0.438202262	0.23570226	0.1	AGRANULOCYTOSIS	0	0	0	0	36	9
dronedarone	phentolamine	0.438202262	0.23570226	0.1	AMNESIA	0	0	0	0	36	9
dronedarone	phentolamine	0.438202262	0.23570226	0.1	ANAEMIA	0	0	0	0	36	9
dronedarone	phentolamine	0.438202262	0.23570226	0.1	ANAPHYLACTIC REACTION	0	0	1	0	36	9
dronedarone	phentolamine	0.438202262	0.23570226	0.1	ANAPHYLACTOID REACTION	0	0	0	0	36	9
dronedarone	phentolamine	0.438202262	0.23570226	0.1	ANGINA PECTORIS	0	0	0	0	36	9
dronedarone	phentolamine	0.438202262	0.23570226	0.1	ANGIOEDEMA	0	0	1	0	36	9
dronedarone	phentolamine	0.438202262	0.23570226	0.1	APLASTIC ANAEMIA	0	0	0	0	36	9
dronedarone	phentolamine	0.438202262	0.23570226	0.1	APNOEA	0	0	0	0	36	9
dronedarone	phentolamine	0.438202262	0.23570226	0.1	ARRHYTHMIA	1	1	0	0	36	9
dronedarone	phentolamine	0.438202262	0.23570226	0.1	ATRIOVENTRICULAR BLOCK	0	0	0	0	36	9
dronedarone	phentolamine	0.438202262	0.23570226	0.1	AZOTAEMIA	0	0	0	0	36	9
dronedarone	phentolamine	0.438202262	0.23570226	0.1	BACTERIAL INFECTION	0	0	0	0	36	9
dronedarone	phentolamine	0.438202262	0.23570226	0.1	BLINDNESS	0	0	0	0	36	9
dronedarone	phentolamine	0.438202262	0.23570226	0.1	BONE MARROW FAILURE	0	0	0	0	36	9
dronedarone	phentolamine	0.438202262	0.23570226	0.1	BRADYCARDIA	0	0	1	1	36	9
dronedarone	phentolamine	0.438202262	0.23570226	0.1	BRONCHITIS	0	0	0	0	36	9
dronedarone	phentolamine	0.438202262	0.23570226	0.1	CANDIDA INFECTION	0	0	0	0	36	9
dronedarone	phentolamine	0.438202262	0.23570226	0.1	CARDIAC ARREST	0	0	0	0	36	9
dronedarone	phentolamine	0.438202262	0.23570226	0.1	CARDIAC FAILURE	0	0	1	1	36	9
dronedarone	phentolamine	0.438202262	0.23570226	0.1	CARDIOMYOPATHY	0	0	0	0	36	9
dronedarone	phentolamine	0.438202262	0.23570226	0.1	CATARACT	0	0	0	0	36	9
dronedarone	phentolamine	0.438202262	0.23570226	0.1	CELLULITIS	0	0	0	0	36	9
dronedarone	phentolamine	0.438202262	0.23570226	0.1	CEREBRAL HAEMORRHAGE	0	0	0	0	36	9
dronedarone	phentolamine	0.438202262	0.23570226	0.1	CEREBRAL INFARCTION	0	0	0	0	36	9
dronedarone	phentolamine	0.438202262	0.23570226	0.1	CEREBROVASCULAR ACCIDENT	0	0	1	0	36	9
dronedarone	phentolamine	0.438202262	0.23570226	0.1	CHOLESTASIS	0	0	0	0	36	9
dronedarone	phentolamine	0.438202262	0.23570226	0.1	COAGULOPATHY	0	0	0	0	36	9
dronedarone	phentolamine	0.438202262	0.23570226	0.1	COLITIS	0	0	0	0	36	9
dronedarone	phentolamine	0.438202262	0.23570226	0.1	COLITIS ULCERATIVE	0	0	0	0	36	9
dronedarone	phentolamine	0.438202262	0.23570226	0.1	CONFUSIONAL STATE	0	0	0	0	36	9
dronedarone	phentolamine	0.438202262	0.23570226	0.1	CONJUNCTIVITIS	0	0	0	0	36	9
dronedarone	phentolamine	0.438202262	0.23570226	0.1	CROHN'S DISEASE	0	0	0	0	36	9
dronedarone	phentolamine	0.438202262	0.23570226	0.1	DEAFNESS	0	0	0	0	36	9
dronedarone	phentolamine	0.438202262	0.23570226	0.1	DEEP VEIN THROMBOSIS	0	0	0	0	36	9
dronedarone	phentolamine	0.438202262	0.23570226	0.1	DELIRIUM	0	0	0	0	36	9
dronedarone	phentolamine	0.438202262	0.23570226	0.1	DELUSION	0	0	0	0	36	9
dronedarone	phentolamine	0.438202262	0.23570226	0.1	DERMATITIS BULLOUS	0	0	0	0	36	9
dronedarone	phentolamine	0.438202262	0.23570226	0.1	DERMATITIS EXFOLIATIVE	0	0	0	0	36	9
dronedarone	phentolamine	0.438202262	0.23570226	0.1	DIABETES MELLITUS	0	0	0	0	36	9
dronedarone	phentolamine	0.438202262	0.23570226	0.1	DIPLOPIA	0	0	0	0	36	9
dronedarone	phentolamine	0.438202262	0.23570226	0.1	DISORIENTATION	0	0	0	0	36	9
dronedarone	phentolamine	0.438202262	0.23570226	0.1	DRUG REACTION WITH EOSINOPHILIA AND SYSTEMIC SYMPTOMS	0	0	0	0	36	9
dronedarone	phentolamine	0.438202262	0.23570226	0.1	DYSGEUSIA	0	0	0	1	36	9
dronedarone	phentolamine	0.438202262	0.23570226	0.1	ELECTROCARDIOGRAM QT PROLONGED	0	0	1	1	36	9
dronedarone	phentolamine	0.438202262	0.23570226	0.1	EMBOLISM	0	0	0	0	36	9
dronedarone	phentolamine	0.438202262	0.23570226	0.1	EOSINOPHILIA	0	0	0	0	36	9
dronedarone	phentolamine	0.438202262	0.23570226	0.1	ERYTHEMA MULTIFORME	0	0	0	0	36	9
dronedarone	phentolamine	0.438202262	0.23570226	0.1	EXTRAPYRAMIDAL DISORDER	0	0	0	0	36	9
dronedarone	phentolamine	0.438202262	0.23570226	0.1	FALL	0	0	0	0	36	9
dronedarone	phentolamine	0.438202262	0.23570226	0.1	FEBRILE NEUTROPENIA	0	0	0	0	36	9
dronedarone	phentolamine	0.438202262	0.23570226	0.1	FRACTURE	0	0	0	0	36	9
dronedarone	phentolamine	0.438202262	0.23570226	0.1	FUNGAL INFECTION	0	0	0	0	36	9
dronedarone	phentolamine	0.438202262	0.23570226	0.1	GASTRIC ULCER	0	0	0	0	36	9
dronedarone	phentolamine	0.438202262	0.23570226	0.1	GASTROINTESTINAL HAEMORRHAGE	0	0	0	0	36	9
dronedarone	phentolamine	0.438202262	0.23570226	0.1	GLAUCOMA	0	0	0	0	36	9
dronedarone	phentolamine	0.438202262	0.23570226	0.1	GRANULOCYTOPENIA	0	0	0	0	36	9
dronedarone	phentolamine	0.438202262	0.23570226	0.1	HAEMATOMA	0	1	0	0	36	9
dronedarone	phentolamine	0.438202262	0.23570226	0.1	HAEMOLYTIC ANAEMIA	0	0	0	0	36	9
dronedarone	phentolamine	0.438202262	0.23570226	0.1	HAEMORRHAGE	0	0	0	0	36	9
dronedarone	phentolamine	0.438202262	0.23570226	0.1	HALLUCINATION	0	0	0	0	36	9
dronedarone	phentolamine	0.438202262	0.23570226	0.1	HEPATIC FAILURE	0	0	0	0	36	9
dronedarone	phentolamine	0.438202262	0.23570226	0.1	HEPATIC NECROSIS	0	0	0	0	36	9
dronedarone	phentolamine	0.438202262	0.23570226	0.1	HEPATITIS	0	0	0	0	36	9
dronedarone	phentolamine	0.438202262	0.23570226	0.1	HEPATOTOXICITY	0	0	1	0	36	9
dronedarone	phentolamine	0.438202262	0.23570226	0.1	HOSTILITY	0	0	0	0	36	9
dronedarone	phentolamine	0.438202262	0.23570226	0.1	HYPERCHOLESTEROLAEMIA	0	0	0	0	36	9
dronedarone	phentolamine	0.438202262	0.23570226	0.1	HYPERGLYCAEMIA	0	0	0	0	36	9
dronedarone	phentolamine	0.438202262	0.23570226	0.1	HYPERKINESIA	0	0	0	0	36	9
dronedarone	phentolamine	0.438202262	0.23570226	0.1	HYPERSENSITIVITY	0	0	0	0	36	9
dronedarone	phentolamine	0.438202262	0.23570226	0.1	HYPERTENSION	0	0	0	0	36	9
dronedarone	phentolamine	0.438202262	0.23570226	0.1	HYPOGLYCAEMIA	0	0	0	0	36	9
dronedarone	phentolamine	0.438202262	0.23570226	0.1	HYPOKINESIA	0	0	0	0	36	9
dronedarone	phentolamine	0.438202262	0.23570226	0.1	IMPAIRED HEALING	0	0	0	0	36	9
dronedarone	phentolamine	0.438202262	0.23570226	0.1	INFECTION	0	0	0	0	36	9
dronedarone	phentolamine	0.438202262	0.23570226	0.1	INJURY	0	0	0	0	36	9
dronedarone	phentolamine	0.438202262	0.23570226	0.1	INSOMNIA	0	0	0	0	36	9
dronedarone	phentolamine	0.438202262	0.23570226	0.1	INTERSTITIAL LUNG DISEASE	0	0	1	0	36	9
dronedarone	phentolamine	0.438202262	0.23570226	0.1	JAUNDICE	0	0	0	0	36	9
dronedarone	phentolamine	0.438202262	0.23570226	0.1	LARYNGEAL OEDEMA	0	0	0	0	36	9
dronedarone	phentolamine	0.438202262	0.23570226	0.1	LEUKOPENIA	0	0	0	0	36	9
dronedarone	phentolamine	0.438202262	0.23570226	0.1	MEMORY IMPAIRMENT	0	0	0	0	36	9
dronedarone	phentolamine	0.438202262	0.23570226	0.1	MYOCARDIAL INFARCTION	1	1	0	0	36	9
dronedarone	phentolamine	0.438202262	0.23570226	0.1	MYOPATHY	0	0	0	0	36	9
dronedarone	phentolamine	0.438202262	0.23570226	0.1	MYOSITIS	0	0	0	0	36	9
dronedarone	phentolamine	0.438202262	0.23570226	0.1	NEUROLEPTIC MALIGNANT SYNDROME	0	0	0	0	36	9
dronedarone	phentolamine	0.438202262	0.23570226	0.1	NEUROPATHY PERIPHERAL	0	0	0	0	36	9
dronedarone	phentolamine	0.438202262	0.23570226	0.1	NEUTROPENIA	0	0	0	0	36	9
dronedarone	phentolamine	0.438202262	0.23570226	0.1	OEDEMA	0	0	0	0	36	9
dronedarone	phentolamine	0.438202262	0.23570226	0.1	OLIGURIA	0	0	0	0	36	9
dronedarone	phentolamine	0.438202262	0.23570226	0.1	PANCREATITIS	0	0	0	0	36	9
dronedarone	phentolamine	0.438202262	0.23570226	0.1	PANCYTOPENIA	0	0	0	0	36	9
dronedarone	phentolamine	0.438202262	0.23570226	0.1	PARALYSIS	0	0	0	0	36	9
dronedarone	phentolamine	0.438202262	0.23570226	0.1	PARANOIA	0	0	0	0	36	9
dronedarone	phentolamine	0.438202262	0.23570226	0.1	PHOTOSENSITIVITY REACTION	0	0	0	1	36	9
dronedarone	phentolamine	0.438202262	0.23570226	0.1	PNEUMONIA	0	0	0	0	36	9
dronedarone	phentolamine	0.438202262	0.23570226	0.1	PROTEINURIA	0	0	0	0	36	9
dronedarone	phentolamine	0.438202262	0.23570226	0.1	PULMONARY EMBOLISM	0	0	0	0	36	9
dronedarone	phentolamine	0.438202262	0.23570226	0.1	PULMONARY OEDEMA	0	0	0	0	36	9
dronedarone	phentolamine	0.438202262	0.23570226	0.1	RECTAL HAEMORRHAGE	0	0	0	0	36	9
dronedarone	phentolamine	0.438202262	0.23570226	0.1	RENAL FAILURE	0	0	0	0	36	9
dronedarone	phentolamine	0.438202262	0.23570226	0.1	RENAL IMPAIRMENT	0	0	0	0	36	9
dronedarone	phentolamine	0.438202262	0.23570226	0.1	RESPIRATORY DEPRESSION	0	0	0	0	36	9
dronedarone	phentolamine	0.438202262	0.23570226	0.1	RESPIRATORY FAILURE	0	0	0	0	36	9
dronedarone	phentolamine	0.438202262	0.23570226	0.1	RHABDOMYOLYSIS	0	0	0	0	36	9
dronedarone	phentolamine	0.438202262	0.23570226	0.1	ROAD TRAFFIC ACCIDENT	0	0	0	0	36	9
dronedarone	phentolamine	0.438202262	0.23570226	0.1	SEIZURE	0	0	0	0	36	9
dronedarone	phentolamine	0.438202262	0.23570226	0.1	SEPSIS	0	0	0	0	36	9
dronedarone	phentolamine	0.438202262	0.23570226	0.1	SEROTONIN SYNDROME	0	0	0	0	36	9
dronedarone	phentolamine	0.438202262	0.23570226	0.1	SKIN ULCER	0	0	0	0	36	9
dronedarone	phentolamine	0.438202262	0.23570226	0.1	SLEEP DISORDER	0	0	0	0	36	9
dronedarone	phentolamine	0.438202262	0.23570226	0.1	STEVENS-JOHNSON SYNDROME	0	0	0	0	36	9
dronedarone	phentolamine	0.438202262	0.23570226	0.1	STOMATITIS	0	0	0	0	36	9
dronedarone	phentolamine	0.438202262	0.23570226	0.1	SUDDEN DEATH	0	0	0	0	36	9
dronedarone	phentolamine	0.438202262	0.23570226	0.1	SUICIDAL BEHAVIOUR	0	0	0	0	36	9
dronedarone	phentolamine	0.438202262	0.23570226	0.1	SUPRAVENTRICULAR TACHYCARDIA	0	0	0	0	36	9
dronedarone	phentolamine	0.438202262	0.23570226	0.1	TACHYCARDIA	1	1	0	0	36	9
dronedarone	phentolamine	0.438202262	0.23570226	0.1	THROMBOCYTOPENIA	0	0	0	0	36	9
dronedarone	phentolamine	0.438202262	0.23570226	0.1	THROMBOPHLEBITIS	0	0	0	0	36	9
dronedarone	phentolamine	0.438202262	0.23570226	0.1	THROMBOSIS	0	0	0	0	36	9
dronedarone	phentolamine	0.438202262	0.23570226	0.1	TINNITUS	0	0	0	0	36	9
dronedarone	phentolamine	0.438202262	0.23570226	0.1	TOXIC EPIDERMAL NECROLYSIS	0	0	0	0	36	9
dronedarone	phentolamine	0.438202262	0.23570226	0.1	ULCER	0	0	0	0	36	9
dronedarone	phentolamine	0.438202262	0.23570226	0.1	UPPER RESPIRATORY TRACT INFECTION	0	0	0	0	36	9
dronedarone	phentolamine	0.438202262	0.23570226	0.1	URINARY TRACT INFECTION	0	0	0	0	36	9
dronedarone	phentolamine	0.438202262	0.23570226	0.1	URTICARIA	0	0	0	0	36	9
dronedarone	phentolamine	0.438202262	0.23570226	0.1	VAGINAL HAEMORRHAGE	0	0	0	0	36	9
dronedarone	phentolamine	0.438202262	0.23570226	0.1	VASCULITIS	0	0	1	0	36	9
dronedarone	phentolamine	0.438202262	0.23570226	0.1	VENTRICULAR ARRHYTHMIA	0	0	0	0	36	9
dronedarone	phentolamine	0.438202262	0.23570226	0.1	VISION BLURRED	0	0	0	0	36	9
dronedarone	phentolamine	0.438202262	0.23570226	0.1	VISUAL IMPAIRMENT	0	0	0	0	36	9
dronedarone	phentolamine	0.438202262	0.23570226	0.1	WEIGHT INCREASED	0	0	1	1	36	9
dronedarone	phenytoin	0.314606756	0.105409255	0.045454545	ACCIDENT	0	0	0	0	36	9
dronedarone	phenytoin	0.314606756	0.105409255	0.045454545	ACUTE KIDNEY INJURY	0	1	1	0	36	9
dronedarone	phenytoin	0.314606756	0.105409255	0.045454545	AGGRESSION	0	0	0	0	36	9
dronedarone	phenytoin	0.314606756	0.105409255	0.045454545	AGRANULOCYTOSIS	1	1	0	0	36	9
dronedarone	phenytoin	0.314606756	0.105409255	0.045454545	AMNESIA	1	0	0	0	36	9
dronedarone	phenytoin	0.314606756	0.105409255	0.045454545	ANAEMIA	1	1	0	0	36	9
dronedarone	phenytoin	0.314606756	0.105409255	0.045454545	ANAPHYLACTIC REACTION	0	1	1	0	36	9
dronedarone	phenytoin	0.314606756	0.105409255	0.045454545	ANAPHYLACTOID REACTION	0	0	0	0	36	9
dronedarone	phenytoin	0.314606756	0.105409255	0.045454545	ANGINA PECTORIS	0	0	0	0	36	9
dronedarone	phenytoin	0.314606756	0.105409255	0.045454545	ANGIOEDEMA	0	1	1	0	36	9
dronedarone	phenytoin	0.314606756	0.105409255	0.045454545	APLASTIC ANAEMIA	0	1	0	0	36	9
dronedarone	phenytoin	0.314606756	0.105409255	0.045454545	APNOEA	1	0	0	0	36	9
dronedarone	phenytoin	0.314606756	0.105409255	0.045454545	ARRHYTHMIA	0	1	0	0	36	9
dronedarone	phenytoin	0.314606756	0.105409255	0.045454545	ATRIOVENTRICULAR BLOCK	0	0	0	0	36	9
dronedarone	phenytoin	0.314606756	0.105409255	0.045454545	AZOTAEMIA	0	0	0	0	36	9
dronedarone	phenytoin	0.314606756	0.105409255	0.045454545	BACTERIAL INFECTION	0	0	0	0	36	9
dronedarone	phenytoin	0.314606756	0.105409255	0.045454545	BLINDNESS	0	0	0	0	36	9
dronedarone	phenytoin	0.314606756	0.105409255	0.045454545	BONE MARROW FAILURE	0	1	0	0	36	9
dronedarone	phenytoin	0.314606756	0.105409255	0.045454545	BRADYCARDIA	0	1	1	1	36	9
dronedarone	phenytoin	0.314606756	0.105409255	0.045454545	BRONCHITIS	1	0	0	0	36	9
dronedarone	phenytoin	0.314606756	0.105409255	0.045454545	CANDIDA INFECTION	0	0	0	0	36	9
dronedarone	phenytoin	0.314606756	0.105409255	0.045454545	CARDIAC ARREST	1	1	0	0	36	9
dronedarone	phenytoin	0.314606756	0.105409255	0.045454545	CARDIAC FAILURE	1	0	1	1	36	9
dronedarone	phenytoin	0.314606756	0.105409255	0.045454545	CARDIOMYOPATHY	0	0	0	0	36	9
dronedarone	phenytoin	0.314606756	0.105409255	0.045454545	CATARACT	0	0	0	0	36	9
dronedarone	phenytoin	0.314606756	0.105409255	0.045454545	CELLULITIS	0	0	0	0	36	9
dronedarone	phenytoin	0.314606756	0.105409255	0.045454545	CEREBRAL HAEMORRHAGE	1	0	0	0	36	9
dronedarone	phenytoin	0.314606756	0.105409255	0.045454545	CEREBRAL INFARCTION	1	0	0	0	36	9
dronedarone	phenytoin	0.314606756	0.105409255	0.045454545	CEREBROVASCULAR ACCIDENT	0	0	1	0	36	9
dronedarone	phenytoin	0.314606756	0.105409255	0.045454545	CHOLESTASIS	0	1	0	0	36	9
dronedarone	phenytoin	0.314606756	0.105409255	0.045454545	COAGULOPATHY	1	1	0	0	36	9
dronedarone	phenytoin	0.314606756	0.105409255	0.045454545	COLITIS	0	0	0	0	36	9
dronedarone	phenytoin	0.314606756	0.105409255	0.045454545	COLITIS ULCERATIVE	0	0	0	0	36	9
dronedarone	phenytoin	0.314606756	0.105409255	0.045454545	CONFUSIONAL STATE	1	1	0	0	36	9
dronedarone	phenytoin	0.314606756	0.105409255	0.045454545	CONJUNCTIVITIS	1	0	0	0	36	9
dronedarone	phenytoin	0.314606756	0.105409255	0.045454545	CROHN'S DISEASE	0	0	0	0	36	9
dronedarone	phenytoin	0.314606756	0.105409255	0.045454545	DEAFNESS	1	0	0	0	36	9
dronedarone	phenytoin	0.314606756	0.105409255	0.045454545	DEEP VEIN THROMBOSIS	0	0	0	0	36	9
dronedarone	phenytoin	0.314606756	0.105409255	0.045454545	DELIRIUM	1	1	0	0	36	9
dronedarone	phenytoin	0.314606756	0.105409255	0.045454545	DELUSION	0	0	0	0	36	9
dronedarone	phenytoin	0.314606756	0.105409255	0.045454545	DERMATITIS BULLOUS	1	1	0	0	36	9
dronedarone	phenytoin	0.314606756	0.105409255	0.045454545	DERMATITIS EXFOLIATIVE	1	1	0	0	36	9
dronedarone	phenytoin	0.314606756	0.105409255	0.045454545	DIABETES MELLITUS	0	1	0	0	36	9
dronedarone	phenytoin	0.314606756	0.105409255	0.045454545	DIPLOPIA	1	1	0	0	36	9
dronedarone	phenytoin	0.314606756	0.105409255	0.045454545	DISORIENTATION	0	0	0	0	36	9
dronedarone	phenytoin	0.314606756	0.105409255	0.045454545	DRUG REACTION WITH EOSINOPHILIA AND SYSTEMIC SYMPTOMS	1	1	0	0	36	9
dronedarone	phenytoin	0.314606756	0.105409255	0.045454545	DYSGEUSIA	1	0	0	1	36	9
dronedarone	phenytoin	0.314606756	0.105409255	0.045454545	ELECTROCARDIOGRAM QT PROLONGED	1	1	1	1	36	9
dronedarone	phenytoin	0.314606756	0.105409255	0.045454545	EMBOLISM	0	0	0	0	36	9
dronedarone	phenytoin	0.314606756	0.105409255	0.045454545	EOSINOPHILIA	1	1	0	0	36	9
dronedarone	phenytoin	0.314606756	0.105409255	0.045454545	ERYTHEMA MULTIFORME	0	0	0	0	36	9
dronedarone	phenytoin	0.314606756	0.105409255	0.045454545	EXTRAPYRAMIDAL DISORDER	1	1	0	0	36	9
dronedarone	phenytoin	0.314606756	0.105409255	0.045454545	FALL	0	0	0	0	36	9
dronedarone	phenytoin	0.314606756	0.105409255	0.045454545	FEBRILE NEUTROPENIA	0	0	0	0	36	9
dronedarone	phenytoin	0.314606756	0.105409255	0.045454545	FRACTURE	0	1	0	0	36	9
dronedarone	phenytoin	0.314606756	0.105409255	0.045454545	FUNGAL INFECTION	0	0	0	0	36	9
dronedarone	phenytoin	0.314606756	0.105409255	0.045454545	GASTRIC ULCER	0	0	0	0	36	9
dronedarone	phenytoin	0.314606756	0.105409255	0.045454545	GASTROINTESTINAL HAEMORRHAGE	1	0	0	0	36	9
dronedarone	phenytoin	0.314606756	0.105409255	0.045454545	GLAUCOMA	0	0	0	0	36	9
dronedarone	phenytoin	0.314606756	0.105409255	0.045454545	GRANULOCYTOPENIA	1	1	0	0	36	9
dronedarone	phenytoin	0.314606756	0.105409255	0.045454545	HAEMATOMA	0	0	0	0	36	9
dronedarone	phenytoin	0.314606756	0.105409255	0.045454545	HAEMOLYTIC ANAEMIA	0	0	0	0	36	9
dronedarone	phenytoin	0.314606756	0.105409255	0.045454545	HAEMORRHAGE	1	1	0	0	36	9
dronedarone	phenytoin	0.314606756	0.105409255	0.045454545	HALLUCINATION	0	1	0	0	36	9
dronedarone	phenytoin	0.314606756	0.105409255	0.045454545	HEPATIC FAILURE	0	1	0	0	36	9
dronedarone	phenytoin	0.314606756	0.105409255	0.045454545	HEPATIC NECROSIS	0	1	0	0	36	9
dronedarone	phenytoin	0.314606756	0.105409255	0.045454545	HEPATITIS	1	1	0	0	36	9
dronedarone	phenytoin	0.314606756	0.105409255	0.045454545	HEPATOTOXICITY	1	1	1	0	36	9
dronedarone	phenytoin	0.314606756	0.105409255	0.045454545	HOSTILITY	1	0	0	0	36	9
dronedarone	phenytoin	0.314606756	0.105409255	0.045454545	HYPERCHOLESTEROLAEMIA	0	0	0	0	36	9
dronedarone	phenytoin	0.314606756	0.105409255	0.045454545	HYPERGLYCAEMIA	1	1	0	0	36	9
dronedarone	phenytoin	0.314606756	0.105409255	0.045454545	HYPERKINESIA	1	1	0	0	36	9
dronedarone	phenytoin	0.314606756	0.105409255	0.045454545	HYPERSENSITIVITY	1	1	0	0	36	9
dronedarone	phenytoin	0.314606756	0.105409255	0.045454545	HYPERTENSION	1	1	0	0	36	9
dronedarone	phenytoin	0.314606756	0.105409255	0.045454545	HYPOGLYCAEMIA	0	1	0	0	36	9
dronedarone	phenytoin	0.314606756	0.105409255	0.045454545	HYPOKINESIA	0	0	0	0	36	9
dronedarone	phenytoin	0.314606756	0.105409255	0.045454545	IMPAIRED HEALING	0	0	0	0	36	9
dronedarone	phenytoin	0.314606756	0.105409255	0.045454545	INFECTION	1	0	0	0	36	9
dronedarone	phenytoin	0.314606756	0.105409255	0.045454545	INJURY	1	0	0	0	36	9
dronedarone	phenytoin	0.314606756	0.105409255	0.045454545	INSOMNIA	1	1	0	0	36	9
dronedarone	phenytoin	0.314606756	0.105409255	0.045454545	INTERSTITIAL LUNG DISEASE	0	1	1	0	36	9
dronedarone	phenytoin	0.314606756	0.105409255	0.045454545	JAUNDICE	1	1	0	0	36	9
dronedarone	phenytoin	0.314606756	0.105409255	0.045454545	LARYNGEAL OEDEMA	0	0	0	0	36	9
dronedarone	phenytoin	0.314606756	0.105409255	0.045454545	LEUKOPENIA	1	1	0	0	36	9
dronedarone	phenytoin	0.314606756	0.105409255	0.045454545	MEMORY IMPAIRMENT	0	1	0	0	36	9
dronedarone	phenytoin	0.314606756	0.105409255	0.045454545	MYOCARDIAL INFARCTION	0	0	0	0	36	9
dronedarone	phenytoin	0.314606756	0.105409255	0.045454545	MYOPATHY	1	0	0	0	36	9
dronedarone	phenytoin	0.314606756	0.105409255	0.045454545	MYOSITIS	0	0	0	0	36	9
dronedarone	phenytoin	0.314606756	0.105409255	0.045454545	NEUROLEPTIC MALIGNANT SYNDROME	0	0	0	0	36	9
dronedarone	phenytoin	0.314606756	0.105409255	0.045454545	NEUROPATHY PERIPHERAL	1	1	0	0	36	9
dronedarone	phenytoin	0.314606756	0.105409255	0.045454545	NEUTROPENIA	0	1	0	0	36	9
dronedarone	phenytoin	0.314606756	0.105409255	0.045454545	OEDEMA	1	1	0	0	36	9
dronedarone	phenytoin	0.314606756	0.105409255	0.045454545	OLIGURIA	1	0	0	0	36	9
dronedarone	phenytoin	0.314606756	0.105409255	0.045454545	PANCREATITIS	0	1	0	0	36	9
dronedarone	phenytoin	0.314606756	0.105409255	0.045454545	PANCYTOPENIA	1	1	0	0	36	9
dronedarone	phenytoin	0.314606756	0.105409255	0.045454545	PARALYSIS	1	0	0	0	36	9
dronedarone	phenytoin	0.314606756	0.105409255	0.045454545	PARANOIA	0	1	0	0	36	9
dronedarone	phenytoin	0.314606756	0.105409255	0.045454545	PHOTOSENSITIVITY REACTION	1	1	0	1	36	9
dronedarone	phenytoin	0.314606756	0.105409255	0.045454545	PNEUMONIA	1	0	0	0	36	9
dronedarone	phenytoin	0.314606756	0.105409255	0.045454545	PROTEINURIA	0	0	0	0	36	9
dronedarone	phenytoin	0.314606756	0.105409255	0.045454545	PULMONARY EMBOLISM	1	1	0	0	36	9
dronedarone	phenytoin	0.314606756	0.105409255	0.045454545	PULMONARY OEDEMA	0	0	0	0	36	9
dronedarone	phenytoin	0.314606756	0.105409255	0.045454545	RECTAL HAEMORRHAGE	0	0	0	0	36	9
dronedarone	phenytoin	0.314606756	0.105409255	0.045454545	RENAL FAILURE	1	1	0	0	36	9
dronedarone	phenytoin	0.314606756	0.105409255	0.045454545	RENAL IMPAIRMENT	0	0	0	0	36	9
dronedarone	phenytoin	0.314606756	0.105409255	0.045454545	RESPIRATORY DEPRESSION	0	1	0	0	36	9
dronedarone	phenytoin	0.314606756	0.105409255	0.045454545	RESPIRATORY FAILURE	0	0	0	0	36	9
dronedarone	phenytoin	0.314606756	0.105409255	0.045454545	RHABDOMYOLYSIS	0	1	0	0	36	9
dronedarone	phenytoin	0.314606756	0.105409255	0.045454545	ROAD TRAFFIC ACCIDENT	0	0	0	0	36	9
dronedarone	phenytoin	0.314606756	0.105409255	0.045454545	SEIZURE	1	1	0	0	36	9
dronedarone	phenytoin	0.314606756	0.105409255	0.045454545	SEPSIS	1	0	0	0	36	9
dronedarone	phenytoin	0.314606756	0.105409255	0.045454545	SEROTONIN SYNDROME	0	1	0	0	36	9
dronedarone	phenytoin	0.314606756	0.105409255	0.045454545	SKIN ULCER	0	0	0	0	36	9
dronedarone	phenytoin	0.314606756	0.105409255	0.045454545	SLEEP DISORDER	0	0	0	0	36	9
dronedarone	phenytoin	0.314606756	0.105409255	0.045454545	STEVENS-JOHNSON SYNDROME	1	1	0	0	36	9
dronedarone	phenytoin	0.314606756	0.105409255	0.045454545	STOMATITIS	0	0	0	0	36	9
dronedarone	phenytoin	0.314606756	0.105409255	0.045454545	SUDDEN DEATH	0	0	0	0	36	9
dronedarone	phenytoin	0.314606756	0.105409255	0.045454545	SUICIDAL BEHAVIOUR	1	1	0	0	36	9
dronedarone	phenytoin	0.314606756	0.105409255	0.045454545	SUPRAVENTRICULAR TACHYCARDIA	0	0	0	0	36	9
dronedarone	phenytoin	0.314606756	0.105409255	0.045454545	TACHYCARDIA	1	1	0	0	36	9
dronedarone	phenytoin	0.314606756	0.105409255	0.045454545	THROMBOCYTOPENIA	1	1	0	0	36	9
dronedarone	phenytoin	0.314606756	0.105409255	0.045454545	THROMBOPHLEBITIS	1	1	0	0	36	9
dronedarone	phenytoin	0.314606756	0.105409255	0.045454545	THROMBOSIS	0	0	0	0	36	9
dronedarone	phenytoin	0.314606756	0.105409255	0.045454545	TINNITUS	1	0	0	0	36	9
dronedarone	phenytoin	0.314606756	0.105409255	0.045454545	TOXIC EPIDERMAL NECROLYSIS	1	1	0	0	36	9
dronedarone	phenytoin	0.314606756	0.105409255	0.045454545	ULCER	0	0	0	0	36	9
dronedarone	phenytoin	0.314606756	0.105409255	0.045454545	UPPER RESPIRATORY TRACT INFECTION	0	0	0	0	36	9
dronedarone	phenytoin	0.314606756	0.105409255	0.045454545	URINARY TRACT INFECTION	0	0	0	0	36	9
dronedarone	phenytoin	0.314606756	0.105409255	0.045454545	URTICARIA	1	1	0	0	36	9
dronedarone	phenytoin	0.314606756	0.105409255	0.045454545	VAGINAL HAEMORRHAGE	0	0	0	0	36	9
dronedarone	phenytoin	0.314606756	0.105409255	0.045454545	VASCULITIS	0	1	1	0	36	9
dronedarone	phenytoin	0.314606756	0.105409255	0.045454545	VENTRICULAR ARRHYTHMIA	1	0	0	0	36	9
dronedarone	phenytoin	0.314606756	0.105409255	0.045454545	VISION BLURRED	0	1	0	0	36	9
dronedarone	phenytoin	0.314606756	0.105409255	0.045454545	VISUAL IMPAIRMENT	1	1	0	0	36	9
dronedarone	phenytoin	0.314606756	0.105409255	0.045454545	WEIGHT INCREASED	0	0	1	1	36	9
dronedarone	prazosin	0.560439587	0.166666667	0.083333333	ACCIDENT	0	0	0	0	36	9
dronedarone	prazosin	0.560439587	0.166666667	0.083333333	ACUTE KIDNEY INJURY	0	0	1	0	36	9
dronedarone	prazosin	0.560439587	0.166666667	0.083333333	AGGRESSION	0	0	0	0	36	9
dronedarone	prazosin	0.560439587	0.166666667	0.083333333	AGRANULOCYTOSIS	0	0	0	0	36	9
dronedarone	prazosin	0.560439587	0.166666667	0.083333333	AMNESIA	0	0	0	0	36	9
dronedarone	prazosin	0.560439587	0.166666667	0.083333333	ANAEMIA	0	1	0	0	36	9
dronedarone	prazosin	0.560439587	0.166666667	0.083333333	ANAPHYLACTIC REACTION	0	0	1	0	36	9
dronedarone	prazosin	0.560439587	0.166666667	0.083333333	ANAPHYLACTOID REACTION	0	0	0	0	36	9
dronedarone	prazosin	0.560439587	0.166666667	0.083333333	ANGINA PECTORIS	1	0	0	0	36	9
dronedarone	prazosin	0.560439587	0.166666667	0.083333333	ANGIOEDEMA	0	0	1	0	36	9
dronedarone	prazosin	0.560439587	0.166666667	0.083333333	APLASTIC ANAEMIA	0	0	0	0	36	9
dronedarone	prazosin	0.560439587	0.166666667	0.083333333	APNOEA	0	0	0	0	36	9
dronedarone	prazosin	0.560439587	0.166666667	0.083333333	ARRHYTHMIA	0	0	0	0	36	9
dronedarone	prazosin	0.560439587	0.166666667	0.083333333	ATRIOVENTRICULAR BLOCK	0	0	0	0	36	9
dronedarone	prazosin	0.560439587	0.166666667	0.083333333	AZOTAEMIA	0	0	0	0	36	9
dronedarone	prazosin	0.560439587	0.166666667	0.083333333	BACTERIAL INFECTION	0	0	0	0	36	9
dronedarone	prazosin	0.560439587	0.166666667	0.083333333	BLINDNESS	0	0	0	0	36	9
dronedarone	prazosin	0.560439587	0.166666667	0.083333333	BONE MARROW FAILURE	0	1	0	0	36	9
dronedarone	prazosin	0.560439587	0.166666667	0.083333333	BRADYCARDIA	1	1	1	1	36	9
dronedarone	prazosin	0.560439587	0.166666667	0.083333333	BRONCHITIS	0	0	0	0	36	9
dronedarone	prazosin	0.560439587	0.166666667	0.083333333	CANDIDA INFECTION	0	0	0	0	36	9
dronedarone	prazosin	0.560439587	0.166666667	0.083333333	CARDIAC ARREST	0	0	0	0	36	9
dronedarone	prazosin	0.560439587	0.166666667	0.083333333	CARDIAC FAILURE	0	1	1	1	36	9
dronedarone	prazosin	0.560439587	0.166666667	0.083333333	CARDIOMYOPATHY	0	0	0	0	36	9
dronedarone	prazosin	0.560439587	0.166666667	0.083333333	CATARACT	1	0	0	0	36	9
dronedarone	prazosin	0.560439587	0.166666667	0.083333333	CELLULITIS	0	0	0	0	36	9
dronedarone	prazosin	0.560439587	0.166666667	0.083333333	CEREBRAL HAEMORRHAGE	0	0	0	0	36	9
dronedarone	prazosin	0.560439587	0.166666667	0.083333333	CEREBRAL INFARCTION	0	0	0	0	36	9
dronedarone	prazosin	0.560439587	0.166666667	0.083333333	CEREBROVASCULAR ACCIDENT	0	0	1	0	36	9
dronedarone	prazosin	0.560439587	0.166666667	0.083333333	CHOLESTASIS	0	0	0	0	36	9
dronedarone	prazosin	0.560439587	0.166666667	0.083333333	COAGULOPATHY	0	0	0	0	36	9
dronedarone	prazosin	0.560439587	0.166666667	0.083333333	COLITIS	0	0	0	0	36	9
dronedarone	prazosin	0.560439587	0.166666667	0.083333333	COLITIS ULCERATIVE	0	0	0	0	36	9
dronedarone	prazosin	0.560439587	0.166666667	0.083333333	CONFUSIONAL STATE	0	0	0	0	36	9
dronedarone	prazosin	0.560439587	0.166666667	0.083333333	CONJUNCTIVITIS	0	0	0	0	36	9
dronedarone	prazosin	0.560439587	0.166666667	0.083333333	CROHN'S DISEASE	0	0	0	0	36	9
dronedarone	prazosin	0.560439587	0.166666667	0.083333333	DEAFNESS	0	0	0	0	36	9
dronedarone	prazosin	0.560439587	0.166666667	0.083333333	DEEP VEIN THROMBOSIS	0	0	0	0	36	9
dronedarone	prazosin	0.560439587	0.166666667	0.083333333	DELIRIUM	0	0	0	0	36	9
dronedarone	prazosin	0.560439587	0.166666667	0.083333333	DELUSION	0	0	0	0	36	9
dronedarone	prazosin	0.560439587	0.166666667	0.083333333	DERMATITIS BULLOUS	0	0	0	0	36	9
dronedarone	prazosin	0.560439587	0.166666667	0.083333333	DERMATITIS EXFOLIATIVE	0	0	0	0	36	9
dronedarone	prazosin	0.560439587	0.166666667	0.083333333	DIABETES MELLITUS	0	0	0	0	36	9
dronedarone	prazosin	0.560439587	0.166666667	0.083333333	DIPLOPIA	0	0	0	0	36	9
dronedarone	prazosin	0.560439587	0.166666667	0.083333333	DISORIENTATION	0	0	0	0	36	9
dronedarone	prazosin	0.560439587	0.166666667	0.083333333	DRUG REACTION WITH EOSINOPHILIA AND SYSTEMIC SYMPTOMS	0	0	0	0	36	9
dronedarone	prazosin	0.560439587	0.166666667	0.083333333	DYSGEUSIA	0	0	0	1	36	9
dronedarone	prazosin	0.560439587	0.166666667	0.083333333	ELECTROCARDIOGRAM QT PROLONGED	0	0	1	1	36	9
dronedarone	prazosin	0.560439587	0.166666667	0.083333333	EMBOLISM	0	0	0	0	36	9
dronedarone	prazosin	0.560439587	0.166666667	0.083333333	EOSINOPHILIA	0	0	0	0	36	9
dronedarone	prazosin	0.560439587	0.166666667	0.083333333	ERYTHEMA MULTIFORME	0	0	0	0	36	9
dronedarone	prazosin	0.560439587	0.166666667	0.083333333	EXTRAPYRAMIDAL DISORDER	0	0	0	0	36	9
dronedarone	prazosin	0.560439587	0.166666667	0.083333333	FALL	0	0	0	0	36	9
dronedarone	prazosin	0.560439587	0.166666667	0.083333333	FEBRILE NEUTROPENIA	0	0	0	0	36	9
dronedarone	prazosin	0.560439587	0.166666667	0.083333333	FRACTURE	0	0	0	0	36	9
dronedarone	prazosin	0.560439587	0.166666667	0.083333333	FUNGAL INFECTION	0	0	0	0	36	9
dronedarone	prazosin	0.560439587	0.166666667	0.083333333	GASTRIC ULCER	0	0	0	0	36	9
dronedarone	prazosin	0.560439587	0.166666667	0.083333333	GASTROINTESTINAL HAEMORRHAGE	0	0	0	0	36	9
dronedarone	prazosin	0.560439587	0.166666667	0.083333333	GLAUCOMA	0	0	0	0	36	9
dronedarone	prazosin	0.560439587	0.166666667	0.083333333	GRANULOCYTOPENIA	0	0	0	0	36	9
dronedarone	prazosin	0.560439587	0.166666667	0.083333333	HAEMATOMA	0	0	0	0	36	9
dronedarone	prazosin	0.560439587	0.166666667	0.083333333	HAEMOLYTIC ANAEMIA	0	0	0	0	36	9
dronedarone	prazosin	0.560439587	0.166666667	0.083333333	HAEMORRHAGE	0	0	0	0	36	9
dronedarone	prazosin	0.560439587	0.166666667	0.083333333	HALLUCINATION	1	0	0	0	36	9
dronedarone	prazosin	0.560439587	0.166666667	0.083333333	HEPATIC FAILURE	0	0	0	0	36	9
dronedarone	prazosin	0.560439587	0.166666667	0.083333333	HEPATIC NECROSIS	0	0	0	0	36	9
dronedarone	prazosin	0.560439587	0.166666667	0.083333333	HEPATITIS	0	0	0	0	36	9
dronedarone	prazosin	0.560439587	0.166666667	0.083333333	HEPATOTOXICITY	0	0	1	0	36	9
dronedarone	prazosin	0.560439587	0.166666667	0.083333333	HOSTILITY	0	0	0	0	36	9
dronedarone	prazosin	0.560439587	0.166666667	0.083333333	HYPERCHOLESTEROLAEMIA	0	0	0	0	36	9
dronedarone	prazosin	0.560439587	0.166666667	0.083333333	HYPERGLYCAEMIA	0	0	0	0	36	9
dronedarone	prazosin	0.560439587	0.166666667	0.083333333	HYPERKINESIA	0	0	0	0	36	9
dronedarone	prazosin	0.560439587	0.166666667	0.083333333	HYPERSENSITIVITY	1	0	0	0	36	9
dronedarone	prazosin	0.560439587	0.166666667	0.083333333	HYPERTENSION	1	1	0	0	36	9
dronedarone	prazosin	0.560439587	0.166666667	0.083333333	HYPOGLYCAEMIA	0	1	0	0	36	9
dronedarone	prazosin	0.560439587	0.166666667	0.083333333	HYPOKINESIA	0	0	0	0	36	9
dronedarone	prazosin	0.560439587	0.166666667	0.083333333	IMPAIRED HEALING	0	0	0	0	36	9
dronedarone	prazosin	0.560439587	0.166666667	0.083333333	INFECTION	0	0	0	0	36	9
dronedarone	prazosin	0.560439587	0.166666667	0.083333333	INJURY	1	0	0	0	36	9
dronedarone	prazosin	0.560439587	0.166666667	0.083333333	INSOMNIA	1	1	0	0	36	9
dronedarone	prazosin	0.560439587	0.166666667	0.083333333	INTERSTITIAL LUNG DISEASE	0	0	1	0	36	9
dronedarone	prazosin	0.560439587	0.166666667	0.083333333	JAUNDICE	0	0	0	0	36	9
dronedarone	prazosin	0.560439587	0.166666667	0.083333333	LARYNGEAL OEDEMA	0	0	0	0	36	9
dronedarone	prazosin	0.560439587	0.166666667	0.083333333	LEUKOPENIA	0	0	0	0	36	9
dronedarone	prazosin	0.560439587	0.166666667	0.083333333	MEMORY IMPAIRMENT	0	0	0	0	36	9
dronedarone	prazosin	0.560439587	0.166666667	0.083333333	MYOCARDIAL INFARCTION	0	0	0	0	36	9
dronedarone	prazosin	0.560439587	0.166666667	0.083333333	MYOPATHY	0	0	0	0	36	9
dronedarone	prazosin	0.560439587	0.166666667	0.083333333	MYOSITIS	0	0	0	0	36	9
dronedarone	prazosin	0.560439587	0.166666667	0.083333333	NEUROLEPTIC MALIGNANT SYNDROME	0	0	0	0	36	9
dronedarone	prazosin	0.560439587	0.166666667	0.083333333	NEUROPATHY PERIPHERAL	1	1	0	0	36	9
dronedarone	prazosin	0.560439587	0.166666667	0.083333333	NEUTROPENIA	0	0	0	0	36	9
dronedarone	prazosin	0.560439587	0.166666667	0.083333333	OEDEMA	1	1	0	0	36	9
dronedarone	prazosin	0.560439587	0.166666667	0.083333333	OLIGURIA	0	0	0	0	36	9
dronedarone	prazosin	0.560439587	0.166666667	0.083333333	PANCREATITIS	1	0	0	0	36	9
dronedarone	prazosin	0.560439587	0.166666667	0.083333333	PANCYTOPENIA	0	0	0	0	36	9
dronedarone	prazosin	0.560439587	0.166666667	0.083333333	PARALYSIS	0	0	0	0	36	9
dronedarone	prazosin	0.560439587	0.166666667	0.083333333	PARANOIA	0	0	0	0	36	9
dronedarone	prazosin	0.560439587	0.166666667	0.083333333	PHOTOSENSITIVITY REACTION	0	0	0	1	36	9
dronedarone	prazosin	0.560439587	0.166666667	0.083333333	PNEUMONIA	0	0	0	0	36	9
dronedarone	prazosin	0.560439587	0.166666667	0.083333333	PROTEINURIA	0	0	0	0	36	9
dronedarone	prazosin	0.560439587	0.166666667	0.083333333	PULMONARY EMBOLISM	0	0	0	0	36	9
dronedarone	prazosin	0.560439587	0.166666667	0.083333333	PULMONARY OEDEMA	0	0	0	0	36	9
dronedarone	prazosin	0.560439587	0.166666667	0.083333333	RECTAL HAEMORRHAGE	0	0	0	0	36	9
dronedarone	prazosin	0.560439587	0.166666667	0.083333333	RENAL FAILURE	0	0	0	0	36	9
dronedarone	prazosin	0.560439587	0.166666667	0.083333333	RENAL IMPAIRMENT	0	0	0	0	36	9
dronedarone	prazosin	0.560439587	0.166666667	0.083333333	RESPIRATORY DEPRESSION	0	0	0	0	36	9
dronedarone	prazosin	0.560439587	0.166666667	0.083333333	RESPIRATORY FAILURE	0	0	0	0	36	9
dronedarone	prazosin	0.560439587	0.166666667	0.083333333	RHABDOMYOLYSIS	0	0	0	0	36	9
dronedarone	prazosin	0.560439587	0.166666667	0.083333333	ROAD TRAFFIC ACCIDENT	0	0	0	0	36	9
dronedarone	prazosin	0.560439587	0.166666667	0.083333333	SEIZURE	0	0	0	0	36	9
dronedarone	prazosin	0.560439587	0.166666667	0.083333333	SEPSIS	0	0	0	0	36	9
dronedarone	prazosin	0.560439587	0.166666667	0.083333333	SEROTONIN SYNDROME	0	0	0	0	36	9
dronedarone	prazosin	0.560439587	0.166666667	0.083333333	SKIN ULCER	0	0	0	0	36	9
dronedarone	prazosin	0.560439587	0.166666667	0.083333333	SLEEP DISORDER	0	0	0	0	36	9
dronedarone	prazosin	0.560439587	0.166666667	0.083333333	STEVENS-JOHNSON SYNDROME	0	0	0	0	36	9
dronedarone	prazosin	0.560439587	0.166666667	0.083333333	STOMATITIS	0	0	0	0	36	9
dronedarone	prazosin	0.560439587	0.166666667	0.083333333	SUDDEN DEATH	0	0	0	0	36	9
dronedarone	prazosin	0.560439587	0.166666667	0.083333333	SUICIDAL BEHAVIOUR	0	1	0	0	36	9
dronedarone	prazosin	0.560439587	0.166666667	0.083333333	SUPRAVENTRICULAR TACHYCARDIA	0	1	0	0	36	9
dronedarone	prazosin	0.560439587	0.166666667	0.083333333	TACHYCARDIA	1	1	0	0	36	9
dronedarone	prazosin	0.560439587	0.166666667	0.083333333	THROMBOCYTOPENIA	0	0	0	0	36	9
dronedarone	prazosin	0.560439587	0.166666667	0.083333333	THROMBOPHLEBITIS	0	0	0	0	36	9
dronedarone	prazosin	0.560439587	0.166666667	0.083333333	THROMBOSIS	0	0	0	0	36	9
dronedarone	prazosin	0.560439587	0.166666667	0.083333333	TINNITUS	1	0	0	0	36	9
dronedarone	prazosin	0.560439587	0.166666667	0.083333333	TOXIC EPIDERMAL NECROLYSIS	0	0	0	0	36	9
dronedarone	prazosin	0.560439587	0.166666667	0.083333333	ULCER	0	0	0	0	36	9
dronedarone	prazosin	0.560439587	0.166666667	0.083333333	UPPER RESPIRATORY TRACT INFECTION	0	0	0	0	36	9
dronedarone	prazosin	0.560439587	0.166666667	0.083333333	URINARY TRACT INFECTION	0	0	0	0	36	9
dronedarone	prazosin	0.560439587	0.166666667	0.083333333	URTICARIA	1	0	0	0	36	9
dronedarone	prazosin	0.560439587	0.166666667	0.083333333	VAGINAL HAEMORRHAGE	0	0	0	0	36	9
dronedarone	prazosin	0.560439587	0.166666667	0.083333333	VASCULITIS	1	0	1	0	36	9
dronedarone	prazosin	0.560439587	0.166666667	0.083333333	VENTRICULAR ARRHYTHMIA	0	0	0	0	36	9
dronedarone	prazosin	0.560439587	0.166666667	0.083333333	VISION BLURRED	0	1	0	0	36	9
dronedarone	prazosin	0.560439587	0.166666667	0.083333333	VISUAL IMPAIRMENT	0	0	0	0	36	9
dronedarone	prazosin	0.560439587	0.166666667	0.083333333	WEIGHT INCREASED	0	0	1	1	36	9
dronedarone	tamsulosin	0.761904776	0.272165527	0.105263158	ACCIDENT	0	0	0	0	21	9
dronedarone	tamsulosin	0.761904776	0.272165527	0.105263158	ACUTE KIDNEY INJURY	0	0	1	0	21	9
dronedarone	tamsulosin	0.761904776	0.272165527	0.105263158	AGGRESSION	0	0	0	0	21	9
dronedarone	tamsulosin	0.761904776	0.272165527	0.105263158	AGRANULOCYTOSIS	0	0	0	0	21	9
dronedarone	tamsulosin	0.761904776	0.272165527	0.105263158	AMNESIA	0	0	0	0	21	9
dronedarone	tamsulosin	0.761904776	0.272165527	0.105263158	ANAEMIA	0	0	0	0	21	9
dronedarone	tamsulosin	0.761904776	0.272165527	0.105263158	ANAPHYLACTIC REACTION	0	0	1	0	21	9
dronedarone	tamsulosin	0.761904776	0.272165527	0.105263158	ANAPHYLACTOID REACTION	0	0	0	0	21	9
dronedarone	tamsulosin	0.761904776	0.272165527	0.105263158	ANGINA PECTORIS	0	0	0	0	21	9
dronedarone	tamsulosin	0.761904776	0.272165527	0.105263158	ANGIOEDEMA	1	0	1	0	21	9
dronedarone	tamsulosin	0.761904776	0.272165527	0.105263158	APLASTIC ANAEMIA	0	0	0	0	21	9
dronedarone	tamsulosin	0.761904776	0.272165527	0.105263158	APNOEA	0	0	0	0	21	9
dronedarone	tamsulosin	0.761904776	0.272165527	0.105263158	ARRHYTHMIA	0	0	0	0	21	9
dronedarone	tamsulosin	0.761904776	0.272165527	0.105263158	ATRIOVENTRICULAR BLOCK	0	0	0	0	21	9
dronedarone	tamsulosin	0.761904776	0.272165527	0.105263158	AZOTAEMIA	0	0	0	0	21	9
dronedarone	tamsulosin	0.761904776	0.272165527	0.105263158	BACTERIAL INFECTION	0	0	0	0	21	9
dronedarone	tamsulosin	0.761904776	0.272165527	0.105263158	BLINDNESS	0	0	0	0	21	9
dronedarone	tamsulosin	0.761904776	0.272165527	0.105263158	BONE MARROW FAILURE	0	0	0	0	21	9
dronedarone	tamsulosin	0.761904776	0.272165527	0.105263158	BRADYCARDIA	0	0	1	1	21	9
dronedarone	tamsulosin	0.761904776	0.272165527	0.105263158	BRONCHITIS	0	0	0	0	21	9
dronedarone	tamsulosin	0.761904776	0.272165527	0.105263158	CANDIDA INFECTION	0	0	0	0	21	9
dronedarone	tamsulosin	0.761904776	0.272165527	0.105263158	CARDIAC ARREST	0	0	0	0	21	9
dronedarone	tamsulosin	0.761904776	0.272165527	0.105263158	CARDIAC FAILURE	0	0	1	1	21	9
dronedarone	tamsulosin	0.761904776	0.272165527	0.105263158	CARDIOMYOPATHY	0	0	0	0	21	9
dronedarone	tamsulosin	0.761904776	0.272165527	0.105263158	CATARACT	1	0	0	0	21	9
dronedarone	tamsulosin	0.761904776	0.272165527	0.105263158	CELLULITIS	0	0	0	0	21	9
dronedarone	tamsulosin	0.761904776	0.272165527	0.105263158	CEREBRAL HAEMORRHAGE	0	0	0	0	21	9
dronedarone	tamsulosin	0.761904776	0.272165527	0.105263158	CEREBRAL INFARCTION	0	0	0	0	21	9
dronedarone	tamsulosin	0.761904776	0.272165527	0.105263158	CEREBROVASCULAR ACCIDENT	0	0	1	0	21	9
dronedarone	tamsulosin	0.761904776	0.272165527	0.105263158	CHOLESTASIS	0	0	0	0	21	9
dronedarone	tamsulosin	0.761904776	0.272165527	0.105263158	COAGULOPATHY	0	0	0	0	21	9
dronedarone	tamsulosin	0.761904776	0.272165527	0.105263158	COLITIS	0	0	0	0	21	9
dronedarone	tamsulosin	0.761904776	0.272165527	0.105263158	COLITIS ULCERATIVE	0	0	0	0	21	9
dronedarone	tamsulosin	0.761904776	0.272165527	0.105263158	CONFUSIONAL STATE	0	1	0	0	21	9
dronedarone	tamsulosin	0.761904776	0.272165527	0.105263158	CONJUNCTIVITIS	0	0	0	0	21	9
dronedarone	tamsulosin	0.761904776	0.272165527	0.105263158	CROHN'S DISEASE	0	0	0	0	21	9
dronedarone	tamsulosin	0.761904776	0.272165527	0.105263158	DEAFNESS	0	0	0	0	21	9
dronedarone	tamsulosin	0.761904776	0.272165527	0.105263158	DEEP VEIN THROMBOSIS	0	0	0	0	21	9
dronedarone	tamsulosin	0.761904776	0.272165527	0.105263158	DELIRIUM	0	0	0	0	21	9
dronedarone	tamsulosin	0.761904776	0.272165527	0.105263158	DELUSION	0	0	0	0	21	9
dronedarone	tamsulosin	0.761904776	0.272165527	0.105263158	DERMATITIS BULLOUS	0	0	0	0	21	9
dronedarone	tamsulosin	0.761904776	0.272165527	0.105263158	DERMATITIS EXFOLIATIVE	0	0	0	0	21	9
dronedarone	tamsulosin	0.761904776	0.272165527	0.105263158	DIABETES MELLITUS	0	0	0	0	21	9
dronedarone	tamsulosin	0.761904776	0.272165527	0.105263158	DIPLOPIA	0	0	0	0	21	9
dronedarone	tamsulosin	0.761904776	0.272165527	0.105263158	DISORIENTATION	0	0	0	0	21	9
dronedarone	tamsulosin	0.761904776	0.272165527	0.105263158	DRUG REACTION WITH EOSINOPHILIA AND SYSTEMIC SYMPTOMS	0	0	0	0	21	9
dronedarone	tamsulosin	0.761904776	0.272165527	0.105263158	DYSGEUSIA	0	1	0	1	21	9
dronedarone	tamsulosin	0.761904776	0.272165527	0.105263158	ELECTROCARDIOGRAM QT PROLONGED	0	0	1	1	21	9
dronedarone	tamsulosin	0.761904776	0.272165527	0.105263158	EMBOLISM	0	0	0	0	21	9
dronedarone	tamsulosin	0.761904776	0.272165527	0.105263158	EOSINOPHILIA	0	0	0	0	21	9
dronedarone	tamsulosin	0.761904776	0.272165527	0.105263158	ERYTHEMA MULTIFORME	0	0	0	0	21	9
dronedarone	tamsulosin	0.761904776	0.272165527	0.105263158	EXTRAPYRAMIDAL DISORDER	0	0	0	0	21	9
dronedarone	tamsulosin	0.761904776	0.272165527	0.105263158	FALL	0	0	0	0	21	9
dronedarone	tamsulosin	0.761904776	0.272165527	0.105263158	FEBRILE NEUTROPENIA	0	0	0	0	21	9
dronedarone	tamsulosin	0.761904776	0.272165527	0.105263158	FRACTURE	0	0	0	0	21	9
dronedarone	tamsulosin	0.761904776	0.272165527	0.105263158	FUNGAL INFECTION	0	0	0	0	21	9
dronedarone	tamsulosin	0.761904776	0.272165527	0.105263158	GASTRIC ULCER	0	0	0	0	21	9
dronedarone	tamsulosin	0.761904776	0.272165527	0.105263158	GASTROINTESTINAL HAEMORRHAGE	0	0	0	0	21	9
dronedarone	tamsulosin	0.761904776	0.272165527	0.105263158	GLAUCOMA	0	0	0	0	21	9
dronedarone	tamsulosin	0.761904776	0.272165527	0.105263158	GRANULOCYTOPENIA	0	0	0	0	21	9
dronedarone	tamsulosin	0.761904776	0.272165527	0.105263158	HAEMATOMA	0	0	0	0	21	9
dronedarone	tamsulosin	0.761904776	0.272165527	0.105263158	HAEMOLYTIC ANAEMIA	0	0	0	0	21	9
dronedarone	tamsulosin	0.761904776	0.272165527	0.105263158	HAEMORRHAGE	0	0	0	0	21	9
dronedarone	tamsulosin	0.761904776	0.272165527	0.105263158	HALLUCINATION	0	1	0	0	21	9
dronedarone	tamsulosin	0.761904776	0.272165527	0.105263158	HEPATIC FAILURE	0	1	0	0	21	9
dronedarone	tamsulosin	0.761904776	0.272165527	0.105263158	HEPATIC NECROSIS	0	0	0	0	21	9
dronedarone	tamsulosin	0.761904776	0.272165527	0.105263158	HEPATITIS	0	0	0	0	21	9
dronedarone	tamsulosin	0.761904776	0.272165527	0.105263158	HEPATOTOXICITY	0	0	1	0	21	9
dronedarone	tamsulosin	0.761904776	0.272165527	0.105263158	HOSTILITY	0	0	0	0	21	9
dronedarone	tamsulosin	0.761904776	0.272165527	0.105263158	HYPERCHOLESTEROLAEMIA	0	0	0	0	21	9
dronedarone	tamsulosin	0.761904776	0.272165527	0.105263158	HYPERGLYCAEMIA	0	0	0	0	21	9
dronedarone	tamsulosin	0.761904776	0.272165527	0.105263158	HYPERKINESIA	0	0	0	0	21	9
dronedarone	tamsulosin	0.761904776	0.272165527	0.105263158	HYPERSENSITIVITY	1	0	0	0	21	9
dronedarone	tamsulosin	0.761904776	0.272165527	0.105263158	HYPERTENSION	0	0	0	0	21	9
dronedarone	tamsulosin	0.761904776	0.272165527	0.105263158	HYPOGLYCAEMIA	0	0	0	0	21	9
dronedarone	tamsulosin	0.761904776	0.272165527	0.105263158	HYPOKINESIA	0	0	0	0	21	9
dronedarone	tamsulosin	0.761904776	0.272165527	0.105263158	IMPAIRED HEALING	0	0	0	0	21	9
dronedarone	tamsulosin	0.761904776	0.272165527	0.105263158	INFECTION	0	1	0	0	21	9
dronedarone	tamsulosin	0.761904776	0.272165527	0.105263158	INJURY	1	0	0	0	21	9
dronedarone	tamsulosin	0.761904776	0.272165527	0.105263158	INSOMNIA	1	1	0	0	21	9
dronedarone	tamsulosin	0.761904776	0.272165527	0.105263158	INTERSTITIAL LUNG DISEASE	0	0	1	0	21	9
dronedarone	tamsulosin	0.761904776	0.272165527	0.105263158	JAUNDICE	0	1	0	0	21	9
dronedarone	tamsulosin	0.761904776	0.272165527	0.105263158	LARYNGEAL OEDEMA	0	0	0	0	21	9
dronedarone	tamsulosin	0.761904776	0.272165527	0.105263158	LEUKOPENIA	0	0	0	0	21	9
dronedarone	tamsulosin	0.761904776	0.272165527	0.105263158	MEMORY IMPAIRMENT	0	0	0	0	21	9
dronedarone	tamsulosin	0.761904776	0.272165527	0.105263158	MYOCARDIAL INFARCTION	0	0	0	0	21	9
dronedarone	tamsulosin	0.761904776	0.272165527	0.105263158	MYOPATHY	0	0	0	0	21	9
dronedarone	tamsulosin	0.761904776	0.272165527	0.105263158	MYOSITIS	0	0	0	0	21	9
dronedarone	tamsulosin	0.761904776	0.272165527	0.105263158	NEUROLEPTIC MALIGNANT SYNDROME	0	0	0	0	21	9
dronedarone	tamsulosin	0.761904776	0.272165527	0.105263158	NEUROPATHY PERIPHERAL	0	0	0	0	21	9
dronedarone	tamsulosin	0.761904776	0.272165527	0.105263158	NEUTROPENIA	0	0	0	0	21	9
dronedarone	tamsulosin	0.761904776	0.272165527	0.105263158	OEDEMA	0	1	0	0	21	9
dronedarone	tamsulosin	0.761904776	0.272165527	0.105263158	OLIGURIA	0	0	0	0	21	9
dronedarone	tamsulosin	0.761904776	0.272165527	0.105263158	PANCREATITIS	0	0	0	0	21	9
dronedarone	tamsulosin	0.761904776	0.272165527	0.105263158	PANCYTOPENIA	0	0	0	0	21	9
dronedarone	tamsulosin	0.761904776	0.272165527	0.105263158	PARALYSIS	0	0	0	0	21	9
dronedarone	tamsulosin	0.761904776	0.272165527	0.105263158	PARANOIA	0	0	0	0	21	9
dronedarone	tamsulosin	0.761904776	0.272165527	0.105263158	PHOTOSENSITIVITY REACTION	0	0	0	1	21	9
dronedarone	tamsulosin	0.761904776	0.272165527	0.105263158	PNEUMONIA	0	0	0	0	21	9
dronedarone	tamsulosin	0.761904776	0.272165527	0.105263158	PROTEINURIA	0	0	0	0	21	9
dronedarone	tamsulosin	0.761904776	0.272165527	0.105263158	PULMONARY EMBOLISM	0	0	0	0	21	9
dronedarone	tamsulosin	0.761904776	0.272165527	0.105263158	PULMONARY OEDEMA	0	0	0	0	21	9
dronedarone	tamsulosin	0.761904776	0.272165527	0.105263158	RECTAL HAEMORRHAGE	0	0	0	0	21	9
dronedarone	tamsulosin	0.761904776	0.272165527	0.105263158	RENAL FAILURE	0	0	0	0	21	9
dronedarone	tamsulosin	0.761904776	0.272165527	0.105263158	RENAL IMPAIRMENT	0	0	0	0	21	9
dronedarone	tamsulosin	0.761904776	0.272165527	0.105263158	RESPIRATORY DEPRESSION	0	0	0	0	21	9
dronedarone	tamsulosin	0.761904776	0.272165527	0.105263158	RESPIRATORY FAILURE	0	0	0	0	21	9
dronedarone	tamsulosin	0.761904776	0.272165527	0.105263158	RHABDOMYOLYSIS	0	0	0	0	21	9
dronedarone	tamsulosin	0.761904776	0.272165527	0.105263158	ROAD TRAFFIC ACCIDENT	0	0	0	0	21	9
[truncated: 36,612 more rows]
