# Supplementary material for: Predicting potential adverse events using safety data from marketed drugs
Source: BMC Bioinformatics. 2020 Apr 29;21:163. doi: 10.1186/s12859-020-3509-7 (PMC7191698; doi:10.1186/s12859-020-3509-7)
Supplement: Supplementary file 2 — Additional file 2. Contains Naïve Bayes code, files necessary to run code, and output files obtained to perform analysis described in the paper. [file 12859_2020_3509_MOESM2_ESM.zip › dmelevelpred.csv]

Active.Moiety	DME	dmepred
alogliptin	Abnormal bleeding	0
alogliptin	Accidents and Injuries	0
alogliptin	Acute and chronic pancreatitis	0
alogliptin	Arterial thrombotic event	0
alogliptin	Autoimmunity	0
alogliptin	Bone Marrow Failure	0
alogliptin	Cardiac arrhythmia	0
alogliptin	Colitis excl infective	0
alogliptin	Deliria	0
alogliptin	Edema	0
alogliptin	Extrapyramidal symptoms	0
alogliptin	Heart failure	0
alogliptin	Hepatic toxicity	0
alogliptin	Hypersensitivity	0
alogliptin	Hypertension	0
alogliptin	Impaired wound healing	0
alogliptin	Infection and Infestation	0
alogliptin	Interstitial lung disease	0
alogliptin	Metabolism	0
alogliptin	Myopathy	0
alogliptin	Neuroleptic malignant syndrome	0
alogliptin	Neutropenia	0
alogliptin	Peripheral neuropathy	0
alogliptin	Renal toxicity	0
alogliptin	Respiratory failure	0
alogliptin	Seizures	0
alogliptin	Sepsis	0
alogliptin	Serotonin Syndrome	0
alogliptin	SJS-TEN	0
alogliptin	Sleep Disturbance	0
alogliptin	Special senses impairment	0
alogliptin	Sudden death	0
alogliptin	Suicide	0
alogliptin	Thrombotic event vessel unspecified	0
alogliptin	Torsade de Pointes	0
alogliptin	Venous thrombotic event	0
alvimopan	Abnormal bleeding	0
alvimopan	Accidents and Injuries	0
alvimopan	Acute and chronic pancreatitis	0
alvimopan	Arterial thrombotic event	0
alvimopan	Autoimmunity	0
alvimopan	Bone Marrow Failure	0
alvimopan	Cardiac arrhythmia	0
alvimopan	Colitis excl infective	0
alvimopan	Deliria	0
alvimopan	Edema	0
alvimopan	Extrapyramidal symptoms	0
alvimopan	Heart failure	0
alvimopan	Hepatic toxicity	0
alvimopan	Hypersensitivity	0
alvimopan	Hypertension	0
alvimopan	Impaired wound healing	0
alvimopan	Infection and Infestation	0
alvimopan	Interstitial lung disease	0
alvimopan	Metabolism	0
alvimopan	Myopathy	0
alvimopan	Neuroleptic malignant syndrome	0
alvimopan	Neutropenia	0
alvimopan	Peripheral neuropathy	0
alvimopan	Renal toxicity	0
alvimopan	Respiratory failure	0
alvimopan	Seizures	1
alvimopan	Sepsis	0
alvimopan	Serotonin Syndrome	0
alvimopan	SJS-TEN	0
alvimopan	Sleep Disturbance	0
alvimopan	Special senses impairment	0
alvimopan	Sudden death	0
alvimopan	Suicide	0
alvimopan	Thrombotic event vessel unspecified	0
alvimopan	Torsade de Pointes	0
alvimopan	Venous thrombotic event	0
apixaban	Abnormal bleeding	0
apixaban	Accidents and Injuries	0
apixaban	Acute and chronic pancreatitis	0
apixaban	Arterial thrombotic event	0
apixaban	Autoimmunity	0
apixaban	Bone Marrow Failure	0
apixaban	Cardiac arrhythmia	0
apixaban	Colitis excl infective	0
apixaban	Deliria	0
apixaban	Edema	0
apixaban	Extrapyramidal symptoms	0
apixaban	Heart failure	0
apixaban	Hepatic toxicity	0
apixaban	Hypersensitivity	0
apixaban	Hypertension	0
apixaban	Impaired wound healing	0
apixaban	Infection and Infestation	0
apixaban	Interstitial lung disease	0
apixaban	Metabolism	0
apixaban	Myopathy	0
apixaban	Neuroleptic malignant syndrome	0
apixaban	Neutropenia	0
apixaban	Peripheral neuropathy	0
apixaban	Renal toxicity	0
apixaban	Respiratory failure	0
apixaban	Seizures	0
apixaban	Sepsis	0
apixaban	Serotonin Syndrome	0
apixaban	SJS-TEN	0
apixaban	Sleep Disturbance	0
apixaban	Special senses impairment	0
apixaban	Sudden death	0
apixaban	Suicide	0
apixaban	Thrombotic event vessel unspecified	0
apixaban	Torsade de Pointes	0
apixaban	Venous thrombotic event	0
avanafil	Abnormal bleeding	1
avanafil	Accidents and Injuries	0
avanafil	Acute and chronic pancreatitis	0
avanafil	Arterial thrombotic event	1
avanafil	Autoimmunity	0
avanafil	Bone Marrow Failure	0
avanafil	Cardiac arrhythmia	1
avanafil	Colitis excl infective	0
avanafil	Deliria	0
avanafil	Edema	0
avanafil	Extrapyramidal symptoms	0
avanafil	Heart failure	0
avanafil	Hepatic toxicity	0
avanafil	Hypersensitivity	0
avanafil	Hypertension	0
avanafil	Impaired wound healing	0
avanafil	Infection and Infestation	0
avanafil	Interstitial lung disease	0
avanafil	Metabolism	0
avanafil	Myopathy	0
avanafil	Neuroleptic malignant syndrome	0
avanafil	Neutropenia	0
avanafil	Peripheral neuropathy	0
avanafil	Renal toxicity	0
avanafil	Respiratory failure	0
avanafil	Seizures	0
avanafil	Sepsis	0
avanafil	Serotonin Syndrome	0
avanafil	SJS-TEN	0
avanafil	Sleep Disturbance	0
avanafil	Special senses impairment	0
avanafil	Sudden death	0
avanafil	Suicide	0
avanafil	Thrombotic event vessel unspecified	0
avanafil	Torsade de Pointes	0
avanafil	Venous thrombotic event	0
axitinib	Abnormal bleeding	1
axitinib	Accidents and Injuries	0
axitinib	Acute and chronic pancreatitis	1
axitinib	Arterial thrombotic event	0
axitinib	Autoimmunity	0
axitinib	Bone Marrow Failure	1
axitinib	Cardiac arrhythmia	0
axitinib	Colitis excl infective	0
axitinib	Deliria	0
axitinib	Edema	0
axitinib	Extrapyramidal symptoms	0
axitinib	Heart failure	0
axitinib	Hepatic toxicity	0
axitinib	Hypersensitivity	0
axitinib	Hypertension	1
axitinib	Impaired wound healing	0
axitinib	Infection and Infestation	0
axitinib	Interstitial lung disease	0
axitinib	Metabolism	0
axitinib	Myopathy	0
axitinib	Neuroleptic malignant syndrome	0
axitinib	Neutropenia	1
axitinib	Peripheral neuropathy	0
axitinib	Renal toxicity	0
axitinib	Respiratory failure	0
axitinib	Seizures	0
axitinib	Sepsis	0
axitinib	Serotonin Syndrome	0
axitinib	SJS-TEN	0
axitinib	Sleep Disturbance	0
axitinib	Special senses impairment	0
axitinib	Sudden death	0
axitinib	Suicide	0
axitinib	Thrombotic event vessel unspecified	0
axitinib	Torsade de Pointes	1
axitinib	Venous thrombotic event	0
azilsartan-medoxomil	Abnormal bleeding	0
azilsartan-medoxomil	Accidents and Injuries	0
azilsartan-medoxomil	Acute and chronic pancreatitis	0
azilsartan-medoxomil	Arterial thrombotic event	0
azilsartan-medoxomil	Autoimmunity	0
azilsartan-medoxomil	Bone Marrow Failure	0
azilsartan-medoxomil	Cardiac arrhythmia	0
azilsartan-medoxomil	Colitis excl infective	0
azilsartan-medoxomil	Deliria	0
azilsartan-medoxomil	Edema	0
azilsartan-medoxomil	Extrapyramidal symptoms	0
azilsartan-medoxomil	Heart failure	0
azilsartan-medoxomil	Hepatic toxicity	0
azilsartan-medoxomil	Hypersensitivity	0
azilsartan-medoxomil	Hypertension	0
azilsartan-medoxomil	Impaired wound healing	0
azilsartan-medoxomil	Infection and Infestation	0
azilsartan-medoxomil	Interstitial lung disease	0
azilsartan-medoxomil	Metabolism	0
azilsartan-medoxomil	Myopathy	0
azilsartan-medoxomil	Neuroleptic malignant syndrome	0
azilsartan-medoxomil	Neutropenia	0
azilsartan-medoxomil	Peripheral neuropathy	0
azilsartan-medoxomil	Renal toxicity	0
azilsartan-medoxomil	Respiratory failure	0
azilsartan-medoxomil	Seizures	0
azilsartan-medoxomil	Sepsis	0
azilsartan-medoxomil	Serotonin Syndrome	0
azilsartan-medoxomil	SJS-TEN	0
azilsartan-medoxomil	Sleep Disturbance	0
azilsartan-medoxomil	Special senses impairment	0
azilsartan-medoxomil	Sudden death	0
azilsartan-medoxomil	Suicide	0
azilsartan-medoxomil	Thrombotic event vessel unspecified	0
azilsartan-medoxomil	Torsade de Pointes	0
azilsartan-medoxomil	Venous thrombotic event	0
belatacept	Abnormal bleeding	0
belatacept	Accidents and Injuries	0
belatacept	Acute and chronic pancreatitis	0
belatacept	Arterial thrombotic event	0
belatacept	Autoimmunity	0
belatacept	Bone Marrow Failure	0
belatacept	Cardiac arrhythmia	0
belatacept	Colitis excl infective	0
belatacept	Deliria	0
belatacept	Edema	0
belatacept	Extrapyramidal symptoms	0
belatacept	Heart failure	0
belatacept	Hepatic toxicity	0
belatacept	Hypersensitivity	1
belatacept	Hypertension	1
belatacept	Impaired wound healing	0
belatacept	Infection and Infestation	1
belatacept	Interstitial lung disease	0
belatacept	Metabolism	0
belatacept	Myopathy	0
belatacept	Neuroleptic malignant syndrome	0
belatacept	Neutropenia	0
belatacept	Peripheral neuropathy	0
belatacept	Renal toxicity	0
belatacept	Respiratory failure	0
belatacept	Seizures	0
belatacept	Sepsis	0
belatacept	Serotonin Syndrome	0
belatacept	SJS-TEN	0
belatacept	Sleep Disturbance	0
belatacept	Special senses impairment	0
belatacept	Sudden death	0
belatacept	Suicide	0
belatacept	Thrombotic event vessel unspecified	0
belatacept	Torsade de Pointes	0
belatacept	Venous thrombotic event	0
cabazitaxel	Abnormal bleeding	0
cabazitaxel	Accidents and Injuries	0
cabazitaxel	Acute and chronic pancreatitis	0
cabazitaxel	Arterial thrombotic event	1
cabazitaxel	Autoimmunity	0
cabazitaxel	Bone Marrow Failure	1
cabazitaxel	Cardiac arrhythmia	1
cabazitaxel	Colitis excl infective	0
cabazitaxel	Deliria	0
cabazitaxel	Edema	1
cabazitaxel	Extrapyramidal symptoms	0
cabazitaxel	Heart failure	0
cabazitaxel	Hepatic toxicity	0
cabazitaxel	Hypersensitivity	1
cabazitaxel	Hypertension	1
cabazitaxel	Impaired wound healing	0
cabazitaxel	Infection and Infestation	1
cabazitaxel	Interstitial lung disease	1
cabazitaxel	Metabolism	0
cabazitaxel	Myopathy	0
cabazitaxel	Neuroleptic malignant syndrome	0
cabazitaxel	Neutropenia	1
cabazitaxel	Peripheral neuropathy	1
cabazitaxel	Renal toxicity	1
cabazitaxel	Respiratory failure	0
cabazitaxel	Seizures	1
cabazitaxel	Sepsis	1
cabazitaxel	Serotonin Syndrome	0
cabazitaxel	SJS-TEN	1
cabazitaxel	Sleep Disturbance	0
cabazitaxel	Special senses impairment	1
cabazitaxel	Sudden death	0
cabazitaxel	Suicide	0
cabazitaxel	Thrombotic event vessel unspecified	0
cabazitaxel	Torsade de Pointes	0
cabazitaxel	Venous thrombotic event	1
cabozantinib	Abnormal bleeding	0
cabozantinib	Accidents and Injuries	0
cabozantinib	Acute and chronic pancreatitis	0
cabozantinib	Arterial thrombotic event	0
cabozantinib	Autoimmunity	0
cabozantinib	Bone Marrow Failure	0
cabozantinib	Cardiac arrhythmia	0
cabozantinib	Colitis excl infective	0
cabozantinib	Deliria	0
cabozantinib	Edema	0
cabozantinib	Extrapyramidal symptoms	0
cabozantinib	Heart failure	0
cabozantinib	Hepatic toxicity	0
cabozantinib	Hypersensitivity	0
cabozantinib	Hypertension	1
cabozantinib	Impaired wound healing	1
cabozantinib	Infection and Infestation	0
cabozantinib	Interstitial lung disease	0
cabozantinib	Metabolism	0
cabozantinib	Myopathy	0
cabozantinib	Neuroleptic malignant syndrome	0
cabozantinib	Neutropenia	0
cabozantinib	Peripheral neuropathy	0
cabozantinib	Renal toxicity	0
cabozantinib	Respiratory failure	0
cabozantinib	Seizures	0
cabozantinib	Sepsis	0
cabozantinib	Serotonin Syndrome	0
cabozantinib	SJS-TEN	0
cabozantinib	Sleep Disturbance	0
cabozantinib	Special senses impairment	0
cabozantinib	Sudden death	0
cabozantinib	Suicide	0
cabozantinib	Thrombotic event vessel unspecified	0
cabozantinib	Torsade de Pointes	0
cabozantinib	Venous thrombotic event	0
carfilzomib	Abnormal bleeding	1
carfilzomib	Accidents and Injuries	1
carfilzomib	Acute and chronic pancreatitis	1
carfilzomib	Arterial thrombotic event	1
carfilzomib	Autoimmunity	0
carfilzomib	Bone Marrow Failure	1
carfilzomib	Cardiac arrhythmia	1
carfilzomib	Colitis excl infective	0
carfilzomib	Deliria	0
carfilzomib	Edema	1
carfilzomib	Extrapyramidal symptoms	0
carfilzomib	Heart failure	1
carfilzomib	Hepatic toxicity	1
carfilzomib	Hypersensitivity	1
carfilzomib	Hypertension	1
carfilzomib	Impaired wound healing	1
carfilzomib	Infection and Infestation	1
carfilzomib	Interstitial lung disease	1
carfilzomib	Metabolism	1
carfilzomib	Myopathy	0
carfilzomib	Neuroleptic malignant syndrome	0
carfilzomib	Neutropenia	1
carfilzomib	Peripheral neuropathy	1
carfilzomib	Renal toxicity	1
carfilzomib	Respiratory failure	1
carfilzomib	Seizures	1
carfilzomib	Sepsis	1
carfilzomib	Serotonin Syndrome	0
carfilzomib	SJS-TEN	1
carfilzomib	Sleep Disturbance	0
carfilzomib	Special senses impairment	1
carfilzomib	Sudden death	0
carfilzomib	Suicide	0
carfilzomib	Thrombotic event vessel unspecified	0
carfilzomib	Torsade de Pointes	1
carfilzomib	Venous thrombotic event	1
certolizumab-pegol	Abnormal bleeding	0
certolizumab-pegol	Accidents and Injuries	0
certolizumab-pegol	Acute and chronic pancreatitis	0
certolizumab-pegol	Arterial thrombotic event	0
certolizumab-pegol	Autoimmunity	0
certolizumab-pegol	Bone Marrow Failure	0
certolizumab-pegol	Cardiac arrhythmia	0
certolizumab-pegol	Colitis excl infective	0
certolizumab-pegol	Deliria	0
certolizumab-pegol	Edema	0
certolizumab-pegol	Extrapyramidal symptoms	0
certolizumab-pegol	Heart failure	0
certolizumab-pegol	Hepatic toxicity	0
certolizumab-pegol	Hypersensitivity	0
certolizumab-pegol	Hypertension	0
certolizumab-pegol	Impaired wound healing	0
certolizumab-pegol	Infection and Infestation	0
certolizumab-pegol	Interstitial lung disease	0
certolizumab-pegol	Metabolism	0
certolizumab-pegol	Myopathy	0
certolizumab-pegol	Neuroleptic malignant syndrome	0
certolizumab-pegol	Neutropenia	0
certolizumab-pegol	Peripheral neuropathy	0
certolizumab-pegol	Renal toxicity	0
certolizumab-pegol	Respiratory failure	0
certolizumab-pegol	Seizures	0
certolizumab-pegol	Sepsis	0
certolizumab-pegol	Serotonin Syndrome	0
certolizumab-pegol	SJS-TEN	0
certolizumab-pegol	Sleep Disturbance	0
certolizumab-pegol	Special senses impairment	0
certolizumab-pegol	Sudden death	0
certolizumab-pegol	Suicide	0
certolizumab-pegol	Thrombotic event vessel unspecified	0
certolizumab-pegol	Torsade de Pointes	0
certolizumab-pegol	Venous thrombotic event	0
clevidipine	Abnormal bleeding	0
clevidipine	Accidents and Injuries	0
clevidipine	Acute and chronic pancreatitis	0
clevidipine	Arterial thrombotic event	0
clevidipine	Autoimmunity	0
clevidipine	Bone Marrow Failure	0
clevidipine	Cardiac arrhythmia	0
clevidipine	Colitis excl infective	0
clevidipine	Deliria	0
clevidipine	Edema	1
clevidipine	Extrapyramidal symptoms	0
clevidipine	Heart failure	0
clevidipine	Hepatic toxicity	0
clevidipine	Hypersensitivity	0
clevidipine	Hypertension	0
clevidipine	Impaired wound healing	0
clevidipine	Infection and Infestation	0
clevidipine	Interstitial lung disease	0
clevidipine	Metabolism	0
clevidipine	Myopathy	0
clevidipine	Neuroleptic malignant syndrome	0
clevidipine	Neutropenia	0
clevidipine	Peripheral neuropathy	0
clevidipine	Renal toxicity	0
clevidipine	Respiratory failure	0
clevidipine	Seizures	0
clevidipine	Sepsis	0
clevidipine	Serotonin Syndrome	0
clevidipine	SJS-TEN	0
clevidipine	Sleep Disturbance	0
clevidipine	Special senses impairment	0
clevidipine	Sudden death	0
clevidipine	Suicide	0
clevidipine	Thrombotic event vessel unspecified	0
clevidipine	Torsade de Pointes	0
clevidipine	Venous thrombotic event	0
dabigatran-etexilate	Abnormal bleeding	0
dabigatran-etexilate	Accidents and Injuries	0
dabigatran-etexilate	Acute and chronic pancreatitis	0
dabigatran-etexilate	Arterial thrombotic event	0
dabigatran-etexilate	Autoimmunity	0
dabigatran-etexilate	Bone Marrow Failure	0
dabigatran-etexilate	Cardiac arrhythmia	0
dabigatran-etexilate	Colitis excl infective	0
dabigatran-etexilate	Deliria	0
dabigatran-etexilate	Edema	0
dabigatran-etexilate	Extrapyramidal symptoms	0
dabigatran-etexilate	Heart failure	0
dabigatran-etexilate	Hepatic toxicity	0
dabigatran-etexilate	Hypersensitivity	0
dabigatran-etexilate	Hypertension	0
dabigatran-etexilate	Impaired wound healing	0
dabigatran-etexilate	Infection and Infestation	0
dabigatran-etexilate	Interstitial lung disease	0
dabigatran-etexilate	Metabolism	0
dabigatran-etexilate	Myopathy	0
dabigatran-etexilate	Neuroleptic malignant syndrome	0
dabigatran-etexilate	Neutropenia	0
dabigatran-etexilate	Peripheral neuropathy	0
dabigatran-etexilate	Renal toxicity	0
dabigatran-etexilate	Respiratory failure	0
dabigatran-etexilate	Seizures	0
dabigatran-etexilate	Sepsis	0
dabigatran-etexilate	Serotonin Syndrome	0
dabigatran-etexilate	SJS-TEN	0
dabigatran-etexilate	Sleep Disturbance	0
dabigatran-etexilate	Special senses impairment	0
dabigatran-etexilate	Sudden death	0
dabigatran-etexilate	Suicide	0
dabigatran-etexilate	Thrombotic event vessel unspecified	0
dabigatran-etexilate	Torsade de Pointes	0
dabigatran-etexilate	Venous thrombotic event	0
dabrafenib	Abnormal bleeding	0
dabrafenib	Accidents and Injuries	0
dabrafenib	Acute and chronic pancreatitis	0
dabrafenib	Arterial thrombotic event	0
dabrafenib	Autoimmunity	0
dabrafenib	Bone Marrow Failure	0
dabrafenib	Cardiac arrhythmia	0
dabrafenib	Colitis excl infective	0
dabrafenib	Deliria	0
dabrafenib	Edema	0
dabrafenib	Extrapyramidal symptoms	0
dabrafenib	Heart failure	0
dabrafenib	Hepatic toxicity	0
dabrafenib	Hypersensitivity	0
dabrafenib	Hypertension	0
dabrafenib	Impaired wound healing	0
dabrafenib	Infection and Infestation	0
dabrafenib	Interstitial lung disease	0
dabrafenib	Metabolism	0
dabrafenib	Myopathy	0
dabrafenib	Neuroleptic malignant syndrome	0
dabrafenib	Neutropenia	0
dabrafenib	Peripheral neuropathy	0
dabrafenib	Renal toxicity	0
dabrafenib	Respiratory failure	0
dabrafenib	Seizures	0
dabrafenib	Sepsis	0
dabrafenib	Serotonin Syndrome	0
dabrafenib	SJS-TEN	0
dabrafenib	Sleep Disturbance	0
dabrafenib	Special senses impairment	0
dabrafenib	Sudden death	0
dabrafenib	Suicide	0
dabrafenib	Thrombotic event vessel unspecified	0
dabrafenib	Torsade de Pointes	0
dabrafenib	Venous thrombotic event	0
desvenlafaxine	Abnormal bleeding	0
desvenlafaxine	Accidents and Injuries	0
desvenlafaxine	Acute and chronic pancreatitis	0
desvenlafaxine	Arterial thrombotic event	0
desvenlafaxine	Autoimmunity	0
desvenlafaxine	Bone Marrow Failure	0
desvenlafaxine	Cardiac arrhythmia	0
desvenlafaxine	Colitis excl infective	0
desvenlafaxine	Deliria	0
desvenlafaxine	Edema	0
desvenlafaxine	Extrapyramidal symptoms	0
desvenlafaxine	Heart failure	0
desvenlafaxine	Hepatic toxicity	0
desvenlafaxine	Hypersensitivity	0
desvenlafaxine	Hypertension	0
desvenlafaxine	Impaired wound healing	0
desvenlafaxine	Infection and Infestation	0
desvenlafaxine	Interstitial lung disease	0
desvenlafaxine	Metabolism	0
desvenlafaxine	Myopathy	0
desvenlafaxine	Neuroleptic malignant syndrome	0
desvenlafaxine	Neutropenia	0
desvenlafaxine	Peripheral neuropathy	0
desvenlafaxine	Renal toxicity	0
desvenlafaxine	Respiratory failure	0
desvenlafaxine	Seizures	0
desvenlafaxine	Sepsis	0
desvenlafaxine	Serotonin Syndrome	0
desvenlafaxine	SJS-TEN	0
desvenlafaxine	Sleep Disturbance	0
desvenlafaxine	Special senses impairment	0
desvenlafaxine	Sudden death	0
desvenlafaxine	Suicide	0
desvenlafaxine	Thrombotic event vessel unspecified	0
desvenlafaxine	Torsade de Pointes	0
desvenlafaxine	Venous thrombotic event	0
dolutegravir	Abnormal bleeding	0
dolutegravir	Accidents and Injuries	0
dolutegravir	Acute and chronic pancreatitis	0
dolutegravir	Arterial thrombotic event	0
dolutegravir	Autoimmunity	0
dolutegravir	Bone Marrow Failure	0
dolutegravir	Cardiac arrhythmia	0
dolutegravir	Colitis excl infective	0
dolutegravir	Deliria	0
dolutegravir	Edema	0
dolutegravir	Extrapyramidal symptoms	0
dolutegravir	Heart failure	0
dolutegravir	Hepatic toxicity	0
dolutegravir	Hypersensitivity	0
dolutegravir	Hypertension	0
dolutegravir	Impaired wound healing	0
dolutegravir	Infection and Infestation	0
dolutegravir	Interstitial lung disease	0
dolutegravir	Metabolism	0
dolutegravir	Myopathy	0
dolutegravir	Neuroleptic malignant syndrome	0
dolutegravir	Neutropenia	0
dolutegravir	Peripheral neuropathy	0
dolutegravir	Renal toxicity	0
dolutegravir	Respiratory failure	0
dolutegravir	Seizures	0
dolutegravir	Sepsis	0
dolutegravir	Serotonin Syndrome	0
dolutegravir	SJS-TEN	0
dolutegravir	Sleep Disturbance	0
dolutegravir	Special senses impairment	0
dolutegravir	Sudden death	0
dolutegravir	Suicide	0
dolutegravir	Thrombotic event vessel unspecified	0
dolutegravir	Torsade de Pointes	0
dolutegravir	Venous thrombotic event	0
dronedarone	Abnormal bleeding	0
dronedarone	Accidents and Injuries	0
dronedarone	Acute and chronic pancreatitis	0
dronedarone	Arterial thrombotic event	0
dronedarone	Autoimmunity	0
dronedarone	Bone Marrow Failure	0
dronedarone	Cardiac arrhythmia	0
dronedarone	Colitis excl infective	0
dronedarone	Deliria	0
dronedarone	Edema	0
dronedarone	Extrapyramidal symptoms	0
dronedarone	Heart failure	0
dronedarone	Hepatic toxicity	0
dronedarone	Hypersensitivity	0
dronedarone	Hypertension	0
dronedarone	Impaired wound healing	0
dronedarone	Infection and Infestation	0
dronedarone	Interstitial lung disease	0
dronedarone	Metabolism	0
dronedarone	Myopathy	0
dronedarone	Neuroleptic malignant syndrome	0
dronedarone	Neutropenia	0
dronedarone	Peripheral neuropathy	0
dronedarone	Renal toxicity	0
dronedarone	Respiratory failure	0
dronedarone	Seizures	0
dronedarone	Sepsis	0
dronedarone	Serotonin Syndrome	0
dronedarone	SJS-TEN	0
dronedarone	Sleep Disturbance	0
dronedarone	Special senses impairment	0
dronedarone	Sudden death	0
dronedarone	Suicide	0
dronedarone	Thrombotic event vessel unspecified	0
dronedarone	Torsade de Pointes	0
dronedarone	Venous thrombotic event	0
eltrombopag	Abnormal bleeding	0
eltrombopag	Accidents and Injuries	0
eltrombopag	Acute and chronic pancreatitis	0
eltrombopag	Arterial thrombotic event	0
eltrombopag	Autoimmunity	0
eltrombopag	Bone Marrow Failure	0
eltrombopag	Cardiac arrhythmia	0
eltrombopag	Colitis excl infective	0
eltrombopag	Deliria	0
eltrombopag	Edema	0
eltrombopag	Extrapyramidal symptoms	0
eltrombopag	Heart failure	0
eltrombopag	Hepatic toxicity	0
eltrombopag	Hypersensitivity	0
eltrombopag	Hypertension	0
eltrombopag	Impaired wound healing	0
eltrombopag	Infection and Infestation	0
eltrombopag	Interstitial lung disease	0
eltrombopag	Metabolism	0
eltrombopag	Myopathy	0
eltrombopag	Neuroleptic malignant syndrome	0
eltrombopag	Neutropenia	0
eltrombopag	Peripheral neuropathy	0
eltrombopag	Renal toxicity	0
eltrombopag	Respiratory failure	0
eltrombopag	Seizures	0
eltrombopag	Sepsis	0
eltrombopag	Serotonin Syndrome	0
eltrombopag	SJS-TEN	0
eltrombopag	Sleep Disturbance	0
eltrombopag	Special senses impairment	0
eltrombopag	Sudden death	0
eltrombopag	Suicide	0
eltrombopag	Thrombotic event vessel unspecified	0
eltrombopag	Torsade de Pointes	0
eltrombopag	Venous thrombotic event	0
enzalutamide	Abnormal bleeding	0
enzalutamide	Accidents and Injuries	0
enzalutamide	Acute and chronic pancreatitis	0
enzalutamide	Arterial thrombotic event	0
enzalutamide	Autoimmunity	0
enzalutamide	Bone Marrow Failure	0
enzalutamide	Cardiac arrhythmia	0
enzalutamide	Colitis excl infective	0
enzalutamide	Deliria	0
enzalutamide	Edema	0
enzalutamide	Extrapyramidal symptoms	0
enzalutamide	Heart failure	0
enzalutamide	Hepatic toxicity	0
enzalutamide	Hypersensitivity	0
enzalutamide	Hypertension	0
enzalutamide	Impaired wound healing	0
enzalutamide	Infection and Infestation	0
enzalutamide	Interstitial lung disease	0
enzalutamide	Metabolism	0
enzalutamide	Myopathy	0
enzalutamide	Neuroleptic malignant syndrome	0
enzalutamide	Neutropenia	0
enzalutamide	Peripheral neuropathy	0
enzalutamide	Renal toxicity	0
enzalutamide	Respiratory failure	0
enzalutamide	Seizures	0
enzalutamide	Sepsis	0
enzalutamide	Serotonin Syndrome	0
enzalutamide	SJS-TEN	0
enzalutamide	Sleep Disturbance	0
enzalutamide	Special senses impairment	0
enzalutamide	Sudden death	0
enzalutamide	Suicide	0
enzalutamide	Thrombotic event vessel unspecified	0
enzalutamide	Torsade de Pointes	0
enzalutamide	Venous thrombotic event	0
etravirine	Abnormal bleeding	0
etravirine	Accidents and Injuries	0
etravirine	Acute and chronic pancreatitis	1
etravirine	Arterial thrombotic event	0
etravirine	Autoimmunity	0
etravirine	Bone Marrow Failure	0
etravirine	Cardiac arrhythmia	0
etravirine	Colitis excl infective	0
etravirine	Deliria	0
etravirine	Edema	0
etravirine	Extrapyramidal symptoms	0
etravirine	Heart failure	0
etravirine	Hepatic toxicity	0
etravirine	Hypersensitivity	0
etravirine	Hypertension	0
etravirine	Impaired wound healing	0
etravirine	Infection and Infestation	1
etravirine	Interstitial lung disease	0
etravirine	Metabolism	0
etravirine	Myopathy	0
etravirine	Neuroleptic malignant syndrome	0
etravirine	Neutropenia	0
etravirine	Peripheral neuropathy	1
etravirine	Renal toxicity	0
etravirine	Respiratory failure	0
etravirine	Seizures	0
etravirine	Sepsis	0
etravirine	Serotonin Syndrome	0
etravirine	SJS-TEN	0
etravirine	Sleep Disturbance	0
etravirine	Special senses impairment	0
etravirine	Sudden death	0
etravirine	Suicide	0
etravirine	Thrombotic event vessel unspecified	0
etravirine	Torsade de Pointes	0
etravirine	Venous thrombotic event	0
everolimus	Abnormal bleeding	1
everolimus	Accidents and Injuries	0
everolimus	Acute and chronic pancreatitis	1
everolimus	Arterial thrombotic event	0
everolimus	Autoimmunity	0
everolimus	Bone Marrow Failure	1
everolimus	Cardiac arrhythmia	0
everolimus	Colitis excl infective	0
everolimus	Deliria	0
everolimus	Edema	1
everolimus	Extrapyramidal symptoms	0
everolimus	Heart failure	0
everolimus	Hepatic toxicity	1
everolimus	Hypersensitivity	1
everolimus	Hypertension	1
everolimus	Impaired wound healing	1
everolimus	Infection and Infestation	1
everolimus	Interstitial lung disease	1
everolimus	Metabolism	1
everolimus	Myopathy	0
everolimus	Neuroleptic malignant syndrome	0
everolimus	Neutropenia	1
everolimus	Peripheral neuropathy	1
everolimus	Renal toxicity	1
everolimus	Respiratory failure	0
everolimus	Seizures	0
everolimus	Sepsis	1
everolimus	Serotonin Syndrome	0
everolimus	SJS-TEN	0
everolimus	Sleep Disturbance	0
everolimus	Special senses impairment	0
everolimus	Sudden death	0
everolimus	Suicide	0
everolimus	Thrombotic event vessel unspecified	1
everolimus	Torsade de Pointes	0
everolimus	Venous thrombotic event	1
febuxostat	Abnormal bleeding	0
febuxostat	Accidents and Injuries	0
febuxostat	Acute and chronic pancreatitis	0
febuxostat	Arterial thrombotic event	0
febuxostat	Autoimmunity	0
febuxostat	Bone Marrow Failure	0
febuxostat	Cardiac arrhythmia	0
febuxostat	Colitis excl infective	0
febuxostat	Deliria	0
febuxostat	Edema	0
febuxostat	Extrapyramidal symptoms	0
febuxostat	Heart failure	0
febuxostat	Hepatic toxicity	0
febuxostat	Hypersensitivity	0
febuxostat	Hypertension	0
febuxostat	Impaired wound healing	0
febuxostat	Infection and Infestation	0
febuxostat	Interstitial lung disease	0
febuxostat	Metabolism	0
febuxostat	Myopathy	0
febuxostat	Neuroleptic malignant syndrome	0
febuxostat	Neutropenia	0
febuxostat	Peripheral neuropathy	0
febuxostat	Renal toxicity	0
febuxostat	Respiratory failure	0
febuxostat	Seizures	0
febuxostat	Sepsis	0
febuxostat	Serotonin Syndrome	0
febuxostat	SJS-TEN	0
febuxostat	Sleep Disturbance	0
febuxostat	Special senses impairment	0
febuxostat	Sudden death	0
febuxostat	Suicide	0
febuxostat	Thrombotic event vessel unspecified	0
febuxostat	Torsade de Pointes	0
febuxostat	Venous thrombotic event	0
fesoterodine	Abnormal bleeding	0
fesoterodine	Accidents and Injuries	0
fesoterodine	Acute and chronic pancreatitis	0
fesoterodine	Arterial thrombotic event	0
fesoterodine	Autoimmunity	0
fesoterodine	Bone Marrow Failure	0
fesoterodine	Cardiac arrhythmia	0
fesoterodine	Colitis excl infective	0
fesoterodine	Deliria	0
fesoterodine	Edema	0
fesoterodine	Extrapyramidal symptoms	0
fesoterodine	Heart failure	0
fesoterodine	Hepatic toxicity	0
fesoterodine	Hypersensitivity	0
fesoterodine	Hypertension	0
fesoterodine	Impaired wound healing	0
fesoterodine	Infection and Infestation	0
fesoterodine	Interstitial lung disease	0
fesoterodine	Metabolism	0
fesoterodine	Myopathy	0
fesoterodine	Neuroleptic malignant syndrome	0
fesoterodine	Neutropenia	0
fesoterodine	Peripheral neuropathy	0
fesoterodine	Renal toxicity	0
fesoterodine	Respiratory failure	0
fesoterodine	Seizures	0
fesoterodine	Sepsis	0
fesoterodine	Serotonin Syndrome	0
fesoterodine	SJS-TEN	0
fesoterodine	Sleep Disturbance	0
fesoterodine	Special senses impairment	0
fesoterodine	Sudden death	0
fesoterodine	Suicide	0
fesoterodine	Thrombotic event vessel unspecified	0
fesoterodine	Torsade de Pointes	0
fesoterodine	Venous thrombotic event	0
iloperidone	Abnormal bleeding	0
iloperidone	Accidents and Injuries	0
iloperidone	Acute and chronic pancreatitis	0
iloperidone	Arterial thrombotic event	0
iloperidone	Autoimmunity	0
iloperidone	Bone Marrow Failure	0
iloperidone	Cardiac arrhythmia	1
iloperidone	Colitis excl infective	0
iloperidone	Deliria	0
iloperidone	Edema	0
iloperidone	Extrapyramidal symptoms	1
iloperidone	Heart failure	0
iloperidone	Hepatic toxicity	0
iloperidone	Hypersensitivity	0
iloperidone	Hypertension	0
iloperidone	Impaired wound healing	0
iloperidone	Infection and Infestation	0
iloperidone	Interstitial lung disease	0
iloperidone	Metabolism	0
iloperidone	Myopathy	0
iloperidone	Neuroleptic malignant syndrome	1
iloperidone	Neutropenia	0
iloperidone	Peripheral neuropathy	0
iloperidone	Renal toxicity	0
iloperidone	Respiratory failure	0
iloperidone	Seizures	1
iloperidone	Sepsis	0
iloperidone	Serotonin Syndrome	0
iloperidone	SJS-TEN	0
iloperidone	Sleep Disturbance	0
iloperidone	Special senses impairment	0
iloperidone	Sudden death	0
iloperidone	Suicide	0
iloperidone	Thrombotic event vessel unspecified	0
iloperidone	Torsade de Pointes	0
iloperidone	Venous thrombotic event	0
linagliptin	Abnormal bleeding	0
linagliptin	Accidents and Injuries	0
linagliptin	Acute and chronic pancreatitis	0
linagliptin	Arterial thrombotic event	0
linagliptin	Autoimmunity	0
linagliptin	Bone Marrow Failure	0
linagliptin	Cardiac arrhythmia	0
linagliptin	Colitis excl infective	0
linagliptin	Deliria	0
linagliptin	Edema	0
linagliptin	Extrapyramidal symptoms	0
linagliptin	Heart failure	0
linagliptin	Hepatic toxicity	0
linagliptin	Hypersensitivity	0
linagliptin	Hypertension	0
linagliptin	Impaired wound healing	0
linagliptin	Infection and Infestation	0
linagliptin	Interstitial lung disease	0
linagliptin	Metabolism	0
linagliptin	Myopathy	0
linagliptin	Neuroleptic malignant syndrome	0
linagliptin	Neutropenia	0
linagliptin	Peripheral neuropathy	0
linagliptin	Renal toxicity	0
linagliptin	Respiratory failure	0
linagliptin	Seizures	0
linagliptin	Sepsis	0
linagliptin	Serotonin Syndrome	0
linagliptin	SJS-TEN	0
linagliptin	Sleep Disturbance	0
linagliptin	Special senses impairment	0
linagliptin	Sudden death	0
linagliptin	Suicide	0
linagliptin	Thrombotic event vessel unspecified	0
linagliptin	Torsade de Pointes	0
linagliptin	Venous thrombotic event	0
liraglutide	Abnormal bleeding	0
liraglutide	Accidents and Injuries	0
liraglutide	Acute and chronic pancreatitis	0
liraglutide	Arterial thrombotic event	0
liraglutide	Autoimmunity	0
liraglutide	Bone Marrow Failure	0
liraglutide	Cardiac arrhythmia	0
liraglutide	Colitis excl infective	0
liraglutide	Deliria	0
liraglutide	Edema	0
liraglutide	Extrapyramidal symptoms	0
liraglutide	Heart failure	0
liraglutide	Hepatic toxicity	0
liraglutide	Hypersensitivity	0
liraglutide	Hypertension	0
liraglutide	Impaired wound healing	0
liraglutide	Infection and Infestation	0
liraglutide	Interstitial lung disease	0
liraglutide	Metabolism	0
liraglutide	Myopathy	0
liraglutide	Neuroleptic malignant syndrome	0
liraglutide	Neutropenia	0
liraglutide	Peripheral neuropathy	0
liraglutide	Renal toxicity	0
liraglutide	Respiratory failure	0
liraglutide	Seizures	0
liraglutide	Sepsis	0
liraglutide	Serotonin Syndrome	0
liraglutide	SJS-TEN	0
liraglutide	Sleep Disturbance	0
liraglutide	Special senses impairment	0
liraglutide	Sudden death	0
liraglutide	Suicide	0
liraglutide	Thrombotic event vessel unspecified	0
liraglutide	Torsade de Pointes	0
liraglutide	Venous thrombotic event	0
macitentan	Abnormal bleeding	0
macitentan	Accidents and Injuries	0
macitentan	Acute and chronic pancreatitis	0
macitentan	Arterial thrombotic event	0
macitentan	Autoimmunity	0
macitentan	Bone Marrow Failure	0
macitentan	Cardiac arrhythmia	0
macitentan	Colitis excl infective	0
macitentan	Deliria	0
macitentan	Edema	0
macitentan	Extrapyramidal symptoms	0
macitentan	Heart failure	0
macitentan	Hepatic toxicity	0
macitentan	Hypersensitivity	0
macitentan	Hypertension	0
macitentan	Impaired wound healing	0
macitentan	Infection and Infestation	0
macitentan	Interstitial lung disease	0
macitentan	Metabolism	0
macitentan	Myopathy	0
macitentan	Neuroleptic malignant syndrome	0
macitentan	Neutropenia	0
macitentan	Peripheral neuropathy	0
macitentan	Renal toxicity	0
macitentan	Respiratory failure	0
macitentan	Seizures	0
macitentan	Sepsis	0
macitentan	Serotonin Syndrome	0
macitentan	SJS-TEN	0
macitentan	Sleep Disturbance	0
macitentan	Special senses impairment	0
macitentan	Sudden death	0
macitentan	Suicide	0
macitentan	Thrombotic event vessel unspecified	0
macitentan	Torsade de Pointes	0
macitentan	Venous thrombotic event	0
milnacipran	Abnormal bleeding	0
milnacipran	Accidents and Injuries	0
milnacipran	Acute and chronic pancreatitis	0
milnacipran	Arterial thrombotic event	0
milnacipran	Autoimmunity	0
milnacipran	Bone Marrow Failure	0
milnacipran	Cardiac arrhythmia	1
milnacipran	Colitis excl infective	0
milnacipran	Deliria	0
milnacipran	Edema	0
milnacipran	Extrapyramidal symptoms	0
milnacipran	Heart failure	0
milnacipran	Hepatic toxicity	0
milnacipran	Hypersensitivity	0
milnacipran	Hypertension	0
milnacipran	Impaired wound healing	0
milnacipran	Infection and Infestation	0
milnacipran	Interstitial lung disease	0
milnacipran	Metabolism	0
milnacipran	Myopathy	0
milnacipran	Neuroleptic malignant syndrome	0
milnacipran	Neutropenia	0
milnacipran	Peripheral neuropathy	0
milnacipran	Renal toxicity	0
milnacipran	Respiratory failure	0
milnacipran	Seizures	0
milnacipran	Sepsis	0
milnacipran	Serotonin Syndrome	0
milnacipran	SJS-TEN	0
milnacipran	Sleep Disturbance	0
milnacipran	Special senses impairment	0
milnacipran	Sudden death	0
milnacipran	Suicide	0
milnacipran	Thrombotic event vessel unspecified	0
milnacipran	Torsade de Pointes	0
milnacipran	Venous thrombotic event	0
mirabegron	Abnormal bleeding	0
mirabegron	Accidents and Injuries	0
mirabegron	Acute and chronic pancreatitis	0
mirabegron	Arterial thrombotic event	0
mirabegron	Autoimmunity	0
mirabegron	Bone Marrow Failure	0
mirabegron	Cardiac arrhythmia	0
mirabegron	Colitis excl infective	0
mirabegron	Deliria	0
mirabegron	Edema	0
mirabegron	Extrapyramidal symptoms	0
mirabegron	Heart failure	0
mirabegron	Hepatic toxicity	0
mirabegron	Hypersensitivity	0
mirabegron	Hypertension	0
mirabegron	Impaired wound healing	0
mirabegron	Infection and Infestation	0
mirabegron	Interstitial lung disease	0
mirabegron	Metabolism	0
mirabegron	Myopathy	0
mirabegron	Neuroleptic malignant syndrome	0
mirabegron	Neutropenia	0
mirabegron	Peripheral neuropathy	0
mirabegron	Renal toxicity	0
mirabegron	Respiratory failure	0
mirabegron	Seizures	0
mirabegron	Sepsis	0
mirabegron	Serotonin Syndrome	0
mirabegron	SJS-TEN	0
mirabegron	Sleep Disturbance	0
mirabegron	Special senses impairment	0
mirabegron	Sudden death	0
mirabegron	Suicide	0
mirabegron	Thrombotic event vessel unspecified	0
mirabegron	Torsade de Pointes	0
mirabegron	Venous thrombotic event	0
obinutuzumab	Abnormal bleeding	0
obinutuzumab	Accidents and Injuries	0
obinutuzumab	Acute and chronic pancreatitis	0
obinutuzumab	Arterial thrombotic event	0
obinutuzumab	Autoimmunity	0
obinutuzumab	Bone Marrow Failure	0
obinutuzumab	Cardiac arrhythmia	0
obinutuzumab	Colitis excl infective	0
obinutuzumab	Deliria	0
obinutuzumab	Edema	0
obinutuzumab	Extrapyramidal symptoms	0
obinutuzumab	Heart failure	0
obinutuzumab	Hepatic toxicity	0
obinutuzumab	Hypersensitivity	0
obinutuzumab	Hypertension	0
obinutuzumab	Impaired wound healing	0
obinutuzumab	Infection and Infestation	0
obinutuzumab	Interstitial lung disease	0
obinutuzumab	Metabolism	0
obinutuzumab	Myopathy	0
obinutuzumab	Neuroleptic malignant syndrome	0
obinutuzumab	Neutropenia	0
obinutuzumab	Peripheral neuropathy	0
obinutuzumab	Renal toxicity	0
obinutuzumab	Respiratory failure	0
obinutuzumab	Seizures	0
obinutuzumab	Sepsis	0
obinutuzumab	Serotonin Syndrome	0
obinutuzumab	SJS-TEN	0
obinutuzumab	Sleep Disturbance	0
obinutuzumab	Special senses impairment	0
obinutuzumab	Sudden death	0
obinutuzumab	Suicide	0
obinutuzumab	Thrombotic event vessel unspecified	0
obinutuzumab	Torsade de Pointes	0
obinutuzumab	Venous thrombotic event	0
ofatumumab	Abnormal bleeding	0
ofatumumab	Accidents and Injuries	0
ofatumumab	Acute and chronic pancreatitis	0
ofatumumab	Arterial thrombotic event	0
ofatumumab	Autoimmunity	0
ofatumumab	Bone Marrow Failure	0
ofatumumab	Cardiac arrhythmia	0
ofatumumab	Colitis excl infective	0
ofatumumab	Deliria	0
ofatumumab	Edema	0
ofatumumab	Extrapyramidal symptoms	0
ofatumumab	Heart failure	0
ofatumumab	Hepatic toxicity	0
ofatumumab	Hypersensitivity	0
ofatumumab	Hypertension	0
ofatumumab	Impaired wound healing	0
ofatumumab	Infection and Infestation	0
ofatumumab	Interstitial lung disease	0
ofatumumab	Metabolism	0
ofatumumab	Myopathy	0
ofatumumab	Neuroleptic malignant syndrome	0
ofatumumab	Neutropenia	0
ofatumumab	Peripheral neuropathy	0
ofatumumab	Renal toxicity	0
ofatumumab	Respiratory failure	0
ofatumumab	Seizures	0
ofatumumab	Sepsis	0
ofatumumab	Serotonin Syndrome	0
ofatumumab	SJS-TEN	0
ofatumumab	Sleep Disturbance	0
ofatumumab	Special senses impairment	0
ofatumumab	Sudden death	0
ofatumumab	Suicide	0
ofatumumab	Thrombotic event vessel unspecified	0
ofatumumab	Torsade de Pointes	0
ofatumumab	Venous thrombotic event	0
pasireotide	Abnormal bleeding	0
pasireotide	Accidents and Injuries	0
pasireotide	Acute and chronic pancreatitis	1
pasireotide	Arterial thrombotic event	0
pasireotide	Autoimmunity	0
pasireotide	Bone Marrow Failure	0
pasireotide	Cardiac arrhythmia	0
pasireotide	Colitis excl infective	0
pasireotide	Deliria	0
pasireotide	Edema	0
pasireotide	Extrapyramidal symptoms	0
pasireotide	Heart failure	0
pasireotide	Hepatic toxicity	0
pasireotide	Hypersensitivity	0
pasireotide	Hypertension	1
pasireotide	Impaired wound healing	0
pasireotide	Infection and Infestation	0
pasireotide	Interstitial lung disease	0
pasireotide	Metabolism	1
pasireotide	Myopathy	0
pasireotide	Neuroleptic malignant syndrome	0
pasireotide	Neutropenia	0
pasireotide	Peripheral neuropathy	0
pasireotide	Renal toxicity	0
pasireotide	Respiratory failure	0
pasireotide	Seizures	0
pasireotide	Sepsis	0
pasireotide	Serotonin Syndrome	0
pasireotide	SJS-TEN	0
pasireotide	Sleep Disturbance	0
pasireotide	Special senses impairment	0
pasireotide	Sudden death	0
pasireotide	Suicide	0
pasireotide	Thrombotic event vessel unspecified	0
pasireotide	Torsade de Pointes	0
pasireotide	Venous thrombotic event	0
pazopanib	Abnormal bleeding	0
pazopanib	Accidents and Injuries	0
pazopanib	Acute and chronic pancreatitis	1
pazopanib	Arterial thrombotic event	0
pazopanib	Autoimmunity	0
pazopanib	Bone Marrow Failure	1
pazopanib	Cardiac arrhythmia	0
pazopanib	Colitis excl infective	0
pazopanib	Deliria	0
pazopanib	Edema	1
pazopanib	Extrapyramidal symptoms	0
pazopanib	Heart failure	0
pazopanib	Hepatic toxicity	0
pazopanib	Hypersensitivity	0
pazopanib	Hypertension	1
pazopanib	Impaired wound healing	1
pazopanib	Infection and Infestation	1
pazopanib	Interstitial lung disease	0
pazopanib	Metabolism	0
pazopanib	Myopathy	0
pazopanib	Neuroleptic malignant syndrome	0
pazopanib	Neutropenia	1
pazopanib	Peripheral neuropathy	1
pazopanib	Renal toxicity	0
pazopanib	Respiratory failure	0
pazopanib	Seizures	0
pazopanib	Sepsis	0
pazopanib	Serotonin Syndrome	0
pazopanib	SJS-TEN	0
pazopanib	Sleep Disturbance	0
pazopanib	Special senses impairment	0
pazopanib	Sudden death	0
pazopanib	Suicide	0
pazopanib	Thrombotic event vessel unspecified	0
pazopanib	Torsade de Pointes	0
pazopanib	Venous thrombotic event	0
pegloticase	Abnormal bleeding	0
pegloticase	Accidents and Injuries	0
pegloticase	Acute and chronic pancreatitis	0
pegloticase	Arterial thrombotic event	0
pegloticase	Autoimmunity	0
pegloticase	Bone Marrow Failure	0
pegloticase	Cardiac arrhythmia	0
pegloticase	Colitis excl infective	0
pegloticase	Deliria	0
pegloticase	Edema	1
pegloticase	Extrapyramidal symptoms	0
pegloticase	Heart failure	0
pegloticase	Hepatic toxicity	0
pegloticase	Hypersensitivity	1
pegloticase	Hypertension	0
pegloticase	Impaired wound healing	0
pegloticase	Infection and Infestation	0
pegloticase	Interstitial lung disease	0
pegloticase	Metabolism	0
pegloticase	Myopathy	0
pegloticase	Neuroleptic malignant syndrome	0
pegloticase	Neutropenia	0
pegloticase	Peripheral neuropathy	0
pegloticase	Renal toxicity	0
pegloticase	Respiratory failure	0
pegloticase	Seizures	0
pegloticase	Sepsis	1
pegloticase	Serotonin Syndrome	0
pegloticase	SJS-TEN	0
pegloticase	Sleep Disturbance	0
pegloticase	Special senses impairment	0
pegloticase	Sudden death	0
pegloticase	Suicide	0
pegloticase	Thrombotic event vessel unspecified	0
pegloticase	Torsade de Pointes	0
pegloticase	Venous thrombotic event	0
perampanel	Abnormal bleeding	0
perampanel	Accidents and Injuries	0
perampanel	Acute and chronic pancreatitis	0
perampanel	Arterial thrombotic event	0
perampanel	Autoimmunity	0
perampanel	Bone Marrow Failure	0
perampanel	Cardiac arrhythmia	1
perampanel	Colitis excl infective	0
perampanel	Deliria	0
perampanel	Edema	0
perampanel	Extrapyramidal symptoms	0
perampanel	Heart failure	0
perampanel	Hepatic toxicity	1
perampanel	Hypersensitivity	0
perampanel	Hypertension	0
perampanel	Impaired wound healing	0
perampanel	Infection and Infestation	0
perampanel	Interstitial lung disease	0
perampanel	Metabolism	0
perampanel	Myopathy	0
perampanel	Neuroleptic malignant syndrome	0
perampanel	Neutropenia	0
perampanel	Peripheral neuropathy	0
perampanel	Renal toxicity	0
perampanel	Respiratory failure	0
perampanel	Seizures	0
perampanel	Sepsis	0
perampanel	Serotonin Syndrome	0
perampanel	SJS-TEN	0
perampanel	Sleep Disturbance	0
perampanel	Special senses impairment	0
perampanel	Sudden death	0
perampanel	Suicide	0
perampanel	Thrombotic event vessel unspecified	0
perampanel	Torsade de Pointes	0
perampanel	Venous thrombotic event	0
pertuzumab	Abnormal bleeding	0
pertuzumab	Accidents and Injuries	0
pertuzumab	Acute and chronic pancreatitis	0
pertuzumab	Arterial thrombotic event	0
pertuzumab	Autoimmunity	0
pertuzumab	Bone Marrow Failure	0
pertuzumab	Cardiac arrhythmia	0
pertuzumab	Colitis excl infective	0
pertuzumab	Deliria	0
pertuzumab	Edema	0
pertuzumab	Extrapyramidal symptoms	0
pertuzumab	Heart failure	0
pertuzumab	Hepatic toxicity	0
pertuzumab	Hypersensitivity	1
pertuzumab	Hypertension	0
pertuzumab	Impaired wound healing	1
pertuzumab	Infection and Infestation	0
pertuzumab	Interstitial lung disease	1
pertuzumab	Metabolism	0
pertuzumab	Myopathy	0
pertuzumab	Neuroleptic malignant syndrome	0
pertuzumab	Neutropenia	0
pertuzumab	Peripheral neuropathy	0
pertuzumab	Renal toxicity	0
pertuzumab	Respiratory failure	0
pertuzumab	Seizures	0
pertuzumab	Sepsis	0
pertuzumab	Serotonin Syndrome	0
pertuzumab	SJS-TEN	0
pertuzumab	Sleep Disturbance	0
pertuzumab	Special senses impairment	0
pertuzumab	Sudden death	0
pertuzumab	Suicide	0
pertuzumab	Thrombotic event vessel unspecified	0
pertuzumab	Torsade de Pointes	0
pertuzumab	Venous thrombotic event	0
pitavastatin	Abnormal bleeding	0
pitavastatin	Accidents and Injuries	0
pitavastatin	Acute and chronic pancreatitis	0
pitavastatin	Arterial thrombotic event	0
pitavastatin	Autoimmunity	0
pitavastatin	Bone Marrow Failure	0
pitavastatin	Cardiac arrhythmia	0
pitavastatin	Colitis excl infective	0
pitavastatin	Deliria	0
pitavastatin	Edema	0
pitavastatin	Extrapyramidal symptoms	0
pitavastatin	Heart failure	0
pitavastatin	Hepatic toxicity	0
pitavastatin	Hypersensitivity	0
pitavastatin	Hypertension	0
pitavastatin	Impaired wound healing	0
pitavastatin	Infection and Infestation	0
pitavastatin	Interstitial lung disease	0
pitavastatin	Metabolism	0
pitavastatin	Myopathy	0
pitavastatin	Neuroleptic malignant syndrome	0
pitavastatin	Neutropenia	0
pitavastatin	Peripheral neuropathy	0
pitavastatin	Renal toxicity	0
pitavastatin	Respiratory failure	0
pitavastatin	Seizures	0
pitavastatin	Sepsis	0
pitavastatin	Serotonin Syndrome	0
pitavastatin	SJS-TEN	0
pitavastatin	Sleep Disturbance	0
pitavastatin	Special senses impairment	0
pitavastatin	Sudden death	0
pitavastatin	Suicide	0
pitavastatin	Thrombotic event vessel unspecified	0
pitavastatin	Torsade de Pointes	0
pitavastatin	Venous thrombotic event	0
pomalidomide	Abnormal bleeding	1
pomalidomide	Accidents and Injuries	0
pomalidomide	Acute and chronic pancreatitis	0
pomalidomide	Arterial thrombotic event	0
pomalidomide	Autoimmunity	0
pomalidomide	Bone Marrow Failure	0
pomalidomide	Cardiac arrhythmia	0
pomalidomide	Colitis excl infective	0
pomalidomide	Deliria	0
pomalidomide	Edema	0
pomalidomide	Extrapyramidal symptoms	0
pomalidomide	Heart failure	0
pomalidomide	Hepatic toxicity	0
pomalidomide	Hypersensitivity	0
pomalidomide	Hypertension	1
pomalidomide	Impaired wound healing	0
pomalidomide	Infection and Infestation	0
pomalidomide	Interstitial lung disease	0
pomalidomide	Metabolism	0
pomalidomide	Myopathy	0
pomalidomide	Neuroleptic malignant syndrome	0
pomalidomide	Neutropenia	0
pomalidomide	Peripheral neuropathy	0
pomalidomide	Renal toxicity	0
pomalidomide	Respiratory failure	0
pomalidomide	Seizures	0
pomalidomide	Sepsis	0
pomalidomide	Serotonin Syndrome	0
pomalidomide	SJS-TEN	1
pomalidomide	Sleep Disturbance	0
pomalidomide	Special senses impairment	0
pomalidomide	Sudden death	0
pomalidomide	Suicide	0
pomalidomide	Thrombotic event vessel unspecified	0
pomalidomide	Torsade de Pointes	0
pomalidomide	Venous thrombotic event	0
ponatinib	Abnormal bleeding	0
ponatinib	Accidents and Injuries	0
ponatinib	Acute and chronic pancreatitis	1
ponatinib	Arterial thrombotic event	1
ponatinib	Autoimmunity	0
ponatinib	Bone Marrow Failure	1
ponatinib	Cardiac arrhythmia	1
ponatinib	Colitis excl infective	0
ponatinib	Deliria	0
ponatinib	Edema	1
ponatinib	Extrapyramidal symptoms	0
ponatinib	Heart failure	1
ponatinib	Hepatic toxicity	1
ponatinib	Hypersensitivity	1
ponatinib	Hypertension	1
ponatinib	Impaired wound healing	0
ponatinib	Infection and Infestation	1
ponatinib	Interstitial lung disease	0
ponatinib	Metabolism	0
ponatinib	Myopathy	0
ponatinib	Neuroleptic malignant syndrome	0
ponatinib	Neutropenia	1
ponatinib	Peripheral neuropathy	1
ponatinib	Renal toxicity	0
ponatinib	Respiratory failure	0
ponatinib	Seizures	1
ponatinib	Sepsis	1
ponatinib	Serotonin Syndrome	0
ponatinib	SJS-TEN	0
ponatinib	Sleep Disturbance	1
ponatinib	Special senses impairment	0
ponatinib	Sudden death	0
ponatinib	Suicide	0
ponatinib	Thrombotic event vessel unspecified	0
ponatinib	Torsade de Pointes	0
ponatinib	Venous thrombotic event	0
pralatrexate	Abnormal bleeding	0
pralatrexate	Accidents and Injuries	0
pralatrexate	Acute and chronic pancreatitis	0
pralatrexate	Arterial thrombotic event	0
pralatrexate	Autoimmunity	0
pralatrexate	Bone Marrow Failure	0
pralatrexate	Cardiac arrhythmia	0
pralatrexate	Colitis excl infective	0
pralatrexate	Deliria	0
pralatrexate	Edema	0
pralatrexate	Extrapyramidal symptoms	0
pralatrexate	Heart failure	0
pralatrexate	Hepatic toxicity	0
pralatrexate	Hypersensitivity	0
pralatrexate	Hypertension	0
pralatrexate	Impaired wound healing	0
pralatrexate	Infection and Infestation	0
pralatrexate	Interstitial lung disease	0
pralatrexate	Metabolism	0
pralatrexate	Myopathy	0
pralatrexate	Neuroleptic malignant syndrome	0
pralatrexate	Neutropenia	0
pralatrexate	Peripheral neuropathy	0
pralatrexate	Renal toxicity	0
pralatrexate	Respiratory failure	0
pralatrexate	Seizures	0
pralatrexate	Sepsis	0
pralatrexate	Serotonin Syndrome	0
pralatrexate	SJS-TEN	0
pralatrexate	Sleep Disturbance	0
pralatrexate	Special senses impairment	0
pralatrexate	Sudden death	0
pralatrexate	Suicide	0
pralatrexate	Thrombotic event vessel unspecified	0
pralatrexate	Torsade de Pointes	0
pralatrexate	Venous thrombotic event	0
regorafenib	Abnormal bleeding	1
regorafenib	Accidents and Injuries	0
regorafenib	Acute and chronic pancreatitis	1
regorafenib	Arterial thrombotic event	1
regorafenib	Autoimmunity	0
regorafenib	Bone Marrow Failure	1
regorafenib	Cardiac arrhythmia	0
regorafenib	Colitis excl infective	0
regorafenib	Deliria	0
regorafenib	Edema	1
regorafenib	Extrapyramidal symptoms	0
regorafenib	Heart failure	0
regorafenib	Hepatic toxicity	0
regorafenib	Hypersensitivity	0
regorafenib	Hypertension	1
regorafenib	Impaired wound healing	1
regorafenib	Infection and Infestation	1
regorafenib	Interstitial lung disease	0
regorafenib	Metabolism	0
regorafenib	Myopathy	0
regorafenib	Neuroleptic malignant syndrome	0
regorafenib	Neutropenia	1
regorafenib	Peripheral neuropathy	1
regorafenib	Renal toxicity	0
regorafenib	Respiratory failure	0
regorafenib	Seizures	0
regorafenib	Sepsis	0
regorafenib	Serotonin Syndrome	0
regorafenib	SJS-TEN	0
regorafenib	Sleep Disturbance	0
regorafenib	Special senses impairment	1
regorafenib	Sudden death	0
regorafenib	Suicide	0
regorafenib	Thrombotic event vessel unspecified	0
regorafenib	Torsade de Pointes	0
regorafenib	Venous thrombotic event	0
rilpivirine	Abnormal bleeding	0
rilpivirine	Accidents and Injuries	0
rilpivirine	Acute and chronic pancreatitis	0
rilpivirine	Arterial thrombotic event	0
rilpivirine	Autoimmunity	0
rilpivirine	Bone Marrow Failure	0
rilpivirine	Cardiac arrhythmia	0
rilpivirine	Colitis excl infective	0
rilpivirine	Deliria	0
rilpivirine	Edema	0
rilpivirine	Extrapyramidal symptoms	0
rilpivirine	Heart failure	0
rilpivirine	Hepatic toxicity	1
rilpivirine	Hypersensitivity	0
rilpivirine	Hypertension	0
rilpivirine	Impaired wound healing	0
rilpivirine	Infection and Infestation	1
rilpivirine	Interstitial lung disease	0
rilpivirine	Metabolism	0
rilpivirine	Myopathy	0
rilpivirine	Neuroleptic malignant syndrome	0
rilpivirine	Neutropenia	0
rilpivirine	Peripheral neuropathy	1
rilpivirine	Renal toxicity	0
rilpivirine	Respiratory failure	0
rilpivirine	Seizures	0
rilpivirine	Sepsis	0
rilpivirine	Serotonin Syndrome	0
rilpivirine	SJS-TEN	0
rilpivirine	Sleep Disturbance	0
rilpivirine	Special senses impairment	0
rilpivirine	Sudden death	0
rilpivirine	Suicide	0
rilpivirine	Thrombotic event vessel unspecified	0
rilpivirine	Torsade de Pointes	0
rilpivirine	Venous thrombotic event	0
riociguat	Abnormal bleeding	0
riociguat	Accidents and Injuries	0
riociguat	Acute and chronic pancreatitis	0
riociguat	Arterial thrombotic event	0
riociguat	Autoimmunity	0
riociguat	Bone Marrow Failure	0
riociguat	Cardiac arrhythmia	0
riociguat	Colitis excl infective	0
riociguat	Deliria	0
riociguat	Edema	0
riociguat	Extrapyramidal symptoms	0
riociguat	Heart failure	0
riociguat	Hepatic toxicity	0
riociguat	Hypersensitivity	0
riociguat	Hypertension	0
riociguat	Impaired wound healing	0
riociguat	Infection and Infestation	0
riociguat	Interstitial lung disease	0
riociguat	Metabolism	0
riociguat	Myopathy	0
riociguat	Neuroleptic malignant syndrome	0
riociguat	Neutropenia	0
riociguat	Peripheral neuropathy	0
riociguat	Renal toxicity	0
riociguat	Respiratory failure	0
riociguat	Seizures	0
riociguat	Sepsis	0
riociguat	Serotonin Syndrome	0
riociguat	SJS-TEN	0
riociguat	Sleep Disturbance	0
riociguat	Special senses impairment	0
riociguat	Sudden death	0
riociguat	Suicide	0
riociguat	Thrombotic event vessel unspecified	0
riociguat	Torsade de Pointes	0
riociguat	Venous thrombotic event	0
rivaroxaban	Abnormal bleeding	0
rivaroxaban	Accidents and Injuries	0
rivaroxaban	Acute and chronic pancreatitis	0
rivaroxaban	Arterial thrombotic event	0
rivaroxaban	Autoimmunity	0
rivaroxaban	Bone Marrow Failure	0
rivaroxaban	Cardiac arrhythmia	0
rivaroxaban	Colitis excl infective	0
rivaroxaban	Deliria	0
rivaroxaban	Edema	0
rivaroxaban	Extrapyramidal symptoms	0
rivaroxaban	Heart failure	0
rivaroxaban	Hepatic toxicity	0
rivaroxaban	Hypersensitivity	0
rivaroxaban	Hypertension	0
rivaroxaban	Impaired wound healing	0
rivaroxaban	Infection and Infestation	0
rivaroxaban	Interstitial lung disease	0
rivaroxaban	Metabolism	0
rivaroxaban	Myopathy	0
rivaroxaban	Neuroleptic malignant syndrome	0
rivaroxaban	Neutropenia	0
rivaroxaban	Peripheral neuropathy	0
rivaroxaban	Renal toxicity	0
rivaroxaban	Respiratory failure	0
rivaroxaban	Seizures	0
rivaroxaban	Sepsis	0
rivaroxaban	Serotonin Syndrome	0
rivaroxaban	SJS-TEN	0
rivaroxaban	Sleep Disturbance	0
rivaroxaban	Special senses impairment	0
rivaroxaban	Sudden death	0
rivaroxaban	Suicide	0
rivaroxaban	Thrombotic event vessel unspecified	0
rivaroxaban	Torsade de Pointes	0
rivaroxaban	Venous thrombotic event	0
silodosin	Abnormal bleeding	0
silodosin	Accidents and Injuries	0
silodosin	Acute and chronic pancreatitis	0
silodosin	Arterial thrombotic event	0
silodosin	Autoimmunity	0
silodosin	Bone Marrow Failure	0
silodosin	Cardiac arrhythmia	0
silodosin	Colitis excl infective	0
silodosin	Deliria	0
silodosin	Edema	0
silodosin	Extrapyramidal symptoms	0
silodosin	Heart failure	0
silodosin	Hepatic toxicity	0
silodosin	Hypersensitivity	0
silodosin	Hypertension	0
silodosin	Impaired wound healing	0
silodosin	Infection and Infestation	0
silodosin	Interstitial lung disease	0
silodosin	Metabolism	0
silodosin	Myopathy	0
silodosin	Neuroleptic malignant syndrome	0
silodosin	Neutropenia	0
silodosin	Peripheral neuropathy	0
silodosin	Renal toxicity	0
silodosin	Respiratory failure	0
silodosin	Seizures	0
silodosin	Sepsis	0
silodosin	Serotonin Syndrome	0
silodosin	SJS-TEN	0
silodosin	Sleep Disturbance	0
silodosin	Special senses impairment	0
silodosin	Sudden death	0
silodosin	Suicide	0
silodosin	Thrombotic event vessel unspecified	0
silodosin	Torsade de Pointes	0
silodosin	Venous thrombotic event	0
taliglucerase-alfa	Abnormal bleeding	0
taliglucerase-alfa	Accidents and Injuries	0
taliglucerase-alfa	Acute and chronic pancreatitis	0
taliglucerase-alfa	Arterial thrombotic event	0
taliglucerase-alfa	Autoimmunity	0
taliglucerase-alfa	Bone Marrow Failure	0
taliglucerase-alfa	Cardiac arrhythmia	1
taliglucerase-alfa	Colitis excl infective	0
taliglucerase-alfa	Deliria	0
taliglucerase-alfa	Edema	0
taliglucerase-alfa	Extrapyramidal symptoms	0
taliglucerase-alfa	Heart failure	0
taliglucerase-alfa	Hepatic toxicity	0
taliglucerase-alfa	Hypersensitivity	1
taliglucerase-alfa	Hypertension	0
taliglucerase-alfa	Impaired wound healing	0
taliglucerase-alfa	Infection and Infestation	0
taliglucerase-alfa	Interstitial lung disease	0
taliglucerase-alfa	Metabolism	0
taliglucerase-alfa	Myopathy	0
taliglucerase-alfa	Neuroleptic malignant syndrome	0
taliglucerase-alfa	Neutropenia	0
taliglucerase-alfa	Peripheral neuropathy	0
taliglucerase-alfa	Renal toxicity	0
taliglucerase-alfa	Respiratory failure	0
taliglucerase-alfa	Seizures	0
taliglucerase-alfa	Sepsis	0
taliglucerase-alfa	Serotonin Syndrome	0
taliglucerase-alfa	SJS-TEN	0
taliglucerase-alfa	Sleep Disturbance	0
taliglucerase-alfa	Special senses impairment	0
taliglucerase-alfa	Sudden death	0
taliglucerase-alfa	Suicide	0
taliglucerase-alfa	Thrombotic event vessel unspecified	0
taliglucerase-alfa	Torsade de Pointes	0
taliglucerase-alfa	Venous thrombotic event	0
teriflunomide	Abnormal bleeding	1
teriflunomide	Accidents and Injuries	1
teriflunomide	Acute and chronic pancreatitis	0
teriflunomide	Arterial thrombotic event	0
teriflunomide	Autoimmunity	1
teriflunomide	Bone Marrow Failure	1
teriflunomide	Cardiac arrhythmia	1
teriflunomide	Colitis excl infective	0
teriflunomide	Deliria	0
teriflunomide	Edema	1
teriflunomide	Extrapyramidal symptoms	0
teriflunomide	Heart failure	0
teriflunomide	Hepatic toxicity	1
teriflunomide	Hypersensitivity	1
teriflunomide	Hypertension	1
teriflunomide	Impaired wound healing	1
teriflunomide	Infection and Infestation	1
teriflunomide	Interstitial lung disease	1
teriflunomide	Metabolism	1
teriflunomide	Myopathy	0
teriflunomide	Neuroleptic malignant syndrome	0
teriflunomide	Neutropenia	1
teriflunomide	Peripheral neuropathy	1
teriflunomide	Renal toxicity	0
teriflunomide	Respiratory failure	0
teriflunomide	Seizures	0
teriflunomide	Sepsis	1
teriflunomide	Serotonin Syndrome	0
teriflunomide	SJS-TEN	1
teriflunomide	Sleep Disturbance	0
teriflunomide	Special senses impairment	1
teriflunomide	Sudden death	0
teriflunomide	Suicide	0
teriflunomide	Thrombotic event vessel unspecified	0
teriflunomide	Torsade de Pointes	0
teriflunomide	Venous thrombotic event	0
tetrabenazine	Abnormal bleeding	0
tetrabenazine	Accidents and Injuries	0
tetrabenazine	Acute and chronic pancreatitis	0
tetrabenazine	Arterial thrombotic event	0
tetrabenazine	Autoimmunity	0
tetrabenazine	Bone Marrow Failure	0
tetrabenazine	Cardiac arrhythmia	0
tetrabenazine	Colitis excl infective	0
tetrabenazine	Deliria	0
tetrabenazine	Edema	0
tetrabenazine	Extrapyramidal symptoms	0
tetrabenazine	Heart failure	0
tetrabenazine	Hepatic toxicity	0
tetrabenazine	Hypersensitivity	0
tetrabenazine	Hypertension	0
tetrabenazine	Impaired wound healing	0
tetrabenazine	Infection and Infestation	0
tetrabenazine	Interstitial lung disease	0
tetrabenazine	Metabolism	0
tetrabenazine	Myopathy	0
tetrabenazine	Neuroleptic malignant syndrome	0
tetrabenazine	Neutropenia	0
tetrabenazine	Peripheral neuropathy	0
tetrabenazine	Renal toxicity	0
tetrabenazine	Respiratory failure	0
tetrabenazine	Seizures	0
tetrabenazine	Sepsis	0
tetrabenazine	Serotonin Syndrome	0
tetrabenazine	SJS-TEN	0
tetrabenazine	Sleep Disturbance	0
tetrabenazine	Special senses impairment	0
tetrabenazine	Sudden death	0
tetrabenazine	Suicide	0
tetrabenazine	Thrombotic event vessel unspecified	0
tetrabenazine	Torsade de Pointes	0
tetrabenazine	Venous thrombotic event	0
ticagrelor	Abnormal bleeding	0
ticagrelor	Accidents and Injuries	0
ticagrelor	Acute and chronic pancreatitis	0
ticagrelor	Arterial thrombotic event	0
ticagrelor	Autoimmunity	0
ticagrelor	Bone Marrow Failure	0
ticagrelor	Cardiac arrhythmia	0
ticagrelor	Colitis excl infective	0
ticagrelor	Deliria	0
ticagrelor	Edema	0
ticagrelor	Extrapyramidal symptoms	0
ticagrelor	Heart failure	0
ticagrelor	Hepatic toxicity	0
ticagrelor	Hypersensitivity	0
ticagrelor	Hypertension	0
ticagrelor	Impaired wound healing	0
ticagrelor	Infection and Infestation	0
ticagrelor	Interstitial lung disease	0
ticagrelor	Metabolism	0
ticagrelor	Myopathy	0
ticagrelor	Neuroleptic malignant syndrome	0
ticagrelor	Neutropenia	0
ticagrelor	Peripheral neuropathy	0
ticagrelor	Renal toxicity	0
ticagrelor	Respiratory failure	0
ticagrelor	Seizures	0
ticagrelor	Sepsis	0
ticagrelor	Serotonin Syndrome	0
ticagrelor	SJS-TEN	0
ticagrelor	Sleep Disturbance	0
ticagrelor	Special senses impairment	0
ticagrelor	Sudden death	0
ticagrelor	Suicide	0
ticagrelor	Thrombotic event vessel unspecified	0
ticagrelor	Torsade de Pointes	0
ticagrelor	Venous thrombotic event	0
tofacitinib	Abnormal bleeding	0
tofacitinib	Accidents and Injuries	0
tofacitinib	Acute and chronic pancreatitis	0
tofacitinib	Arterial thrombotic event	0
tofacitinib	Autoimmunity	0
tofacitinib	Bone Marrow Failure	1
tofacitinib	Cardiac arrhythmia	0
tofacitinib	Colitis excl infective	0
tofacitinib	Deliria	0
tofacitinib	Edema	0
tofacitinib	Extrapyramidal symptoms	0
tofacitinib	Heart failure	0
tofacitinib	Hepatic toxicity	0
tofacitinib	Hypersensitivity	0
tofacitinib	Hypertension	0
tofacitinib	Impaired wound healing	0
tofacitinib	Infection and Infestation	1
tofacitinib	Interstitial lung disease	0
tofacitinib	Metabolism	0
tofacitinib	Myopathy	0
tofacitinib	Neuroleptic malignant syndrome	0
tofacitinib	Neutropenia	1
tofacitinib	Peripheral neuropathy	0
tofacitinib	Renal toxicity	0
tofacitinib	Respiratory failure	0
tofacitinib	Seizures	0
tofacitinib	Sepsis	0
tofacitinib	Serotonin Syndrome	0
tofacitinib	SJS-TEN	0
tofacitinib	Sleep Disturbance	0
tofacitinib	Special senses impairment	0
tofacitinib	Sudden death	0
tofacitinib	Suicide	0
tofacitinib	Thrombotic event vessel unspecified	0
tofacitinib	Torsade de Pointes	0
tofacitinib	Venous thrombotic event	0
vemurafenib	Abnormal bleeding	1
vemurafenib	Accidents and Injuries	0
vemurafenib	Acute and chronic pancreatitis	1
vemurafenib	Arterial thrombotic event	1
vemurafenib	Autoimmunity	0
vemurafenib	Bone Marrow Failure	1
vemurafenib	Cardiac arrhythmia	1
vemurafenib	Colitis excl infective	0
vemurafenib	Deliria	0
vemurafenib	Edema	0
vemurafenib	Extrapyramidal symptoms	0
vemurafenib	Heart failure	1
vemurafenib	Hepatic toxicity	1
vemurafenib	Hypersensitivity	1
vemurafenib	Hypertension	1
vemurafenib	Impaired wound healing	1
vemurafenib	Infection and Infestation	1
vemurafenib	Interstitial lung disease	1
vemurafenib	Metabolism	0
vemurafenib	Myopathy	0
vemurafenib	Neuroleptic malignant syndrome	0
vemurafenib	Neutropenia	1
vemurafenib	Peripheral neuropathy	1
vemurafenib	Renal toxicity	1
vemurafenib	Respiratory failure	0
vemurafenib	Seizures	0
vemurafenib	Sepsis	0
vemurafenib	Serotonin Syndrome	0
vemurafenib	SJS-TEN	1
vemurafenib	Sleep Disturbance	0
vemurafenib	Special senses impairment	1
vemurafenib	Sudden death	0
vemurafenib	Suicide	0
vemurafenib	Thrombotic event vessel unspecified	1
vemurafenib	Torsade de Pointes	0
vemurafenib	Venous thrombotic event	0
vigabatrin	Abnormal bleeding	0
vigabatrin	Accidents and Injuries	0
vigabatrin	Acute and chronic pancreatitis	0
vigabatrin	Arterial thrombotic event	0
vigabatrin	Autoimmunity	0
vigabatrin	Bone Marrow Failure	0
vigabatrin	Cardiac arrhythmia	0
vigabatrin	Colitis excl infective	0
vigabatrin	Deliria	1
vigabatrin	Edema	1
vigabatrin	Extrapyramidal symptoms	1
vigabatrin	Heart failure	0
vigabatrin	Hepatic toxicity	0
vigabatrin	Hypersensitivity	0
vigabatrin	Hypertension	0
vigabatrin	Impaired wound healing	0
vigabatrin	Infection and Infestation	1
vigabatrin	Interstitial lung disease	0
vigabatrin	Metabolism	0
vigabatrin	Myopathy	0
vigabatrin	Neuroleptic malignant syndrome	0
vigabatrin	Neutropenia	0
vigabatrin	Peripheral neuropathy	1
vigabatrin	Renal toxicity	0
vigabatrin	Respiratory failure	0
vigabatrin	Seizures	1
vigabatrin	Sepsis	0
vigabatrin	Serotonin Syndrome	0
vigabatrin	SJS-TEN	0
vigabatrin	Sleep Disturbance	0
vigabatrin	Special senses impairment	1
vigabatrin	Sudden death	0
vigabatrin	Suicide	0
vigabatrin	Thrombotic event vessel unspecified	0
vigabatrin	Torsade de Pointes	0
vigabatrin	Venous thrombotic event	0
vilazodone	Abnormal bleeding	0
vilazodone	Accidents and Injuries	0
vilazodone	Acute and chronic pancreatitis	0
vilazodone	Arterial thrombotic event	0
vilazodone	Autoimmunity	0
vilazodone	Bone Marrow Failure	0
vilazodone	Cardiac arrhythmia	0
vilazodone	Colitis excl infective	0
vilazodone	Deliria	0
vilazodone	Edema	0
vilazodone	Extrapyramidal symptoms	0
vilazodone	Heart failure	0
vilazodone	Hepatic toxicity	0
vilazodone	Hypersensitivity	0
vilazodone	Hypertension	0
vilazodone	Impaired wound healing	0
vilazodone	Infection and Infestation	0
vilazodone	Interstitial lung disease	0
vilazodone	Metabolism	0
vilazodone	Myopathy	0
vilazodone	Neuroleptic malignant syndrome	0
vilazodone	Neutropenia	0
vilazodone	Peripheral neuropathy	1
vilazodone	Renal toxicity	0
vilazodone	Respiratory failure	0
vilazodone	Seizures	0
vilazodone	Sepsis	0
vilazodone	Serotonin Syndrome	1
vilazodone	SJS-TEN	0
vilazodone	Sleep Disturbance	0
vilazodone	Special senses impairment	0
vilazodone	Sudden death	0
vilazodone	Suicide	0
vilazodone	Thrombotic event vessel unspecified	0
vilazodone	Torsade de Pointes	0
vilazodone	Venous thrombotic event	0
vortioxetine	Abnormal bleeding	0
vortioxetine	Accidents and Injuries	0
vortioxetine	Acute and chronic pancreatitis	0
vortioxetine	Arterial thrombotic event	0
vortioxetine	Autoimmunity	0
vortioxetine	Bone Marrow Failure	0
vortioxetine	Cardiac arrhythmia	1
vortioxetine	Colitis excl infective	0
vortioxetine	Deliria	0
vortioxetine	Edema	0
vortioxetine	Extrapyramidal symptoms	0
vortioxetine	Heart failure	0
vortioxetine	Hepatic toxicity	0
vortioxetine	Hypersensitivity	0
vortioxetine	Hypertension	1
vortioxetine	Impaired wound healing	0
vortioxetine	Infection and Infestation	0
vortioxetine	Interstitial lung disease	0
vortioxetine	Metabolism	0
vortioxetine	Myopathy	0
vortioxetine	Neuroleptic malignant syndrome	0
vortioxetine	Neutropenia	0
vortioxetine	Peripheral neuropathy	1
vortioxetine	Renal toxicity	0
vortioxetine	Respiratory failure	0
vortioxetine	Seizures	0
vortioxetine	Sepsis	0
vortioxetine	Serotonin Syndrome	1
vortioxetine	SJS-TEN	0
vortioxetine	Sleep Disturbance	1
vortioxetine	Special senses impairment	0
vortioxetine	Sudden death	0
vortioxetine	Suicide	0
vortioxetine	Thrombotic event vessel unspecified	0
vortioxetine	Torsade de Pointes	0
vortioxetine	Venous thrombotic event	0
