# Supplementary material for: Predicting potential adverse events using safety data from marketed drugs
Source: BMC Bioinformatics. 2020 Apr 29;21:163. doi: 10.1186/s12859-020-3509-7 (PMC7191698; doi:10.1186/s12859-020-3509-7)
Supplement: Supplementary file 2 — Additional file 2. Contains Naïve Bayes code, files necessary to run code, and output files obtained to perform analysis described in the paper. [file 12859_2020_3509_MOESM2_ESM.zip › naivebayescodemajority.R]

##The following Naive Bayes algorithm was developed by Daluwatte et al. to predict 135 adverse events. Please insure
##your working directory in line 22 is set to the appropriate location before running.

########################################################################################################
# Package loading
library(Hmisc);
library(ggplot2);
library(pander);
library(plyr);
library(gridExtra);
library(knitr);
library(tidyr);
library(dplyr); # filter, mutate, select, etc
library(reshape2);
library(data.table);
library(e1071);
library(randomForest);
library(ROCR);
########################################################################################################
textsize = 18
# Data load and directory setup
#setwd(set your working directory before beginning)
source("./supportfunctions.R")

################# Structural similarity ###############################
simi.score <- read.csv("./Tanimoto Scores Final_updated.csv") %>%
  mutate(Comparator = ifelse((Comparator == "tenofovir-disoproxil" & Active.Moiety == "rilpivirine"),"tenofovir",as.character(Comparator)))
# if approved before 1982, set to 1982
# select only years
# filter excluded two drugs
simi.score.approval.dates <- simi.score %>% filter(Active.Moiety != c("canakinumab")) %>%
  filter(Active.Moiety != c("ospemifene")) #%>%
#change isoproterenol to isoprenaline for mirabegron
#mutate(Comparator = ifelse((Comparator == "isoproterenol" & Active.Moiety == "mirabegron"), "isoprenaline",as.character(Comparator)))
simi.score.approval.year <- simi.score.approval.dates %>% 
  mutate(Comparator.Approval.Date = ifelse(Comparator.Approval.Date == "Approved before 1982-01-01","01/01/1982",as.character(Comparator.Approval.Date))) %>%
  separate(Comparator.Approval.Date,into=c("Comparator.Approval.Month","Comparator.Approval.Day","Comparator.Approval.Year")) %>%
  separate(AM.Approval.Date,into=c("AM.Approval.Month","AM.Approval.Day","AM.Approval.Year")) %>%
  select(Active.Moiety,Comparator,AM.Approval.Year,Comparator.Approval.Year,Tanimoto) %>%
  #impute -1 for missing Tanimoto score
  mutate(Tanimoto = ifelse(is.na(Tanimoto), -1,Tanimoto),
         Comparator.Approval.Year = ifelse(is.na(Comparator.Approval.Year), 1982,Comparator.Approval.Year))

##################################### Target similarity ############################################
weight.scores <- read.csv("./TA_drugs_comparators_weights_20180306_updated.csv") %>%
  mutate(Comparator = ifelse((Comparator == "tenofovir-disoproxil" & Active.Moiety == "rilpivirine"),"tenofovir",as.character(Comparator)))
weight.scores <- weight.scores %>% select(c(Active.Moiety,Comparator,Comparator_cosine,Comparator_jaccard))

############################# Lable and literature data ##############################################
TA_comparator_label_lit_raw <- read.csv("./ta_data_label_lit_faers_long_updated.csv") %>%
   select(c(Active.Moiety,
          Comparator,
         MedDRA.PT,
         Comparator.Label,
         Comparator.Lit,
         Active.Moiety.Current.Label,
         Active.Moiety.Original.Label,
         DME)) %>%
  mutate(Comparator = ifelse((Comparator == "tenofovir-disoproxil" & Active.Moiety == "rilpivirine"),"tenofovir",as.character(Comparator)))

#########################Collapse to AE ######################################
AElist <- read.csv("./NewAEList_RLR.csv") 
TA_comparator_label_lit_raw <- TA_comparator_label_lit_raw %>% 
  mutate(DME = as.character(DME),
        MedDRA.PT = base::trimws(as.character(MedDRA.PT),"both")) %>%
  left_join(AElist %>% 
              mutate(DME = as.character(DME),
                     MedDRA.PT = as.character(MedDRA.PT)), by = c("DME", "MedDRA.PT")) 

TA_comparator_label_lit_raw <- TA_comparator_label_lit_raw %>% arrange(Active.Moiety,Comparator,AE) %>% 
  group_by(Active.Moiety,Comparator,AE) %>%
  summarise_each(vars(Comparator.Label,
                    Comparator.Lit,
                    Active.Moiety.Current.Label,
                    Active.Moiety.Original.Label),funs(sum(.,na.rm=T))) %>% 
  ungroup() %>%
  mutate(Comparator.Label = ifelse(Comparator.Label>0,1,0),
         Comparator.Lit = ifelse(Comparator.Lit>0,1,0),
         Active.Moiety.Current.Label = ifelse(Active.Moiety.Current.Label>0,1,0),
         Active.Moiety.Original.Label = ifelse(Active.Moiety.Original.Label>0,1,0))

############################# Final dataset ##############################################
comp.drug.level.data <- simi.score.approval.year %>% 
  mutate(Active.Moiety = as.character(Active.Moiety),Comparator = as.character(Comparator)) %>%
  left_join(weight.scores %>%
              mutate(Active.Moiety = as.character(Active.Moiety),
                     Comparator = as.character(Comparator)), by = c("Active.Moiety","Comparator")) %>% 
  left_join(TA_comparator_label_lit_raw %>% 
              mutate(Active.Moiety = as.character(Active.Moiety),
                     Comparator = as.character(Comparator)), by = c("Active.Moiety","Comparator")) %>%
  mutate(Com.Time.Market = 2018 - as.numeric(Comparator.Approval.Year),
         Comparator.Label = factor(Comparator.Label),
         Comparator.Lit = factor(Comparator.Lit),
         AM.Time.Market = 2018 - as.numeric(AM.Approval.Year),
         Active.Moiety = factor(Active.Moiety)) %>%
  select(-c(Comparator.Approval.Year,AM.Approval.Year)) 

write.csv(comp.drug.level.data, "comp.drug.level.data.csv", row.names = F)

comp.drug.level.data <- comp.drug.level.data %>%
  mutate(Comparator.Label = factor(Comparator.Label),
         Comparator.Lit = factor(Comparator.Lit),
         Active.Moiety.Current.Label = factor(Active.Moiety.Current.Label),
         aecode = as.numeric(factor(AE)))
druglist <- unique(comp.drug.level.data$Active.Moiety)
ntrain = 44
ntest = 54 - ntrain
threshlist <- c(0,0.1,0.3,0.5,0.6,0.7,0.9)
for (randi in 1:10000){

    # PT level prediction
    # select test and training set
    indices.training <- sample(x=seq(54), size=ntrain, replace=FALSE)
    drugs.training <- druglist[indices.training]
    drugs.testing <- druglist[-indices.training]
    
    trainingset.pt <- filter(comp.drug.level.data, Active.Moiety %in% drugs.training)
    testset.pt <- filter(comp.drug.level.data, Active.Moiety %in% drugs.testing)
    
    rm(trainingset.pt.numeric)
    rm(testset.pt.numeric)
    trainingset.pt.numeric <- trainingset.pt %>% select(Comparator.Label,
                                                        Comparator.Lit,
                                                        Com.Time.Market,
                                                        Tanimoto,
                                                        Comparator_cosine,
                                                        aecode,
                                                        Active.Moiety.Current.Label)
    testset.pt.numeric <- testset.pt %>% select(Comparator.Label,
                                                Comparator.Lit,
                                                Com.Time.Market,
                                                Tanimoto,
                                                Comparator_cosine,
                                                aecode)
    #Naive Bayes
    nbmodelfit.pt <- naiveBayes(trainingset.pt.numeric$Active.Moiety.Current.Label ~ ., data = trainingset.pt.numeric)
    #predictions on testset
    testset.pt$nbpred <- predict(nbmodelfit.pt, testset.pt.numeric)
    testset.pt <- testset.pt %>%
      mutate(nbpred = as.numeric(nbpred)-1)
    for (thresh in threshlist){
    # if majority is one predition is one
    testset.pt.pred <- testset.pt %>% select(Active.Moiety,AE,Active.Moiety.Current.Label) %>%
      distinct() %>%
      left_join(testset.pt %>% group_by(Active.Moiety,AE) %>%
                  summarize(sumpred = sum(nbpred,na.rm=T),
                            total = n()) %>% 
                  mutate(pct.pos.pred = sumpred/total) %>%
                  select(c(Active.Moiety,AE,pct.pos.pred)) %>%
                  ungroup() %>%
                  mutate(atleastonepred = ifelse(pct.pos.pred >= thresh, 1, 0)), by = c("Active.Moiety","AE"))
    # summerize performance for AEs
    pt.row.count <- 0
    for(mypt in unique(testset.pt.pred$AE)){
      testset.pt.pred.mypt <- testset.pt.pred %>% filter(AE == mypt)
      trainingset.pt.mypt <- trainingset.pt %>% filter(AE == mypt)
      # both test and trainng sets atleast had one positive event
      if(sum(as.numeric(testset.pt.pred.mypt$Active.Moiety.Current.Label)-1,na.rm = T) > 0 &
         sum(as.numeric(trainingset.pt.mypt$Active.Moiety.Current.Label)-1,na.rm = T) > 0){
        performance.mypt <- performance(testset.pt.pred.mypt$atleastonepred,testset.pt.pred.mypt$Active.Moiety.Current.Label)
        perform.table.mypt <- data.frame(tp = performance.mypt$tp,
                                         tn = performance.mypt$tn,
                                         fp = performance.mypt$fp,
                                         fn = performance.mypt$fn,
                                         AE = mypt,
                                         threshold = thresh)
        pt.row.count <- pt.row.count + 1
        ifelse(pt.row.count == 1,
               {all.pt.perform <- perform.table.mypt},
               {all.pt.perform <- rbind(all.pt.perform,perform.table.mypt)})
      }
    }

    ifelse(thresh == min(threshlist),
           {
             all.method.results.pt <- all.pt.perform
           },
           {
             all.method.results.pt <- rbind(all.method.results.pt,all.pt.perform)
           })
  }
  ifelse(randi == 1, 
         {
           all.rand.results.pt <- all.method.results.pt
         },
         {
           all.rand.results.pt <- rbind(all.rand.results.pt,all.method.results.pt)
         })
}

all.rand.results.pt <- all.rand.results.pt %>% mutate(se = round(tp*100/(tp+fn),2),
                                                      sp = round(tn*100/(tn+fp),2),
                                                      ppv = round(tp*100/(tp+fp),2),
                                                      npv = round(tn*100/(tn+fn),2))
write.csv(all.rand.results.pt,'all.rand.results.ptmajority.csv', row.names = F)

# leaveoneout
thresh = 0.7
for (ntest in 1:54){
  # PT level prediction
  # select test and training set
  indices.test <- ntest 
  drugs.training <- druglist[-indices.test]
  drugs.testing <- druglist[indices.test]
  
  trainingset.pt <- filter(comp.drug.level.data, Active.Moiety %in% drugs.training)
  testset.pt <- filter(comp.drug.level.data, Active.Moiety %in% drugs.testing)
  rm(trainingset.pt.numeric)
  rm(testset.pt.numeric)
  trainingset.pt.numeric <- trainingset.pt %>% select(Comparator.Label,
                                                      Comparator.Lit,
                                                      Com.Time.Market,
                                                      Tanimoto,
                                                      Comparator_cosine,
                                                      aecode,
                                                      Active.Moiety.Current.Label)
  testset.pt.numeric <- testset.pt %>% select(Comparator.Label,
                                              Comparator.Lit,
                                              Com.Time.Market,
                                              Tanimoto,
                                              Comparator_cosine,
                                              aecode)
  #Naive Bayes
  nbmodelfit.pt <- naiveBayes(trainingset.pt.numeric$Active.Moiety.Current.Label ~ ., data = trainingset.pt.numeric)
  #predictions on testset
  testset.pt$nbpred <- predict(nbmodelfit.pt, testset.pt.numeric)
  testset.pt <- testset.pt %>%
    mutate(nbpred = as.numeric(nbpred)-1)
  # if majority is one predition is one
  testset.pt.pred <- testset.pt %>% select(Active.Moiety,AE,Active.Moiety.Current.Label) %>%
    distinct() %>%
    left_join(testset.pt %>% group_by(Active.Moiety,AE) %>%
                summarize(sumpred = sum(nbpred,na.rm=T),
                          total = n()) %>% 
                mutate(pct.pos.pred = sumpred/total) %>%
                select(c(Active.Moiety,AE,pct.pos.pred)) %>%
                ungroup() %>%
                mutate(atleastonepred = ifelse(pct.pos.pred > thresh, 1, 0)), by = c("Active.Moiety","AE")) %>%
    mutate(nbpred = atleastonepred) %>%
    left_join(testset.pt, by = c("Active.Moiety", "AE", "Active.Moiety.Current.Label","nbpred")) %>%
    mutate(prediction = ifelse(Active.Moiety.Current.Label == nbpred, {
      ifelse(nbpred == 1, "TP", "TN")
    }, {
      ifelse(nbpred == 0, "FN", "FP")
    }))
  
  ifelse(ntest == 1, 
         {predictiondataset <- testset.pt.pred %>% select(Active.Moiety,
                                                          Active.Moiety.Current.Label,
                                                          AE,
                                                          nbpred,
                                                          prediction)},
         {predictiondataset <- rbind(predictiondataset,
                                     testset.pt.pred%>% select(Active.Moiety,
                                                               Active.Moiety.Current.Label,
                                                               AE,
                                                               nbpred,
                                                               prediction))})
  
}

predictiondataset <- predictiondataset %>% distinct() %>%
  left_join(comp.drug.level.data %>% select(Active.Moiety,AE,
                                            Active.Moiety.Original.Label) %>%
              distinct(),
            by = c("Active.Moiety","AE")) %>%
  mutate(labelchanged = ifelse(Active.Moiety.Original.Label == 0 & 
                                 Active.Moiety.Current.Label == 1,1,0),
         labelnotchanged = ifelse(Active.Moiety.Original.Label == 0 & 
                                 Active.Moiety.Current.Label == 0,1,0),
         labelchangepredicted = ifelse(labelchanged == 1 & prediction == "TP",1,0),
         unneslabelchangepredicted = ifelse(labelnotchanged == 1 & prediction == "FP",1,0),
         alllabelchangepredicted = ifelse((prediction %in% c("TP","FP") & Active.Moiety.Original.Label == 0),1,0))

round(sum(predictiondataset$labelchangepredicted)*100/sum(predictiondataset$labelchanged))
round(sum(predictiondataset$unneslabelchangepredicted)*100/sum(predictiondataset$labelnotchanged))
round(sum(predictiondataset$labelchangepredicted)*100/sum(predictiondataset$alllabelchangepredicted))

write.csv(predictiondataset, "predictiondatasetmajority.csv",row.names = F)


#collapse to DME
dmelevelpred <- predictiondataset %>% select(-c(prediction)) %>%
  mutate(AE = as.character(AE)) %>%
  left_join(AElist %>% 
              mutate(AE = as.character(AE)) %>%
              select(-c(MedDRA.PT)) %>%
              distinct(), by = c("AE")) %>%
  group_by(Active.Moiety, DME) %>%
  summarize(predsum = sum(nbpred)) %>%
  mutate(dmepred = ifelse(predsum>0, 1,0)) %>%
  select(-c(predsum))

write.csv(dmelevelpred,"dmelevelpred.csv", row.names = F)
