# Supplementary material for: Predicting potential adverse events using safety data from marketed drugs
Source: BMC Bioinformatics. 2020 Apr 29;21:163. doi: 10.1186/s12859-020-3509-7 (PMC7191698; doi:10.1186/s12859-020-3509-7)
Supplement: Supplementary file 2 — Additional file 2. Contains Naïve Bayes code, files necessary to run code, and output files obtained to perform analysis described in the paper. [file 12859_2020_3509_MOESM2_ESM.zip › NewAEList_RLR.csv]

DME	MedDRA.PT	AE
Abnormal bleeding	COAGULOPATHY	COAGULOPATHY
Abnormal bleeding	GASTROINTESTINAL HAEMORRHAGE	GASTROINTESTINAL HAEMORRHAGE
Abnormal bleeding	HAEMORRHAGE	HAEMORRHAGE
Abnormal bleeding	HAEMATOMA	HAEMATOMA
Abnormal bleeding	RECTAL HAEMORRHAGE	RECTAL HAEMORRHAGE
Abnormal bleeding	CEREBRAL HAEMORRHAGE	CEREBRAL HAEMORRHAGE
Abnormal bleeding	HAEMORRHAGE INTRACRANIAL	CEREBRAL HAEMORRHAGE
Abnormal bleeding	CEREBELLAR HAEMORRHAGE	CEREBRAL HAEMORRHAGE
Abnormal bleeding	VAGINAL HAEMORRHAGE	VAGINAL HAEMORRHAGE
Accidents and Injuries	PARALYSIS	PARALYSIS
Accidents and Injuries	INJURY	INJURY
Accidents and Injuries	FRACTURE	FRACTURE
Accidents and Injuries	ACCIDENT	ACCIDENT
Accidents and Injuries	ROAD TRAFFIC ACCIDENT	ROAD TRAFFIC ACCIDENT
Accidents and Injuries	FALL	FALL
Acute and chronic pancreatitis	PANCREATITIS	PANCREATITIS
Acute and chronic pancreatitis	PANCREATITIS ACUTE	PANCREATITIS
Arterial thrombotic event	CEREBROVASCULAR ACCIDENT	CEREBROVASCULAR ACCIDENT
Arterial thrombotic event	TRANSIENT ISCHAEMIC ATTACK	CEREBROVASCULAR ACCIDENT
Arterial thrombotic event	ACUTE MYOCARDIAL INFARCTION	MYOCARDIAL INFARCTION
Arterial thrombotic event	MYOCARDIAL INFARCTION	MYOCARDIAL INFARCTION
Arterial thrombotic event	ANGINA PECTORIS	ANGINA PECTORIS
Autoimmunity	MYOSITIS	MYOSITIS
Autoimmunity	HAEMOLYTIC ANAEMIA	HAEMOLYTIC ANAEMIA
Autoimmunity	VASCULITIS	VASCULITIS
Bone Marrow Failure	PANCYTOPENIA	PANCYTOPENIA
Bone Marrow Failure	THROMBOCYTOPENIA	THROMBOCYTOPENIA
Bone Marrow Failure	ANAEMIA	ANAEMIA
Bone Marrow Failure	BONE MARROW FAILURE	BONE MARROW FAILURE
Bone Marrow Failure	APLASTIC ANAEMIA	APLASTIC ANAEMIA
Cardiac arrhythmia	ATRIAL FIBRILLATION	SUPRAVENTRICULAR TACHYCARDIA
Cardiac arrhythmia	SUPRAVENTRICULAR TACHYCARDIA	SUPRAVENTRICULAR TACHYCARDIA
Cardiac arrhythmia	TACHYCARDIA	TACHYCARDIA
Cardiac arrhythmia	BRADYCARDIA	BRADYCARDIA
Cardiac arrhythmia	ARRHYTHMIA	ARRHYTHMIA
Cardiac arrhythmia	ATRIOVENTRICULAR BLOCK	ATRIOVENTRICULAR BLOCK
Cardiac arrhythmia	VENTRICULAR ARRHYTHMIA	VENTRICULAR ARRHYTHMIA
Cardiac arrhythmia	VENTRICULAR EXTRASYSTOLES	VENTRICULAR ARRHYTHMIA
Cardiac arrhythmia	VENTRICULAR TACHYCARDIA	VENTRICULAR ARRHYTHMIA
Cardiac arrhythmia	VENTRICULAR FIBRILLATION	VENTRICULAR ARRHYTHMIA
Colitis excl infective	COLITIS	COLITIS
Colitis excl infective	COLITIS ULCERATIVE	COLITIS ULCERATIVE
Colitis excl infective	CROHN'S DISEASE	CROHN'S DISEASE
Deliria	HALLUCINATION	HALLUCINATION
Deliria	AMNESIA	AMNESIA
Deliria	PARANOIA	PARANOIA
Deliria	CONFUSIONAL STATE	CONFUSIONAL STATE
Deliria	MEMORY IMPAIRMENT	MEMORY IMPAIRMENT
Deliria	DELIRIUM	DELIRIUM
Deliria	AGGRESSION	AGGRESSION
Deliria	HOSTILITY	HOSTILITY
Deliria	DISORIENTATION	DISORIENTATION
Deliria	DELUSION	DELUSION
Edema	OEDEMA PERIPHERAL	OEDEMA
Edema	OEDEMA	OEDEMA
Extrapyramidal symptoms	EXTRAPYRAMIDAL DISORDER	EXTRAPYRAMIDAL DISORDER
Extrapyramidal symptoms	ABASIA	HYPOKINESIA
Extrapyramidal symptoms	HYPERKINESIA	HYPERKINESIA
Extrapyramidal symptoms	TARDIVE DYSKINESIA	HYPERKINESIA
Extrapyramidal symptoms	DYSKINESIA	HYPERKINESIA
Extrapyramidal symptoms	AKATHISIA	HYPERKINESIA
Extrapyramidal symptoms	DYSTONIA	HYPERKINESIA
Extrapyramidal symptoms	HYPERTONIA	HYPERKINESIA
Heart failure	CARDIAC FAILURE CONGESTIVE	CARDIAC FAILURE
Heart failure	CARDIAC FAILURE	CARDIAC FAILURE
Heart failure	PULMONARY OEDEMA	PULMONARY OEDEMA
Heart failure	CARDIOMYOPATHY	CARDIOMYOPATHY
Hepatic toxicity	HEPATOTOXICITY	HEPATOTOXICITY
Hepatic toxicity	LIVER INJURY	HEPATOTOXICITY
Hepatic toxicity	HEPATITIS	HEPATITIS
Hepatic toxicity	HEPATIC NECROSIS	HEPATIC NECROSIS
Hepatic toxicity	HEPATIC FAILURE	HEPATIC FAILURE
Hepatic toxicity	CHOLESTASIS	CHOLESTASIS
Hepatic toxicity	JAUNDICE CHOLESTATIC	JAUNDICE
Hepatic toxicity	JAUNDICE	JAUNDICE
Hypersensitivity	EOSINOPHILIA	EOSINOPHILIA
Hypersensitivity	LARYNGEAL OEDEMA	LARYNGEAL OEDEMA
Hypersensitivity	HYPERSENSITIVITY	HYPERSENSITIVITY
Hypersensitivity	URTICARIA	URTICARIA
Hypersensitivity	ANGIOEDEMA	ANGIOEDEMA
Hypersensitivity	PHOTOSENSITIVITY REACTION	PHOTOSENSITIVITY REACTION
Hypersensitivity	ANAPHYLACTIC REACTION	ANAPHYLACTIC REACTION
Hypersensitivity	ANAPHYLACTIC SHOCK	ANAPHYLACTIC REACTION
Hypersensitivity	ANAPHYLACTOID REACTION	ANAPHYLACTOID REACTION
Hypertension	HYPERTENSION	HYPERTENSION
Impaired wound healing	STOMATITIS	STOMATITIS
Impaired wound healing	ULCER	ULCER
Impaired wound healing	SKIN ULCER	SKIN ULCER
Impaired wound healing	GASTRIC ULCER	GASTRIC ULCER
Impaired wound healing	PEPTIC ULCER	GASTRIC ULCER
Impaired wound healing	IMPAIRED HEALING	IMPAIRED HEALING
Infection and Infestation	CONJUNCTIVITIS	CONJUNCTIVITIS
Infection and Infestation	INFECTION	INFECTION
Infection and Infestation	PNEUMONIA	PNEUMONIA
Infection and Infestation	URINARY TRACT INFECTION	URINARY TRACT INFECTION
Infection and Infestation	UPPER RESPIRATORY TRACT INFECTION	UPPER RESPIRATORY TRACT INFECTION
Infection and Infestation	BRONCHITIS	BRONCHITIS
Infection and Infestation	CELLULITIS	CELLULITIS
Infection and Infestation	THROMBOPHLEBITIS	THROMBOPHLEBITIS
Infection and Infestation	CANDIDA INFECTION	CANDIDA INFECTION
Infection and Infestation	FUNGAL INFECTION	FUNGAL INFECTION
Infection and Infestation	BACTERIAL INFECTION	BACTERIAL INFECTION
Interstitial lung disease	INTERSTITIAL LUNG DISEASE	INTERSTITIAL LUNG DISEASE
Metabolism	HYPOGLYCAEMIA	HYPOGLYCAEMIA
Metabolism	HYPERGLYCAEMIA	HYPERGLYCAEMIA
Metabolism	BLOOD GLUCOSE INCREASED	HYPERGLYCAEMIA
Metabolism	DIABETES MELLITUS	DIABETES MELLITUS
Metabolism	HYPERCHOLESTEROLAEMIA	HYPERCHOLESTEROLAEMIA
Metabolism	HYPERLIPIDAEMIA	HYPERCHOLESTEROLAEMIA
Metabolism	WEIGHT INCREASED	WEIGHT INCREASED
Myopathy	RHABDOMYOLYSIS	RHABDOMYOLYSIS
Myopathy	MYOPATHY	MYOPATHY
Neuroleptic malignant syndrome	NEUROLEPTIC MALIGNANT SYNDROME	NEUROLEPTIC MALIGNANT SYNDROME
Neutropenia	FEBRILE NEUTROPENIA	FEBRILE NEUTROPENIA
Neutropenia	NEUTROPENIA	NEUTROPENIA
Neutropenia	LEUKOPENIA	LEUKOPENIA
Neutropenia	AGRANULOCYTOSIS	AGRANULOCYTOSIS
Neutropenia	GRANULOCYTOPENIA	GRANULOCYTOPENIA
Peripheral neuropathy	NEUROPATHY PERIPHERAL	NEUROPATHY PERIPHERAL
Peripheral neuropathy	PARAESTHESIA	NEUROPATHY PERIPHERAL
Renal toxicity	OLIGURIA	OLIGURIA
Renal toxicity	RENAL FAILURE	RENAL FAILURE
Renal toxicity	PROTEINURIA	PROTEINURIA
Renal toxicity	AZOTAEMIA	AZOTAEMIA
Renal toxicity	RENAL IMPAIRMENT	RENAL IMPAIRMENT
Renal toxicity	ACUTE KIDNEY INJURY	ACUTE KIDNEY INJURY
Respiratory failure	RESPIRATORY ARREST	RESPIRATORY FAILURE
Respiratory failure	RESPIRATORY FAILURE	RESPIRATORY FAILURE
Respiratory failure	RESPIRATORY DEPRESSION	RESPIRATORY DEPRESSION
Seizures	SEIZURE	SEIZURE
Seizures	EPILEPSY	SEIZURE
Sepsis	SEPSIS	SEPSIS
Sepsis	SEPTIC SHOCK	SEPSIS
Serotonin Syndrome	SEROTONIN SYNDROME	SEROTONIN SYNDROME
SJS-TEN	STEVENS-JOHNSON SYNDROME	STEVENS-JOHNSON SYNDROME
SJS-TEN	ERYTHEMA MULTIFORME	ERYTHEMA MULTIFORME
SJS-TEN	TOXIC EPIDERMAL NECROLYSIS	TOXIC EPIDERMAL NECROLYSIS
SJS-TEN	DRUG REACTION WITH EOSINOPHILIA AND SYSTEMIC SYMPTOMS	DRUG REACTION WITH EOSINOPHILIA AND SYSTEMIC SYMPTOMS
SJS-TEN	DERMATITIS EXFOLIATIVE	DERMATITIS EXFOLIATIVE
SJS-TEN	DERMATITIS BULLOUS	DERMATITIS BULLOUS
Sleep Disturbance	SLEEP DISORDER	SLEEP DISORDER
Sleep Disturbance	APNOEA	APNOEA
Sleep Disturbance	INSOMNIA	INSOMNIA
Special senses impairment	DEAFNESS	DEAFNESS
Special senses impairment	VISUAL ACUITY REDUCED	VISUAL IMPAIRMENT
Special senses impairment	VISUAL IMPAIRMENT	VISUAL IMPAIRMENT
Special senses impairment	VISUAL FIELD DEFECT	VISUAL IMPAIRMENT
Special senses impairment	DYSGEUSIA	DYSGEUSIA
Special senses impairment	TINNITUS	TINNITUS
Special senses impairment	DIPLOPIA	DIPLOPIA
Special senses impairment	CATARACT	CATARACT
Special senses impairment	GLAUCOMA	GLAUCOMA
Special senses impairment	BLINDNESS	BLINDNESS
Special senses impairment	VISION BLURRED	VISION BLURRED
Sudden death	CARDIAC ARREST	CARDIAC ARREST
Sudden death	SUDDEN DEATH	SUDDEN DEATH
Suicide	SUICIDAL BEHAVIOUR	SUICIDAL BEHAVIOUR
Suicide	COMPLETED SUICIDE	SUICIDAL BEHAVIOUR
Suicide	SUICIDE ATTEMPT	SUICIDAL BEHAVIOUR
Suicide	SUICIDAL IDEATION	SUICIDAL BEHAVIOUR
Thrombotic event vessel unspecified	EMBOLISM	EMBOLISM
Thrombotic event vessel unspecified	THROMBOSIS	THROMBOSIS
Thrombotic event vessel unspecified	CEREBRAL INFARCTION	CEREBRAL INFARCTION
Torsade de Pointes	TORSADE DE POINTES	ELECTROCARDIOGRAM QT PROLONGED
Torsade de Pointes	ELECTROCARDIOGRAM QT PROLONGED	ELECTROCARDIOGRAM QT PROLONGED
Venous thrombotic event	PULMONARY EMBOLISM	PULMONARY EMBOLISM
Venous thrombotic event	DEEP VEIN THROMBOSIS	DEEP VEIN THROMBOSIS
