# Supplementary material for: Predicting potential adverse events using safety data from marketed drugs
Source: BMC Bioinformatics. 2020 Apr 29;21:163. doi: 10.1186/s12859-020-3509-7 (PMC7191698; doi:10.1186/s12859-020-3509-7)
Supplement: Supplementary file 2 — Additional file 2. Contains Naïve Bayes code, files necessary to run code, and output files obtained to perform analysis described in the paper. [file 12859_2020_3509_MOESM2_ESM.zip › predictiondatasetmajority.csv]

Active.Moiety	Active.Moiety.Current.Label	AE	nbpred	prediction	Active.Moiety.Original.Label	labelchanged	labelnotchanged	labelchangepredicted	unneslabelchangepredicted	alllabelchangepredicted
febuxostat	0	ACCIDENT	0	TN	0	0	1	0	0	0
febuxostat	0	ACUTE KIDNEY INJURY	0	TN	0	0	1	0	0	0
febuxostat	1	AGGRESSION	0	FN	0	1	0	0	0	0
febuxostat	1	AGRANULOCYTOSIS	0	FN	0	1	0	0	0	0
febuxostat	0	AMNESIA	0	TN	0	0	1	0	0	0
febuxostat	1	ANAEMIA	0	FN	1	0	0	0	0	0
febuxostat	1	ANAPHYLACTIC REACTION	0	FN	0	1	0	0	0	0
febuxostat	0	ANAPHYLACTOID REACTION	0	TN	0	0	1	0	0	0
febuxostat	1	ANGINA PECTORIS	0	FN	1	0	0	0	0	0
febuxostat	1	ANGIOEDEMA	0	FN	1	0	0	0	0	0
febuxostat	0	APLASTIC ANAEMIA	0	TN	0	0	1	0	0	0
febuxostat	0	APNOEA	0	TN	0	0	1	0	0	0
febuxostat	0	ARRHYTHMIA	0	TN	0	0	1	0	0	0
febuxostat	0	ATRIOVENTRICULAR BLOCK	0	TN	0	0	1	0	0	0
febuxostat	0	AZOTAEMIA	0	TN	0	0	1	0	0	0
febuxostat	0	BACTERIAL INFECTION	0	TN	0	0	1	0	0	0
febuxostat	0	BLINDNESS	0	TN	0	0	1	0	0	0
febuxostat	0	BONE MARROW FAILURE	0	TN	0	0	1	0	0	0
febuxostat	0	BRADYCARDIA	0	TN	0	0	1	0	0	0
febuxostat	1	BRONCHITIS	0	FN	1	0	0	0	0	0
febuxostat	0	CANDIDA INFECTION	0	TN	0	0	1	0	0	0
febuxostat	0	CARDIAC ARREST	0	TN	0	0	1	0	0	0
febuxostat	0	CARDIAC FAILURE	0	TN	0	0	1	0	0	0
febuxostat	0	CARDIOMYOPATHY	0	TN	0	0	1	0	0	0
febuxostat	0	CATARACT	0	TN	0	0	1	0	0	0
febuxostat	0	CELLULITIS	0	TN	0	0	1	0	0	0
febuxostat	0	CEREBRAL HAEMORRHAGE	0	TN	0	0	1	0	0	0
febuxostat	0	CEREBRAL INFARCTION	0	TN	0	0	1	0	0	0
febuxostat	1	CEREBROVASCULAR ACCIDENT	0	FN	1	0	0	0	0	0
febuxostat	0	CHOLESTASIS	0	TN	0	0	1	0	0	0
febuxostat	0	COAGULOPATHY	0	TN	0	0	1	0	0	0
febuxostat	0	COLITIS	0	TN	0	0	1	0	0	0
febuxostat	0	COLITIS ULCERATIVE	0	TN	0	0	1	0	0	0
febuxostat	0	CONFUSIONAL STATE	0	TN	0	0	1	0	0	0
febuxostat	0	CONJUNCTIVITIS	0	TN	0	0	1	0	0	0
febuxostat	0	CROHN'S DISEASE	0	TN	0	0	1	0	0	0
febuxostat	1	DEAFNESS	0	FN	1	0	0	0	0	0
febuxostat	0	DEEP VEIN THROMBOSIS	0	TN	0	0	1	0	0	0
febuxostat	0	DELIRIUM	0	TN	0	0	1	0	0	0
febuxostat	0	DELUSION	0	TN	0	0	1	0	0	0
febuxostat	0	DERMATITIS BULLOUS	0	TN	0	0	1	0	0	0
febuxostat	0	DERMATITIS EXFOLIATIVE	0	TN	0	0	1	0	0	0
febuxostat	1	DIABETES MELLITUS	0	FN	1	0	0	0	0	0
febuxostat	0	DIPLOPIA	0	TN	0	0	1	0	0	0
febuxostat	0	DISORIENTATION	0	TN	0	0	1	0	0	0
febuxostat	1	DRUG REACTION WITH EOSINOPHILIA AND SYSTEMIC SYMPTOMS	0	FN	0	1	0	0	0	0
febuxostat	1	DYSGEUSIA	0	FN	0	1	0	0	0	0
febuxostat	0	ELECTROCARDIOGRAM QT PROLONGED	0	TN	0	0	1	0	0	0
febuxostat	0	EMBOLISM	0	TN	0	0	1	0	0	0
febuxostat	1	EOSINOPHILIA	0	FN	0	1	0	0	0	0
febuxostat	1	ERYTHEMA MULTIFORME	0	FN	0	1	0	0	0	0
febuxostat	0	EXTRAPYRAMIDAL DISORDER	0	TN	0	0	1	0	0	0
febuxostat	0	FALL	0	TN	0	0	1	0	0	0
febuxostat	0	FEBRILE NEUTROPENIA	0	TN	0	0	1	0	0	0
febuxostat	0	FRACTURE	0	TN	0	0	1	0	0	0
febuxostat	0	FUNGAL INFECTION	0	TN	0	0	1	0	0	0
febuxostat	1	GASTRIC ULCER	0	FN	1	0	0	0	0	0
febuxostat	0	GASTROINTESTINAL HAEMORRHAGE	0	TN	0	0	1	0	0	0
febuxostat	0	GLAUCOMA	0	TN	0	0	1	0	0	0
febuxostat	0	GRANULOCYTOPENIA	0	TN	0	0	1	0	0	0
febuxostat	0	HAEMATOMA	0	TN	0	0	1	0	0	0
febuxostat	0	HAEMOLYTIC ANAEMIA	0	TN	0	0	1	0	0	0
febuxostat	0	HAEMORRHAGE	0	TN	0	0	1	0	0	0
febuxostat	0	HALLUCINATION	0	TN	0	0	1	0	0	0
febuxostat	1	HEPATIC FAILURE	0	FN	0	1	0	0	0	0
febuxostat	0	HEPATIC NECROSIS	0	TN	0	0	1	0	0	0
febuxostat	1	HEPATITIS	0	FN	1	0	0	0	0	0
febuxostat	1	HEPATOTOXICITY	0	FN	0	1	0	0	0	0
febuxostat	0	HOSTILITY	0	TN	0	0	1	0	0	0
febuxostat	1	HYPERCHOLESTEROLAEMIA	0	FN	1	0	0	0	0	0
febuxostat	1	HYPERGLYCAEMIA	0	FN	1	0	0	0	0	0
febuxostat	0	HYPERKINESIA	0	TN	0	0	1	0	0	0
febuxostat	1	HYPERSENSITIVITY	0	FN	1	0	0	0	0	0
febuxostat	1	HYPERTENSION	0	FN	1	0	0	0	0	0
febuxostat	0	HYPOGLYCAEMIA	0	TN	0	0	1	0	0	0
febuxostat	0	HYPOKINESIA	0	TN	0	0	1	0	0	0
febuxostat	0	IMPAIRED HEALING	0	TN	0	0	1	0	0	0
febuxostat	0	INFECTION	0	TN	0	0	1	0	0	0
febuxostat	0	INJURY	0	TN	0	0	1	0	0	0
febuxostat	1	INSOMNIA	0	FN	1	0	0	0	0	0
febuxostat	0	INTERSTITIAL LUNG DISEASE	0	TN	0	0	1	0	0	0
febuxostat	1	JAUNDICE	0	FN	0	1	0	0	0	0
febuxostat	0	LARYNGEAL OEDEMA	0	TN	0	0	1	0	0	0
febuxostat	1	LEUKOPENIA	0	FN	1	0	0	0	0	0
febuxostat	0	MEMORY IMPAIRMENT	0	TN	0	0	1	0	0	0
febuxostat	1	MYOCARDIAL INFARCTION	0	FN	1	0	0	0	0	0
febuxostat	0	MYOPATHY	0	TN	0	0	1	0	0	0
febuxostat	0	MYOSITIS	0	TN	0	0	1	0	0	0
febuxostat	0	NEUROLEPTIC MALIGNANT SYNDROME	0	TN	0	0	1	0	0	0
febuxostat	1	NEUROPATHY PERIPHERAL	0	FN	1	0	0	0	0	0
febuxostat	1	NEUTROPENIA	0	FN	1	0	0	0	0	0
febuxostat	1	OEDEMA	0	FN	1	0	0	0	0	0
febuxostat	0	OLIGURIA	0	TN	0	0	1	0	0	0
febuxostat	1	PANCREATITIS	0	FN	1	0	0	0	0	0
febuxostat	1	PANCYTOPENIA	0	FN	1	0	0	0	0	0
febuxostat	0	PARALYSIS	0	TN	0	0	1	0	0	0
febuxostat	0	PARANOIA	0	TN	0	0	1	0	0	0
febuxostat	1	PHOTOSENSITIVITY REACTION	0	FN	1	0	0	0	0	0
febuxostat	0	PNEUMONIA	0	TN	0	0	1	0	0	0
febuxostat	1	PROTEINURIA	0	FN	1	0	0	0	0	0
febuxostat	0	PULMONARY EMBOLISM	0	TN	0	0	1	0	0	0
febuxostat	0	PULMONARY OEDEMA	0	TN	0	0	1	0	0	0
febuxostat	0	RECTAL HAEMORRHAGE	0	TN	0	0	1	0	0	0
febuxostat	1	RENAL FAILURE	0	FN	1	0	0	0	0	0
febuxostat	0	RENAL IMPAIRMENT	0	TN	0	0	1	0	0	0
febuxostat	0	RESPIRATORY DEPRESSION	0	TN	0	0	1	0	0	0
febuxostat	0	RESPIRATORY FAILURE	0	TN	0	0	1	0	0	0
febuxostat	1	RHABDOMYOLYSIS	0	FN	0	1	0	0	0	0
febuxostat	0	ROAD TRAFFIC ACCIDENT	0	TN	0	0	1	0	0	0
febuxostat	0	SEIZURE	0	TN	0	0	1	0	0	0
febuxostat	0	SEPSIS	0	TN	0	0	1	0	0	0
febuxostat	0	SEROTONIN SYNDROME	0	TN	0	0	1	0	0	0
febuxostat	0	SKIN ULCER	0	TN	0	0	1	0	0	0
febuxostat	0	SLEEP DISORDER	0	TN	0	0	1	0	0	0
febuxostat	1	STEVENS-JOHNSON SYNDROME	0	FN	0	1	0	0	0	0
febuxostat	0	STOMATITIS	0	TN	0	0	1	0	0	0
febuxostat	0	SUDDEN DEATH	0	TN	0	0	1	0	0	0
febuxostat	0	SUICIDAL BEHAVIOUR	0	TN	0	0	1	0	0	0
febuxostat	1	SUPRAVENTRICULAR TACHYCARDIA	0	FN	1	0	0	0	0	0
febuxostat	1	TACHYCARDIA	0	FN	1	0	0	0	0	0
febuxostat	1	THROMBOCYTOPENIA	0	FN	1	0	0	0	0	0
febuxostat	0	THROMBOPHLEBITIS	0	TN	0	0	1	0	0	0
febuxostat	0	THROMBOSIS	0	TN	0	0	1	0	0	0
febuxostat	1	TINNITUS	0	FN	1	0	0	0	0	0
febuxostat	1	TOXIC EPIDERMAL NECROLYSIS	0	FN	0	1	0	0	0	0
febuxostat	0	ULCER	0	TN	0	0	1	0	0	0
febuxostat	1	UPPER RESPIRATORY TRACT INFECTION	0	FN	1	0	0	0	0	0
febuxostat	0	URINARY TRACT INFECTION	0	TN	0	0	1	0	0	0
febuxostat	1	URTICARIA	0	FN	1	0	0	0	0	0
febuxostat	0	VAGINAL HAEMORRHAGE	0	TN	0	0	1	0	0	0
febuxostat	0	VASCULITIS	0	TN	0	0	1	0	0	0
febuxostat	0	VENTRICULAR ARRHYTHMIA	0	TN	0	0	1	0	0	0
febuxostat	1	VISION BLURRED	0	FN	1	0	0	0	0	0
febuxostat	0	VISUAL IMPAIRMENT	0	TN	0	0	1	0	0	0
febuxostat	1	WEIGHT INCREASED	0	FN	1	0	0	0	0	0
dronedarone	0	ACCIDENT	0	TN	0	0	1	0	0	0
dronedarone	1	ACUTE KIDNEY INJURY	0	FN	0	1	0	0	0	0
dronedarone	0	AGGRESSION	0	TN	0	0	1	0	0	0
dronedarone	0	AGRANULOCYTOSIS	0	TN	0	0	1	0	0	0
dronedarone	0	AMNESIA	0	TN	0	0	1	0	0	0
dronedarone	0	ANAEMIA	0	TN	0	0	1	0	0	0
dronedarone	1	ANAPHYLACTIC REACTION	0	FN	0	1	0	0	0	0
dronedarone	0	ANAPHYLACTOID REACTION	0	TN	0	0	1	0	0	0
dronedarone	0	ANGINA PECTORIS	0	TN	0	0	1	0	0	0
dronedarone	1	ANGIOEDEMA	0	FN	0	1	0	0	0	0
dronedarone	0	APLASTIC ANAEMIA	0	TN	0	0	1	0	0	0
dronedarone	0	APNOEA	0	TN	0	0	1	0	0	0
dronedarone	0	ARRHYTHMIA	0	TN	0	0	1	0	0	0
dronedarone	0	ATRIOVENTRICULAR BLOCK	0	TN	0	0	1	0	0	0
dronedarone	0	AZOTAEMIA	0	TN	0	0	1	0	0	0
dronedarone	0	BACTERIAL INFECTION	0	TN	0	0	1	0	0	0
dronedarone	0	BLINDNESS	0	TN	0	0	1	0	0	0
dronedarone	0	BONE MARROW FAILURE	0	TN	0	0	1	0	0	0
dronedarone	1	BRADYCARDIA	0	FN	1	0	0	0	0	0
dronedarone	0	BRONCHITIS	0	TN	0	0	1	0	0	0
dronedarone	0	CANDIDA INFECTION	0	TN	0	0	1	0	0	0
dronedarone	0	CARDIAC ARREST	0	TN	0	0	1	0	0	0
dronedarone	1	CARDIAC FAILURE	0	FN	1	0	0	0	0	0
dronedarone	0	CARDIOMYOPATHY	0	TN	0	0	1	0	0	0
dronedarone	0	CATARACT	0	TN	0	0	1	0	0	0
dronedarone	0	CELLULITIS	0	TN	0	0	1	0	0	0
dronedarone	0	CEREBRAL HAEMORRHAGE	0	TN	0	0	1	0	0	0
dronedarone	0	CEREBRAL INFARCTION	0	TN	0	0	1	0	0	0
dronedarone	1	CEREBROVASCULAR ACCIDENT	0	FN	0	1	0	0	0	0
dronedarone	0	CHOLESTASIS	0	TN	0	0	1	0	0	0
dronedarone	0	COAGULOPATHY	0	TN	0	0	1	0	0	0
dronedarone	0	COLITIS	0	TN	0	0	1	0	0	0
dronedarone	0	COLITIS ULCERATIVE	0	TN	0	0	1	0	0	0
dronedarone	0	CONFUSIONAL STATE	0	TN	0	0	1	0	0	0
dronedarone	0	CONJUNCTIVITIS	0	TN	0	0	1	0	0	0
dronedarone	0	CROHN'S DISEASE	0	TN	0	0	1	0	0	0
dronedarone	0	DEAFNESS	0	TN	0	0	1	0	0	0
dronedarone	0	DEEP VEIN THROMBOSIS	0	TN	0	0	1	0	0	0
dronedarone	0	DELIRIUM	0	TN	0	0	1	0	0	0
dronedarone	0	DELUSION	0	TN	0	0	1	0	0	0
dronedarone	0	DERMATITIS BULLOUS	0	TN	0	0	1	0	0	0
dronedarone	0	DERMATITIS EXFOLIATIVE	0	TN	0	0	1	0	0	0
dronedarone	0	DIABETES MELLITUS	0	TN	0	0	1	0	0	0
dronedarone	0	DIPLOPIA	0	TN	0	0	1	0	0	0
dronedarone	0	DISORIENTATION	0	TN	0	0	1	0	0	0
dronedarone	0	DRUG REACTION WITH EOSINOPHILIA AND SYSTEMIC SYMPTOMS	0	TN	0	0	1	0	0	0
dronedarone	0	DYSGEUSIA	0	TN	1	0	0	0	0	0
dronedarone	1	ELECTROCARDIOGRAM QT PROLONGED	0	FN	1	0	0	0	0	0
dronedarone	0	EMBOLISM	0	TN	0	0	1	0	0	0
dronedarone	0	EOSINOPHILIA	0	TN	0	0	1	0	0	0
dronedarone	0	ERYTHEMA MULTIFORME	0	TN	0	0	1	0	0	0
dronedarone	0	EXTRAPYRAMIDAL DISORDER	0	TN	0	0	1	0	0	0
dronedarone	0	FALL	0	TN	0	0	1	0	0	0
dronedarone	0	FEBRILE NEUTROPENIA	0	TN	0	0	1	0	0	0
dronedarone	0	FRACTURE	0	TN	0	0	1	0	0	0
dronedarone	0	FUNGAL INFECTION	0	TN	0	0	1	0	0	0
dronedarone	0	GASTRIC ULCER	0	TN	0	0	1	0	0	0
dronedarone	0	GASTROINTESTINAL HAEMORRHAGE	0	TN	0	0	1	0	0	0
dronedarone	0	GLAUCOMA	0	TN	0	0	1	0	0	0
dronedarone	0	GRANULOCYTOPENIA	0	TN	0	0	1	0	0	0
dronedarone	0	HAEMATOMA	0	TN	0	0	1	0	0	0
dronedarone	0	HAEMOLYTIC ANAEMIA	0	TN	0	0	1	0	0	0
dronedarone	0	HAEMORRHAGE	0	TN	0	0	1	0	0	0
dronedarone	0	HALLUCINATION	0	TN	0	0	1	0	0	0
dronedarone	0	HEPATIC FAILURE	0	TN	0	0	1	0	0	0
dronedarone	0	HEPATIC NECROSIS	0	TN	0	0	1	0	0	0
dronedarone	0	HEPATITIS	0	TN	0	0	1	0	0	0
dronedarone	1	HEPATOTOXICITY	0	FN	0	1	0	0	0	0
dronedarone	0	HOSTILITY	0	TN	0	0	1	0	0	0
dronedarone	0	HYPERCHOLESTEROLAEMIA	0	TN	0	0	1	0	0	0
dronedarone	0	HYPERGLYCAEMIA	0	TN	0	0	1	0	0	0
dronedarone	0	HYPERKINESIA	0	TN	0	0	1	0	0	0
dronedarone	0	HYPERSENSITIVITY	0	TN	0	0	1	0	0	0
dronedarone	0	HYPERTENSION	0	TN	0	0	1	0	0	0
dronedarone	0	HYPOGLYCAEMIA	0	TN	0	0	1	0	0	0
dronedarone	0	HYPOKINESIA	0	TN	0	0	1	0	0	0
dronedarone	0	IMPAIRED HEALING	0	TN	0	0	1	0	0	0
dronedarone	0	INFECTION	0	TN	0	0	1	0	0	0
dronedarone	0	INJURY	0	TN	0	0	1	0	0	0
dronedarone	0	INSOMNIA	0	TN	0	0	1	0	0	0
dronedarone	1	INTERSTITIAL LUNG DISEASE	0	FN	0	1	0	0	0	0
dronedarone	0	JAUNDICE	0	TN	0	0	1	0	0	0
dronedarone	0	LARYNGEAL OEDEMA	0	TN	0	0	1	0	0	0
dronedarone	0	LEUKOPENIA	0	TN	0	0	1	0	0	0
dronedarone	0	MEMORY IMPAIRMENT	0	TN	0	0	1	0	0	0
dronedarone	0	MYOCARDIAL INFARCTION	0	TN	0	0	1	0	0	0
dronedarone	0	MYOPATHY	0	TN	0	0	1	0	0	0
dronedarone	0	MYOSITIS	0	TN	0	0	1	0	0	0
dronedarone	0	NEUROLEPTIC MALIGNANT SYNDROME	0	TN	0	0	1	0	0	0
dronedarone	0	NEUROPATHY PERIPHERAL	0	TN	0	0	1	0	0	0
dronedarone	0	NEUTROPENIA	0	TN	0	0	1	0	0	0
dronedarone	0	OEDEMA	0	TN	0	0	1	0	0	0
dronedarone	0	OLIGURIA	0	TN	0	0	1	0	0	0
dronedarone	0	PANCREATITIS	0	TN	0	0	1	0	0	0
dronedarone	0	PANCYTOPENIA	0	TN	0	0	1	0	0	0
dronedarone	0	PARALYSIS	0	TN	0	0	1	0	0	0
dronedarone	0	PARANOIA	0	TN	0	0	1	0	0	0
dronedarone	0	PHOTOSENSITIVITY REACTION	0	TN	1	0	0	0	0	0
dronedarone	0	PNEUMONIA	0	TN	0	0	1	0	0	0
dronedarone	0	PROTEINURIA	0	TN	0	0	1	0	0	0
dronedarone	0	PULMONARY EMBOLISM	0	TN	0	0	1	0	0	0
dronedarone	0	PULMONARY OEDEMA	0	TN	0	0	1	0	0	0
dronedarone	0	RECTAL HAEMORRHAGE	0	TN	0	0	1	0	0	0
dronedarone	0	RENAL FAILURE	0	TN	0	0	1	0	0	0
dronedarone	0	RENAL IMPAIRMENT	0	TN	0	0	1	0	0	0
dronedarone	0	RESPIRATORY DEPRESSION	0	TN	0	0	1	0	0	0
dronedarone	0	RESPIRATORY FAILURE	0	TN	0	0	1	0	0	0
dronedarone	0	RHABDOMYOLYSIS	0	TN	0	0	1	0	0	0
dronedarone	0	ROAD TRAFFIC ACCIDENT	0	TN	0	0	1	0	0	0
dronedarone	0	SEIZURE	0	TN	0	0	1	0	0	0
dronedarone	0	SEPSIS	0	TN	0	0	1	0	0	0
dronedarone	0	SEROTONIN SYNDROME	0	TN	0	0	1	0	0	0
dronedarone	0	SKIN ULCER	0	TN	0	0	1	0	0	0
dronedarone	0	SLEEP DISORDER	0	TN	0	0	1	0	0	0
dronedarone	0	STEVENS-JOHNSON SYNDROME	0	TN	0	0	1	0	0	0
dronedarone	0	STOMATITIS	0	TN	0	0	1	0	0	0
dronedarone	0	SUDDEN DEATH	0	TN	0	0	1	0	0	0
dronedarone	0	SUICIDAL BEHAVIOUR	0	TN	0	0	1	0	0	0
dronedarone	0	SUPRAVENTRICULAR TACHYCARDIA	0	TN	0	0	1	0	0	0
dronedarone	0	TACHYCARDIA	0	TN	0	0	1	0	0	0
dronedarone	0	THROMBOCYTOPENIA	0	TN	0	0	1	0	0	0
dronedarone	0	THROMBOPHLEBITIS	0	TN	0	0	1	0	0	0
dronedarone	0	THROMBOSIS	0	TN	0	0	1	0	0	0
dronedarone	0	TINNITUS	0	TN	0	0	1	0	0	0
dronedarone	0	TOXIC EPIDERMAL NECROLYSIS	0	TN	0	0	1	0	0	0
dronedarone	0	ULCER	0	TN	0	0	1	0	0	0
dronedarone	0	UPPER RESPIRATORY TRACT INFECTION	0	TN	0	0	1	0	0	0
dronedarone	0	URINARY TRACT INFECTION	0	TN	0	0	1	0	0	0
dronedarone	0	URTICARIA	0	TN	0	0	1	0	0	0
dronedarone	0	VAGINAL HAEMORRHAGE	0	TN	0	0	1	0	0	0
dronedarone	1	VASCULITIS	0	FN	0	1	0	0	0	0
dronedarone	0	VENTRICULAR ARRHYTHMIA	0	TN	0	0	1	0	0	0
dronedarone	0	VISION BLURRED	0	TN	0	0	1	0	0	0
dronedarone	0	VISUAL IMPAIRMENT	0	TN	0	0	1	0	0	0
dronedarone	1	WEIGHT INCREASED	0	FN	1	0	0	0	0	0
cabazitaxel	0	ACCIDENT	0	TN	0	0	1	0	0	0
cabazitaxel	0	ACUTE KIDNEY INJURY	0	TN	0	0	1	0	0	0
cabazitaxel	0	AGGRESSION	0	TN	0	0	1	0	0	0
cabazitaxel	0	AGRANULOCYTOSIS	0	TN	0	0	1	0	0	0
cabazitaxel	0	AMNESIA	0	TN	0	0	1	0	0	0
cabazitaxel	1	ANAEMIA	0	FN	1	0	0	0	0	0
cabazitaxel	0	ANAPHYLACTIC REACTION	0	TN	0	0	1	0	0	0
cabazitaxel	0	ANAPHYLACTOID REACTION	0	TN	0	0	1	0	0	0
cabazitaxel	0	ANGINA PECTORIS	0	TN	0	0	1	0	0	0
cabazitaxel	0	ANGIOEDEMA	0	TN	0	0	1	0	0	0
cabazitaxel	0	APLASTIC ANAEMIA	0	TN	0	0	1	0	0	0
cabazitaxel	0	APNOEA	0	TN	0	0	1	0	0	0
cabazitaxel	1	ARRHYTHMIA	0	FN	1	0	0	0	0	0
cabazitaxel	0	ATRIOVENTRICULAR BLOCK	0	TN	0	0	1	0	0	0
cabazitaxel	0	AZOTAEMIA	0	TN	0	0	1	0	0	0
cabazitaxel	0	BACTERIAL INFECTION	0	TN	0	0	1	0	0	0
cabazitaxel	0	BLINDNESS	0	TN	0	0	1	0	0	0
cabazitaxel	1	BONE MARROW FAILURE	0	FN	0	1	0	0	0	0
cabazitaxel	1	BRADYCARDIA	0	FN	0	1	0	0	0	0
cabazitaxel	0	BRONCHITIS	0	TN	0	0	1	0	0	0
cabazitaxel	0	CANDIDA INFECTION	0	TN	0	0	1	0	0	0
cabazitaxel	1	CARDIAC ARREST	0	FN	0	1	0	0	0	0
cabazitaxel	0	CARDIAC FAILURE	0	TN	0	0	1	0	0	0
cabazitaxel	0	CARDIOMYOPATHY	0	TN	0	0	1	0	0	0
cabazitaxel	0	CATARACT	0	TN	0	0	1	0	0	0
cabazitaxel	0	CELLULITIS	0	TN	0	0	1	0	0	0
cabazitaxel	1	CEREBRAL HAEMORRHAGE	0	FN	1	0	0	0	0	0
cabazitaxel	0	CEREBRAL INFARCTION	0	TN	0	0	1	0	0	0
cabazitaxel	0	CEREBROVASCULAR ACCIDENT	0	TN	0	0	1	0	0	0
cabazitaxel	0	CHOLESTASIS	0	TN	0	0	1	0	0	0
cabazitaxel	0	COAGULOPATHY	0	TN	0	0	1	0	0	0
cabazitaxel	0	COLITIS	0	TN	0	0	1	0	0	0
cabazitaxel	0	COLITIS ULCERATIVE	0	TN	0	0	1	0	0	0
cabazitaxel	0	CONFUSIONAL STATE	0	TN	0	0	1	0	0	0
cabazitaxel	0	CONJUNCTIVITIS	0	TN	0	0	1	0	0	0
cabazitaxel	0	CROHN'S DISEASE	0	TN	0	0	1	0	0	0
cabazitaxel	0	DEAFNESS	0	TN	0	0	1	0	0	0
cabazitaxel	0	DEEP VEIN THROMBOSIS	0	TN	0	0	1	0	0	0
cabazitaxel	0	DELIRIUM	0	TN	0	0	1	0	0	0
cabazitaxel	0	DELUSION	0	TN	0	0	1	0	0	0
cabazitaxel	0	DERMATITIS BULLOUS	0	TN	0	0	1	0	0	0
cabazitaxel	0	DERMATITIS EXFOLIATIVE	0	TN	0	0	1	0	0	0
cabazitaxel	0	DIABETES MELLITUS	0	TN	0	0	1	0	0	0
cabazitaxel	0	DIPLOPIA	0	TN	0	0	1	0	0	0
cabazitaxel	0	DISORIENTATION	0	TN	0	0	1	0	0	0
cabazitaxel	0	DRUG REACTION WITH EOSINOPHILIA AND SYSTEMIC SYMPTOMS	0	TN	0	0	1	0	0	0
cabazitaxel	1	DYSGEUSIA	0	FN	1	0	0	0	0	0
cabazitaxel	0	ELECTROCARDIOGRAM QT PROLONGED	0	TN	0	0	1	0	0	0
cabazitaxel	0	EMBOLISM	0	TN	0	0	1	0	0	0
cabazitaxel	0	EOSINOPHILIA	0	TN	0	0	1	0	0	0
cabazitaxel	0	ERYTHEMA MULTIFORME	0	TN	0	0	1	0	0	0
cabazitaxel	0	EXTRAPYRAMIDAL DISORDER	0	TN	0	0	1	0	0	0
cabazitaxel	0	FALL	0	TN	0	0	1	0	0	0
cabazitaxel	1	FEBRILE NEUTROPENIA	0	FN	1	0	0	0	0	0
cabazitaxel	0	FRACTURE	0	TN	0	0	1	0	0	0
cabazitaxel	0	FUNGAL INFECTION	0	TN	0	0	1	0	0	0
cabazitaxel	0	GASTRIC ULCER	0	TN	0	0	1	0	0	0
cabazitaxel	1	GASTROINTESTINAL HAEMORRHAGE	0	FN	0	1	0	0	0	0
cabazitaxel	0	GLAUCOMA	0	TN	0	0	1	0	0	0
cabazitaxel	0	GRANULOCYTOPENIA	0	TN	0	0	1	0	0	0
cabazitaxel	0	HAEMATOMA	0	TN	0	0	1	0	0	0
cabazitaxel	0	HAEMOLYTIC ANAEMIA	0	TN	0	0	1	0	0	0
cabazitaxel	1	HAEMORRHAGE	0	FN	0	1	0	0	0	0
cabazitaxel	0	HALLUCINATION	0	TN	0	0	1	0	0	0
cabazitaxel	0	HEPATIC FAILURE	0	TN	0	0	1	0	0	0
cabazitaxel	0	HEPATIC NECROSIS	0	TN	0	0	1	0	0	0
cabazitaxel	0	HEPATITIS	0	TN	0	0	1	0	0	0
cabazitaxel	0	HEPATOTOXICITY	0	TN	0	0	1	0	0	0
cabazitaxel	0	HOSTILITY	0	TN	0	0	1	0	0	0
cabazitaxel	0	HYPERCHOLESTEROLAEMIA	0	TN	0	0	1	0	0	0
cabazitaxel	0	HYPERGLYCAEMIA	0	TN	0	0	1	0	0	0
cabazitaxel	0	HYPERKINESIA	0	TN	0	0	1	0	0	0
cabazitaxel	1	HYPERSENSITIVITY	0	FN	1	0	0	0	0	0
cabazitaxel	0	HYPERTENSION	1	FP	0	0	1	0	1	1
cabazitaxel	0	HYPOGLYCAEMIA	0	TN	0	0	1	0	0	0
cabazitaxel	0	HYPOKINESIA	0	TN	0	0	1	0	0	0
cabazitaxel	0	IMPAIRED HEALING	0	TN	0	0	1	0	0	0
cabazitaxel	1	INFECTION	1	TP	1	0	0	0	0	0
cabazitaxel	0	INJURY	0	TN	0	0	1	0	0	0
cabazitaxel	0	INSOMNIA	0	TN	0	0	1	0	0	0
cabazitaxel	1	INTERSTITIAL LUNG DISEASE	1	TP	0	1	0	1	0	1
cabazitaxel	0	JAUNDICE	0	TN	0	0	1	0	0	0
cabazitaxel	0	LARYNGEAL OEDEMA	0	TN	0	0	1	0	0	0
cabazitaxel	1	LEUKOPENIA	0	FN	1	0	0	0	0	0
cabazitaxel	0	MEMORY IMPAIRMENT	0	TN	0	0	1	0	0	0
cabazitaxel	0	MYOCARDIAL INFARCTION	1	FP	0	0	1	0	1	1
cabazitaxel	0	MYOPATHY	0	TN	0	0	1	0	0	0
cabazitaxel	0	MYOSITIS	0	TN	0	0	1	0	0	0
cabazitaxel	0	NEUROLEPTIC MALIGNANT SYNDROME	0	TN	0	0	1	0	0	0
cabazitaxel	1	NEUROPATHY PERIPHERAL	1	TP	1	0	0	0	0	0
cabazitaxel	1	NEUTROPENIA	1	TP	1	0	0	0	0	0
cabazitaxel	1	OEDEMA	1	TP	1	0	0	0	0	0
cabazitaxel	0	OLIGURIA	0	TN	0	0	1	0	0	0
cabazitaxel	0	PANCREATITIS	0	TN	0	0	1	0	0	0
cabazitaxel	1	PANCYTOPENIA	0	FN	0	1	0	0	0	0
cabazitaxel	0	PARALYSIS	0	TN	0	0	1	0	0	0
cabazitaxel	0	PARANOIA	0	TN	0	0	1	0	0	0
cabazitaxel	0	PHOTOSENSITIVITY REACTION	0	TN	0	0	1	0	0	0
cabazitaxel	0	PNEUMONIA	0	TN	0	0	1	0	0	0
cabazitaxel	0	PROTEINURIA	0	TN	0	0	1	0	0	0
cabazitaxel	0	PULMONARY EMBOLISM	1	FP	0	0	1	0	1	1
cabazitaxel	0	PULMONARY OEDEMA	0	TN	0	0	1	0	0	0
cabazitaxel	0	RECTAL HAEMORRHAGE	0	TN	0	0	1	0	0	0
cabazitaxel	1	RENAL FAILURE	1	TP	1	0	0	0	0	0
cabazitaxel	0	RENAL IMPAIRMENT	0	TN	0	0	1	0	0	0
cabazitaxel	0	RESPIRATORY DEPRESSION	0	TN	0	0	1	0	0	0
cabazitaxel	1	RESPIRATORY FAILURE	0	FN	0	1	0	0	0	0
cabazitaxel	0	RHABDOMYOLYSIS	0	TN	0	0	1	0	0	0
cabazitaxel	0	ROAD TRAFFIC ACCIDENT	0	TN	0	0	1	0	0	0
cabazitaxel	0	SEIZURE	1	FP	0	0	1	0	1	1
cabazitaxel	1	SEPSIS	1	TP	1	0	0	0	0	0
cabazitaxel	0	SEROTONIN SYNDROME	0	TN	0	0	1	0	0	0
cabazitaxel	0	SKIN ULCER	0	TN	0	0	1	0	0	0
cabazitaxel	0	SLEEP DISORDER	0	TN	0	0	1	0	0	0
cabazitaxel	0	STEVENS-JOHNSON SYNDROME	0	TN	0	0	1	0	0	0
cabazitaxel	1	STOMATITIS	0	FN	0	1	0	0	0	0
cabazitaxel	1	SUDDEN DEATH	0	FN	0	1	0	0	0	0
cabazitaxel	0	SUICIDAL BEHAVIOUR	0	TN	0	0	1	0	0	0
cabazitaxel	1	SUPRAVENTRICULAR TACHYCARDIA	1	TP	0	1	0	1	0	1
cabazitaxel	1	TACHYCARDIA	1	TP	0	1	0	1	0	1
cabazitaxel	1	THROMBOCYTOPENIA	1	TP	1	0	0	0	0	0
cabazitaxel	0	THROMBOPHLEBITIS	0	TN	0	0	1	0	0	0
cabazitaxel	0	THROMBOSIS	0	TN	0	0	1	0	0	0
cabazitaxel	0	TINNITUS	0	TN	0	0	1	0	0	0
cabazitaxel	0	TOXIC EPIDERMAL NECROLYSIS	1	FP	0	0	1	0	1	1
cabazitaxel	0	ULCER	0	TN	0	0	1	0	0	0
cabazitaxel	0	UPPER RESPIRATORY TRACT INFECTION	0	TN	0	0	1	0	0	0
cabazitaxel	1	URINARY TRACT INFECTION	0	FN	1	0	0	0	0	0
cabazitaxel	0	URTICARIA	0	TN	0	0	1	0	0	0
cabazitaxel	0	VAGINAL HAEMORRHAGE	0	TN	0	0	1	0	0	0
cabazitaxel	0	VASCULITIS	0	TN	0	0	1	0	0	0
cabazitaxel	1	VENTRICULAR ARRHYTHMIA	0	FN	0	1	0	0	0	0
cabazitaxel	0	VISION BLURRED	0	TN	0	0	1	0	0	0
cabazitaxel	0	VISUAL IMPAIRMENT	1	FP	0	0	1	0	1	1
cabazitaxel	0	WEIGHT INCREASED	0	TN	0	0	1	0	0	0
etravirine	0	ACCIDENT	0	TN	0	0	1	0	0	0
etravirine	1	ACUTE KIDNEY INJURY	0	FN	0	1	0	0	0	0
etravirine	0	AGGRESSION	0	TN	0	0	1	0	0	0
etravirine	0	AGRANULOCYTOSIS	0	TN	0	0	1	0	0	0
etravirine	1	AMNESIA	0	FN	1	0	0	0	0	0
etravirine	0	ANAEMIA	0	TN	1	0	0	0	0	0
etravirine	0	ANAPHYLACTIC REACTION	0	TN	0	0	1	0	0	0
etravirine	0	ANAPHYLACTOID REACTION	0	TN	0	0	1	0	0	0
etravirine	1	ANGINA PECTORIS	0	FN	1	0	0	0	0	0
etravirine	1	ANGIOEDEMA	0	FN	1	0	0	0	0	0
etravirine	0	APLASTIC ANAEMIA	0	TN	0	0	1	0	0	0
etravirine	0	APNOEA	0	TN	0	0	1	0	0	0
etravirine	0	ARRHYTHMIA	0	TN	0	0	1	0	0	0
etravirine	0	ATRIOVENTRICULAR BLOCK	0	TN	0	0	1	0	0	0
etravirine	0	AZOTAEMIA	0	TN	0	0	1	0	0	0
etravirine	0	BACTERIAL INFECTION	0	TN	0	0	1	0	0	0
etravirine	0	BLINDNESS	0	TN	0	0	1	0	0	0
etravirine	0	BONE MARROW FAILURE	0	TN	0	0	1	0	0	0
etravirine	0	BRADYCARDIA	0	TN	0	0	1	0	0	0
etravirine	0	BRONCHITIS	0	TN	0	0	1	0	0	0
etravirine	0	CANDIDA INFECTION	0	TN	0	0	1	0	0	0
etravirine	0	CARDIAC ARREST	0	TN	0	0	1	0	0	0
etravirine	0	CARDIAC FAILURE	0	TN	0	0	1	0	0	0
etravirine	0	CARDIOMYOPATHY	0	TN	0	0	1	0	0	0
etravirine	0	CATARACT	0	TN	0	0	1	0	0	0
etravirine	0	CELLULITIS	0	TN	0	0	1	0	0	0
etravirine	0	CEREBRAL HAEMORRHAGE	0	TN	0	0	1	0	0	0
etravirine	0	CEREBRAL INFARCTION	0	TN	0	0	1	0	0	0
etravirine	0	CEREBROVASCULAR ACCIDENT	0	TN	0	0	1	0	0	0
etravirine	0	CHOLESTASIS	0	TN	0	0	1	0	0	0
etravirine	0	COAGULOPATHY	0	TN	0	0	1	0	0	0
etravirine	0	COLITIS	0	TN	0	0	1	0	0	0
etravirine	0	COLITIS ULCERATIVE	0	TN	0	0	1	0	0	0
etravirine	1	CONFUSIONAL STATE	0	FN	1	0	0	0	0	0
etravirine	1	CONJUNCTIVITIS	0	FN	0	1	0	0	0	0
etravirine	0	CROHN'S DISEASE	0	TN	0	0	1	0	0	0
etravirine	0	DEAFNESS	0	TN	0	0	1	0	0	0
etravirine	0	DEEP VEIN THROMBOSIS	0	TN	0	0	1	0	0	0
etravirine	0	DELIRIUM	0	TN	0	0	1	0	0	0
etravirine	0	DELUSION	0	TN	0	0	1	0	0	0
etravirine	0	DERMATITIS BULLOUS	0	TN	0	0	1	0	0	0
etravirine	0	DERMATITIS EXFOLIATIVE	0	TN	0	0	1	0	0	0
etravirine	1	DIABETES MELLITUS	0	FN	1	0	0	0	0	0
etravirine	0	DIPLOPIA	0	TN	0	0	1	0	0	0
etravirine	1	DISORIENTATION	0	FN	1	0	0	0	0	0
etravirine	1	DRUG REACTION WITH EOSINOPHILIA AND SYSTEMIC SYMPTOMS	0	FN	0	1	0	0	0	0
etravirine	0	DYSGEUSIA	0	TN	0	0	1	0	0	0
etravirine	0	ELECTROCARDIOGRAM QT PROLONGED	0	TN	0	0	1	0	0	0
etravirine	0	EMBOLISM	0	TN	0	0	1	0	0	0
etravirine	1	EOSINOPHILIA	0	FN	0	1	0	0	0	0
etravirine	1	ERYTHEMA MULTIFORME	0	FN	1	0	0	0	0	0
etravirine	0	EXTRAPYRAMIDAL DISORDER	0	TN	0	0	1	0	0	0
etravirine	0	FALL	0	TN	0	0	1	0	0	0
etravirine	0	FEBRILE NEUTROPENIA	0	TN	0	0	1	0	0	0
etravirine	0	FRACTURE	0	TN	0	0	1	0	0	0
etravirine	0	FUNGAL INFECTION	0	TN	0	0	1	0	0	0
etravirine	0	GASTRIC ULCER	0	TN	0	0	1	0	0	0
etravirine	0	GASTROINTESTINAL HAEMORRHAGE	0	TN	0	0	1	0	0	0
etravirine	0	GLAUCOMA	0	TN	0	0	1	0	0	0
etravirine	0	GRANULOCYTOPENIA	0	TN	0	0	1	0	0	0
etravirine	0	HAEMATOMA	0	TN	0	0	1	0	0	0
etravirine	1	HAEMOLYTIC ANAEMIA	0	FN	1	0	0	0	0	0
etravirine	0	HAEMORRHAGE	0	TN	0	0	1	0	0	0
etravirine	0	HALLUCINATION	0	TN	0	0	1	0	0	0
etravirine	1	HEPATIC FAILURE	0	FN	0	1	0	0	0	0
etravirine	0	HEPATIC NECROSIS	0	TN	0	0	1	0	0	0
etravirine	1	HEPATITIS	0	FN	1	0	0	0	0	0
etravirine	0	HEPATOTOXICITY	0	TN	0	0	1	0	0	0
etravirine	0	HOSTILITY	0	TN	0	0	1	0	0	0
etravirine	0	HYPERCHOLESTEROLAEMIA	0	TN	0	0	1	0	0	0
etravirine	1	HYPERGLYCAEMIA	0	FN	1	0	0	0	0	0
etravirine	0	HYPERKINESIA	0	TN	0	0	1	0	0	0
etravirine	1	HYPERSENSITIVITY	0	FN	1	0	0	0	0	0
etravirine	0	HYPERTENSION	0	TN	1	0	0	0	0	0
etravirine	0	HYPOGLYCAEMIA	0	TN	0	0	1	0	0	0
etravirine	0	HYPOKINESIA	0	TN	0	0	1	0	0	0
etravirine	0	IMPAIRED HEALING	0	TN	0	0	1	0	0	0
etravirine	0	INFECTION	1	FP	0	0	1	0	1	1
etravirine	0	INJURY	0	TN	0	0	1	0	0	0
etravirine	0	INSOMNIA	0	TN	1	0	0	0	0	0
etravirine	0	INTERSTITIAL LUNG DISEASE	0	TN	0	0	1	0	0	0
etravirine	0	JAUNDICE	0	TN	0	0	1	0	0	0
etravirine	0	LARYNGEAL OEDEMA	0	TN	0	0	1	0	0	0
etravirine	0	LEUKOPENIA	0	TN	0	0	1	0	0	0
etravirine	0	MEMORY IMPAIRMENT	0	TN	0	0	1	0	0	0
etravirine	1	MYOCARDIAL INFARCTION	0	FN	1	0	0	0	0	0
etravirine	0	MYOPATHY	0	TN	0	0	1	0	0	0
etravirine	0	MYOSITIS	0	TN	0	0	1	0	0	0
etravirine	0	NEUROLEPTIC MALIGNANT SYNDROME	0	TN	0	0	1	0	0	0
etravirine	1	NEUROPATHY PERIPHERAL	1	TP	1	0	0	0	0	0
etravirine	0	NEUTROPENIA	0	TN	0	0	1	0	0	0
etravirine	1	OEDEMA	0	FN	0	1	0	0	0	0
etravirine	0	OLIGURIA	0	TN	0	0	1	0	0	0
etravirine	1	PANCREATITIS	1	TP	1	0	0	0	0	0
etravirine	0	PANCYTOPENIA	0	TN	0	0	1	0	0	0
etravirine	0	PARALYSIS	0	TN	0	0	1	0	0	0
etravirine	0	PARANOIA	0	TN	0	0	1	0	0	0
etravirine	0	PHOTOSENSITIVITY REACTION	0	TN	0	0	1	0	0	0
etravirine	0	PNEUMONIA	1	FP	0	0	1	0	1	1
etravirine	0	PROTEINURIA	0	TN	0	0	1	0	0	0
etravirine	0	PULMONARY EMBOLISM	0	TN	0	0	1	0	0	0
etravirine	0	PULMONARY OEDEMA	0	TN	0	0	1	0	0	0
etravirine	0	RECTAL HAEMORRHAGE	0	TN	0	0	1	0	0	0
etravirine	0	RENAL FAILURE	0	TN	1	0	0	0	0	0
etravirine	0	RENAL IMPAIRMENT	0	TN	0	0	1	0	0	0
etravirine	0	RESPIRATORY DEPRESSION	0	TN	0	0	1	0	0	0
etravirine	0	RESPIRATORY FAILURE	0	TN	0	0	1	0	0	0
etravirine	1	RHABDOMYOLYSIS	0	FN	0	1	0	0	0	0
etravirine	0	ROAD TRAFFIC ACCIDENT	0	TN	0	0	1	0	0	0
etravirine	1	SEIZURE	0	FN	1	0	0	0	0	0
etravirine	0	SEPSIS	0	TN	0	0	1	0	0	0
etravirine	0	SEROTONIN SYNDROME	0	TN	0	0	1	0	0	0
etravirine	0	SKIN ULCER	0	TN	0	0	1	0	0	0
etravirine	1	SLEEP DISORDER	0	FN	1	0	0	0	0	0
etravirine	1	STEVENS-JOHNSON SYNDROME	0	FN	1	0	0	0	0	0
etravirine	1	STOMATITIS	0	FN	1	0	0	0	0	0
etravirine	0	SUDDEN DEATH	0	TN	0	0	1	0	0	0
etravirine	0	SUICIDAL BEHAVIOUR	0	TN	0	0	1	0	0	0
etravirine	1	SUPRAVENTRICULAR TACHYCARDIA	0	FN	1	0	0	0	0	0
etravirine	0	TACHYCARDIA	0	TN	0	0	1	0	0	0
etravirine	0	THROMBOCYTOPENIA	0	TN	0	0	1	0	0	0
etravirine	0	THROMBOPHLEBITIS	0	TN	0	0	1	0	0	0
etravirine	0	THROMBOSIS	0	TN	0	0	1	0	0	0
etravirine	0	TINNITUS	0	TN	0	0	1	0	0	0
etravirine	1	TOXIC EPIDERMAL NECROLYSIS	0	FN	0	1	0	0	0	0
etravirine	0	ULCER	0	TN	0	0	1	0	0	0
etravirine	0	UPPER RESPIRATORY TRACT INFECTION	0	TN	0	0	1	0	0	0
etravirine	0	URINARY TRACT INFECTION	0	TN	0	0	1	0	0	0
etravirine	0	URTICARIA	0	TN	0	0	1	0	0	0
etravirine	0	VAGINAL HAEMORRHAGE	0	TN	0	0	1	0	0	0
etravirine	0	VASCULITIS	0	TN	0	0	1	0	0	0
etravirine	0	VENTRICULAR ARRHYTHMIA	0	TN	0	0	1	0	0	0
etravirine	1	VISION BLURRED	0	FN	1	0	0	0	0	0
etravirine	0	VISUAL IMPAIRMENT	0	TN	0	0	1	0	0	0
etravirine	0	WEIGHT INCREASED	0	TN	0	0	1	0	0	0
vemurafenib	0	ACCIDENT	0	TN	0	0	1	0	0	0
vemurafenib	0	ACUTE KIDNEY INJURY	0	TN	0	0	1	0	0	0
vemurafenib	0	AGGRESSION	0	TN	0	0	1	0	0	0
vemurafenib	0	AGRANULOCYTOSIS	0	TN	0	0	1	0	0	0
vemurafenib	0	AMNESIA	0	TN	0	0	1	0	0	0
vemurafenib	0	ANAEMIA	0	TN	0	0	1	0	0	0
vemurafenib	1	ANAPHYLACTIC REACTION	0	FN	1	0	0	0	0	0
vemurafenib	0	ANAPHYLACTOID REACTION	0	TN	0	0	1	0	0	0
vemurafenib	0	ANGINA PECTORIS	0	TN	0	0	1	0	0	0
vemurafenib	0	ANGIOEDEMA	0	TN	0	0	1	0	0	0
vemurafenib	0	APLASTIC ANAEMIA	0	TN	0	0	1	0	0	0
vemurafenib	0	APNOEA	0	TN	0	0	1	0	0	0
vemurafenib	0	ARRHYTHMIA	1	FP	0	0	1	0	1	1
vemurafenib	0	ATRIOVENTRICULAR BLOCK	0	TN	0	0	1	0	0	0
vemurafenib	0	AZOTAEMIA	0	TN	0	0	1	0	0	0
vemurafenib	0	BACTERIAL INFECTION	0	TN	0	0	1	0	0	0
vemurafenib	0	BLINDNESS	0	TN	0	0	1	0	0	0
vemurafenib	0	BONE MARROW FAILURE	0	TN	0	0	1	0	0	0
vemurafenib	0	BRADYCARDIA	0	TN	0	0	1	0	0	0
vemurafenib	0	BRONCHITIS	0	TN	0	0	1	0	0	0
vemurafenib	0	CANDIDA INFECTION	0	TN	0	0	1	0	0	0
vemurafenib	0	CARDIAC ARREST	0	TN	0	0	1	0	0	0
vemurafenib	0	CARDIAC FAILURE	1	FP	0	0	1	0	1	1
vemurafenib	0	CARDIOMYOPATHY	0	TN	0	0	1	0	0	0
vemurafenib	0	CATARACT	0	TN	0	0	1	0	0	0
vemurafenib	0	CELLULITIS	0	TN	0	0	1	0	0	0
vemurafenib	0	CEREBRAL HAEMORRHAGE	0	TN	0	0	1	0	0	0
vemurafenib	0	CEREBRAL INFARCTION	0	TN	0	0	1	0	0	0
vemurafenib	0	CEREBROVASCULAR ACCIDENT	1	FP	0	0	1	0	1	1
vemurafenib	0	CHOLESTASIS	0	TN	0	0	1	0	0	0
vemurafenib	1	COAGULOPATHY	0	FN	0	1	0	0	0	0
vemurafenib	0	COLITIS	0	TN	0	0	1	0	0	0
vemurafenib	0	COLITIS ULCERATIVE	0	TN	0	0	1	0	0	0
vemurafenib	0	CONFUSIONAL STATE	0	TN	0	0	1	0	0	0
vemurafenib	0	CONJUNCTIVITIS	0	TN	0	0	1	0	0	0
vemurafenib	0	CROHN'S DISEASE	0	TN	0	0	1	0	0	0
vemurafenib	0	DEAFNESS	0	TN	0	0	1	0	0	0
vemurafenib	0	DEEP VEIN THROMBOSIS	0	TN	0	0	1	0	0	0
vemurafenib	0	DELIRIUM	0	TN	0	0	1	0	0	0
vemurafenib	0	DELUSION	0	TN	0	0	1	0	0	0
vemurafenib	0	DERMATITIS BULLOUS	0	TN	0	0	1	0	0	0
vemurafenib	0	DERMATITIS EXFOLIATIVE	1	FP	0	0	1	0	1	1
vemurafenib	0	DIABETES MELLITUS	0	TN	0	0	1	0	0	0
vemurafenib	0	DIPLOPIA	0	TN	0	0	1	0	0	0
vemurafenib	0	DISORIENTATION	0	TN	0	0	1	0	0	0
vemurafenib	1	DRUG REACTION WITH EOSINOPHILIA AND SYSTEMIC SYMPTOMS	0	FN	0	1	0	0	0	0
vemurafenib	1	DYSGEUSIA	0	FN	1	0	0	0	0	0
vemurafenib	1	ELECTROCARDIOGRAM QT PROLONGED	0	FN	1	0	0	0	0	0
vemurafenib	0	EMBOLISM	1	FP	0	0	1	0	1	1
vemurafenib	0	EOSINOPHILIA	0	TN	0	0	1	0	0	0
vemurafenib	0	ERYTHEMA MULTIFORME	0	TN	0	0	1	0	0	0
vemurafenib	0	EXTRAPYRAMIDAL DISORDER	0	TN	0	0	1	0	0	0
vemurafenib	0	FALL	0	TN	0	0	1	0	0	0
vemurafenib	0	FEBRILE NEUTROPENIA	0	TN	0	0	1	0	0	0
vemurafenib	0	FRACTURE	0	TN	0	0	1	0	0	0
vemurafenib	0	FUNGAL INFECTION	0	TN	0	0	1	0	0	0
vemurafenib	0	GASTRIC ULCER	0	TN	0	0	1	0	0	0
vemurafenib	0	GASTROINTESTINAL HAEMORRHAGE	0	TN	0	0	1	0	0	0
vemurafenib	0	GLAUCOMA	0	TN	0	0	1	0	0	0
vemurafenib	0	GRANULOCYTOPENIA	0	TN	0	0	1	0	0	0
vemurafenib	0	HAEMATOMA	0	TN	0	0	1	0	0	0
vemurafenib	0	HAEMOLYTIC ANAEMIA	0	TN	0	0	1	0	0	0
vemurafenib	0	HAEMORRHAGE	1	FP	0	0	1	0	1	1
vemurafenib	0	HALLUCINATION	0	TN	0	0	1	0	0	0
vemurafenib	0	HEPATIC FAILURE	0	TN	0	0	1	0	0	0
vemurafenib	0	HEPATIC NECROSIS	0	TN	0	0	1	0	0	0
vemurafenib	0	HEPATITIS	1	FP	0	0	1	0	1	1
vemurafenib	1	HEPATOTOXICITY	0	FN	0	1	0	0	0	0
vemurafenib	0	HOSTILITY	0	TN	0	0	1	0	0	0
vemurafenib	0	HYPERCHOLESTEROLAEMIA	0	TN	0	0	1	0	0	0
vemurafenib	0	HYPERGLYCAEMIA	0	TN	0	0	1	0	0	0
vemurafenib	0	HYPERKINESIA	0	TN	0	0	1	0	0	0
vemurafenib	1	HYPERSENSITIVITY	1	TP	1	0	0	0	0	0
vemurafenib	1	HYPERTENSION	1	TP	0	1	0	1	0	1
vemurafenib	0	HYPOGLYCAEMIA	0	TN	0	0	1	0	0	0
vemurafenib	0	HYPOKINESIA	0	TN	0	0	1	0	0	0
vemurafenib	0	IMPAIRED HEALING	0	TN	0	0	1	0	0	0
vemurafenib	0	INFECTION	1	FP	0	0	1	0	1	1
vemurafenib	0	INJURY	0	TN	0	0	1	0	0	0
vemurafenib	0	INSOMNIA	0	TN	0	0	1	0	0	0
vemurafenib	0	INTERSTITIAL LUNG DISEASE	1	FP	0	0	1	0	1	1
vemurafenib	0	JAUNDICE	1	FP	0	0	1	0	1	1
vemurafenib	0	LARYNGEAL OEDEMA	0	TN	0	0	1	0	0	0
vemurafenib	0	LEUKOPENIA	0	TN	0	0	1	0	0	0
vemurafenib	0	MEMORY IMPAIRMENT	0	TN	0	0	1	0	0	0
vemurafenib	0	MYOCARDIAL INFARCTION	0	TN	0	0	1	0	0	0
vemurafenib	0	MYOPATHY	0	TN	0	0	1	0	0	0
vemurafenib	0	MYOSITIS	0	TN	0	0	1	0	0	0
vemurafenib	0	NEUROLEPTIC MALIGNANT SYNDROME	0	TN	0	0	1	0	0	0
vemurafenib	1	NEUROPATHY PERIPHERAL	1	TP	1	0	0	0	0	0
vemurafenib	1	NEUTROPENIA	1	TP	0	1	0	1	0	1
vemurafenib	1	OEDEMA	0	FN	1	0	0	0	0	0
vemurafenib	0	OLIGURIA	0	TN	0	0	1	0	0	0
vemurafenib	1	PANCREATITIS	1	TP	0	1	0	1	0	1
vemurafenib	0	PANCYTOPENIA	0	TN	0	0	1	0	0	0
vemurafenib	1	PARALYSIS	0	FN	1	0	0	0	0	0
vemurafenib	0	PARANOIA	0	TN	0	0	1	0	0	0
vemurafenib	1	PHOTOSENSITIVITY REACTION	0	FN	1	0	0	0	0	0
vemurafenib	0	PNEUMONIA	0	TN	0	0	1	0	0	0
vemurafenib	0	PROTEINURIA	0	TN	0	0	1	0	0	0
vemurafenib	0	PULMONARY EMBOLISM	0	TN	0	0	1	0	0	0
vemurafenib	0	PULMONARY OEDEMA	0	TN	0	0	1	0	0	0
vemurafenib	0	RECTAL HAEMORRHAGE	0	TN	0	0	1	0	0	0
vemurafenib	1	RENAL FAILURE	1	TP	0	1	0	1	0	1
vemurafenib	0	RENAL IMPAIRMENT	0	TN	0	0	1	0	0	0
vemurafenib	0	RESPIRATORY DEPRESSION	0	TN	0	0	1	0	0	0
vemurafenib	0	RESPIRATORY FAILURE	0	TN	0	0	1	0	0	0
vemurafenib	0	RHABDOMYOLYSIS	0	TN	0	0	1	0	0	0
vemurafenib	0	ROAD TRAFFIC ACCIDENT	0	TN	0	0	1	0	0	0
vemurafenib	0	SEIZURE	0	TN	0	0	1	0	0	0
vemurafenib	0	SEPSIS	0	TN	0	0	1	0	0	0
vemurafenib	0	SEROTONIN SYNDROME	0	TN	0	0	1	0	0	0
vemurafenib	0	SKIN ULCER	0	TN	0	0	1	0	0	0
vemurafenib	0	SLEEP DISORDER	0	TN	0	0	1	0	0	0
vemurafenib	1	STEVENS-JOHNSON SYNDROME	1	TP	1	0	0	0	0	0
vemurafenib	0	STOMATITIS	1	FP	0	0	1	0	1	1
vemurafenib	0	SUDDEN DEATH	0	TN	0	0	1	0	0	0
vemurafenib	0	SUICIDAL BEHAVIOUR	0	TN	0	0	1	0	0	0
vemurafenib	1	SUPRAVENTRICULAR TACHYCARDIA	0	FN	1	0	0	0	0	0
vemurafenib	0	TACHYCARDIA	0	TN	0	0	1	0	0	0
vemurafenib	0	THROMBOCYTOPENIA	1	FP	0	0	1	0	1	1
vemurafenib	0	THROMBOPHLEBITIS	0	TN	0	0	1	0	0	0
vemurafenib	0	THROMBOSIS	0	TN	0	0	1	0	0	0
vemurafenib	0	TINNITUS	1	FP	0	0	1	0	1	1
vemurafenib	1	TOXIC EPIDERMAL NECROLYSIS	0	FN	1	0	0	0	0	0
vemurafenib	0	ULCER	0	TN	0	0	1	0	0	0
vemurafenib	0	UPPER RESPIRATORY TRACT INFECTION	0	TN	0	0	1	0	0	0
vemurafenib	0	URINARY TRACT INFECTION	0	TN	0	0	1	0	0	0
vemurafenib	0	URTICARIA	1	FP	0	0	1	0	1	1
vemurafenib	0	VAGINAL HAEMORRHAGE	0	TN	0	0	1	0	0	0
vemurafenib	1	VASCULITIS	0	FN	1	0	0	0	0	0
vemurafenib	0	VENTRICULAR ARRHYTHMIA	0	TN	0	0	1	0	0	0
vemurafenib	1	VISION BLURRED	0	FN	1	0	0	0	0	0
vemurafenib	0	VISUAL IMPAIRMENT	0	TN	0	0	1	0	0	0
vemurafenib	0	WEIGHT INCREASED	0	TN	0	0	1	0	0	0
vigabatrin	0	ACCIDENT	0	TN	0	0	1	0	0	0
vigabatrin	0	ACUTE KIDNEY INJURY	0	TN	0	0	1	0	0	0
vigabatrin	1	AGGRESSION	0	FN	0	1	0	0	0	0
vigabatrin	0	AGRANULOCYTOSIS	0	TN	0	0	1	0	0	0
vigabatrin	0	AMNESIA	0	TN	0	0	1	0	0	0
vigabatrin	1	ANAEMIA	0	FN	1	0	0	0	0	0
vigabatrin	0	ANAPHYLACTIC REACTION	0	TN	0	0	1	0	0	0
vigabatrin	0	ANAPHYLACTOID REACTION	0	TN	0	0	1	0	0	0
vigabatrin	0	ANGINA PECTORIS	0	TN	0	0	1	0	0	0
vigabatrin	1	ANGIOEDEMA	0	FN	1	0	0	0	0	0
vigabatrin	0	APLASTIC ANAEMIA	0	TN	0	0	1	0	0	0
vigabatrin	0	APNOEA	0	TN	0	0	1	0	0	0
vigabatrin	0	ARRHYTHMIA	0	TN	0	0	1	0	0	0
vigabatrin	0	ATRIOVENTRICULAR BLOCK	0	TN	0	0	1	0	0	0
vigabatrin	0	AZOTAEMIA	0	TN	0	0	1	0	0	0
vigabatrin	0	BACTERIAL INFECTION	0	TN	0	0	1	0	0	0
vigabatrin	0	BLINDNESS	0	TN	1	0	0	0	0	0
vigabatrin	0	BONE MARROW FAILURE	0	TN	0	0	1	0	0	0
vigabatrin	0	BRADYCARDIA	0	TN	0	0	1	0	0	0
vigabatrin	1	BRONCHITIS	0	FN	1	0	0	0	0	0
vigabatrin	1	CANDIDA INFECTION	0	FN	0	1	0	0	0	0
vigabatrin	0	CARDIAC ARREST	0	TN	0	0	1	0	0	0
vigabatrin	0	CARDIAC FAILURE	0	TN	0	0	1	0	0	0
vigabatrin	0	CARDIOMYOPATHY	0	TN	0	0	1	0	0	0
vigabatrin	0	CATARACT	0	TN	0	0	1	0	0	0
vigabatrin	0	CELLULITIS	0	TN	0	0	1	0	0	0
vigabatrin	0	CEREBRAL HAEMORRHAGE	0	TN	0	0	1	0	0	0
vigabatrin	0	CEREBRAL INFARCTION	0	TN	0	0	1	0	0	0
vigabatrin	0	CEREBROVASCULAR ACCIDENT	0	TN	0	0	1	0	0	0
vigabatrin	1	CHOLESTASIS	0	FN	1	0	0	0	0	0
vigabatrin	0	COAGULOPATHY	0	TN	0	0	1	0	0	0
vigabatrin	0	COLITIS	0	TN	0	0	1	0	0	0
vigabatrin	0	COLITIS ULCERATIVE	0	TN	0	0	1	0	0	0
vigabatrin	1	CONFUSIONAL STATE	1	TP	1	0	0	0	0	0
vigabatrin	1	CONJUNCTIVITIS	0	FN	0	1	0	0	0	0
vigabatrin	0	CROHN'S DISEASE	0	TN	0	0	1	0	0	0
vigabatrin	1	DEAFNESS	0	FN	1	0	0	0	0	0
vigabatrin	0	DEEP VEIN THROMBOSIS	0	TN	0	0	1	0	0	0
vigabatrin	1	DELIRIUM	0	FN	1	0	0	0	0	0
vigabatrin	0	DELUSION	0	TN	0	0	1	0	0	0
vigabatrin	0	DERMATITIS BULLOUS	0	TN	0	0	1	0	0	0
vigabatrin	0	DERMATITIS EXFOLIATIVE	0	TN	0	0	1	0	0	0
vigabatrin	0	DIABETES MELLITUS	0	TN	0	0	1	0	0	0
vigabatrin	1	DIPLOPIA	1	TP	1	0	0	0	0	0
vigabatrin	1	DISORIENTATION	0	FN	0	1	0	0	0	0
vigabatrin	0	DRUG REACTION WITH EOSINOPHILIA AND SYSTEMIC SYMPTOMS	0	TN	0	0	1	0	0	0
vigabatrin	0	DYSGEUSIA	0	TN	0	0	1	0	0	0
vigabatrin	0	ELECTROCARDIOGRAM QT PROLONGED	0	TN	0	0	1	0	0	0
vigabatrin	0	EMBOLISM	0	TN	0	0	1	0	0	0
vigabatrin	0	EOSINOPHILIA	0	TN	0	0	1	0	0	0
vigabatrin	0	ERYTHEMA MULTIFORME	0	TN	0	0	1	0	0	0
vigabatrin	0	EXTRAPYRAMIDAL DISORDER	0	TN	0	0	1	0	0	0
vigabatrin	0	FALL	0	TN	0	0	1	0	0	0
vigabatrin	0	FEBRILE NEUTROPENIA	0	TN	0	0	1	0	0	0
vigabatrin	0	FRACTURE	0	TN	0	0	1	0	0	0
vigabatrin	0	FUNGAL INFECTION	0	TN	0	0	1	0	0	0
vigabatrin	0	GASTRIC ULCER	0	TN	0	0	1	0	0	0
vigabatrin	1	GASTROINTESTINAL HAEMORRHAGE	0	FN	1	0	0	0	0	0
vigabatrin	0	GLAUCOMA	0	TN	0	0	1	0	0	0
vigabatrin	0	GRANULOCYTOPENIA	0	TN	0	0	1	0	0	0
vigabatrin	0	HAEMATOMA	0	TN	0	0	1	0	0	0
vigabatrin	0	HAEMOLYTIC ANAEMIA	0	TN	0	0	1	0	0	0
vigabatrin	0	HAEMORRHAGE	0	TN	0	0	1	0	0	0
vigabatrin	0	HALLUCINATION	1	FP	0	0	1	0	1	1
vigabatrin	0	HEPATIC FAILURE	0	TN	0	0	1	0	0	0
vigabatrin	0	HEPATIC NECROSIS	0	TN	0	0	1	0	0	0
vigabatrin	0	HEPATITIS	0	TN	0	0	1	0	0	0
vigabatrin	0	HEPATOTOXICITY	0	TN	0	0	1	0	0	0
vigabatrin	0	HOSTILITY	0	TN	0	0	1	0	0	0
vigabatrin	0	HYPERCHOLESTEROLAEMIA	0	TN	0	0	1	0	0	0
vigabatrin	0	HYPERGLYCAEMIA	0	TN	0	0	1	0	0	0
vigabatrin	1	HYPERKINESIA	1	TP	1	0	0	0	0	0
vigabatrin	0	HYPERSENSITIVITY	0	TN	0	0	1	0	0	0
vigabatrin	0	HYPERTENSION	0	TN	0	0	1	0	0	0
vigabatrin	0	HYPOGLYCAEMIA	0	TN	0	0	1	0	0	0
vigabatrin	0	HYPOKINESIA	0	TN	0	0	1	0	0	0
vigabatrin	0	IMPAIRED HEALING	0	TN	0	0	1	0	0	0
vigabatrin	1	INFECTION	1	TP	0	1	0	1	0	1
vigabatrin	0	INJURY	0	TN	0	0	1	0	0	0
vigabatrin	1	INSOMNIA	0	FN	1	0	0	0	0	0
vigabatrin	0	INTERSTITIAL LUNG DISEASE	0	TN	0	0	1	0	0	0
vigabatrin	0	JAUNDICE	0	TN	0	0	1	0	0	0
vigabatrin	1	LARYNGEAL OEDEMA	0	FN	1	0	0	0	0	0
vigabatrin	0	LEUKOPENIA	0	TN	0	0	1	0	0	0
vigabatrin	1	MEMORY IMPAIRMENT	0	FN	1	0	0	0	0	0
vigabatrin	0	MYOCARDIAL INFARCTION	0	TN	0	0	1	0	0	0
vigabatrin	0	MYOPATHY	0	TN	0	0	1	0	0	0
vigabatrin	0	MYOSITIS	0	TN	0	0	1	0	0	0
vigabatrin	0	NEUROLEPTIC MALIGNANT SYNDROME	0	TN	0	0	1	0	0	0
vigabatrin	1	NEUROPATHY PERIPHERAL	1	TP	1	0	0	0	0	0
vigabatrin	0	NEUTROPENIA	0	TN	0	0	1	0	0	0
vigabatrin	1	OEDEMA	1	TP	1	0	0	0	0	0
vigabatrin	0	OLIGURIA	0	TN	0	0	1	0	0	0
vigabatrin	0	PANCREATITIS	0	TN	0	0	1	0	0	0
vigabatrin	0	PANCYTOPENIA	0	TN	0	0	1	0	0	0
vigabatrin	0	PARALYSIS	0	TN	0	0	1	0	0	0
vigabatrin	0	PARANOIA	0	TN	0	0	1	0	0	0
vigabatrin	0	PHOTOSENSITIVITY REACTION	0	TN	0	0	1	0	0	0
vigabatrin	1	PNEUMONIA	1	TP	0	1	0	1	0	1
vigabatrin	0	PROTEINURIA	0	TN	0	0	1	0	0	0
vigabatrin	1	PULMONARY EMBOLISM	0	FN	1	0	0	0	0	0
vigabatrin	0	PULMONARY OEDEMA	0	TN	0	0	1	0	0	0
vigabatrin	0	RECTAL HAEMORRHAGE	0	TN	0	0	1	0	0	0
vigabatrin	0	RENAL FAILURE	0	TN	0	0	1	0	0	0
vigabatrin	0	RENAL IMPAIRMENT	0	TN	0	0	1	0	0	0
vigabatrin	0	RESPIRATORY DEPRESSION	0	TN	0	0	1	0	0	0
vigabatrin	1	RESPIRATORY FAILURE	0	FN	1	0	0	0	0	0
vigabatrin	0	RHABDOMYOLYSIS	0	TN	0	0	1	0	0	0
vigabatrin	0	ROAD TRAFFIC ACCIDENT	0	TN	0	0	1	0	0	0
vigabatrin	1	SEIZURE	1	TP	1	0	0	0	0	0
vigabatrin	0	SEPSIS	0	TN	0	0	1	0	0	0
vigabatrin	0	SEROTONIN SYNDROME	0	TN	0	0	1	0	0	0
vigabatrin	0	SKIN ULCER	0	TN	0	0	1	0	0	0
vigabatrin	0	SLEEP DISORDER	0	TN	0	0	1	0	0	0
vigabatrin	1	STEVENS-JOHNSON SYNDROME	0	FN	0	1	0	0	0	0
vigabatrin	0	STOMATITIS	0	TN	0	0	1	0	0	0
vigabatrin	0	SUDDEN DEATH	0	TN	0	0	1	0	0	0
vigabatrin	1	SUICIDAL BEHAVIOUR	0	FN	1	0	0	0	0	0
vigabatrin	0	SUPRAVENTRICULAR TACHYCARDIA	0	TN	0	0	1	0	0	0
vigabatrin	0	TACHYCARDIA	0	TN	0	0	1	0	0	0
vigabatrin	0	THROMBOCYTOPENIA	0	TN	0	0	1	0	0	0
vigabatrin	0	THROMBOPHLEBITIS	0	TN	0	0	1	0	0	0
vigabatrin	0	THROMBOSIS	0	TN	0	0	1	0	0	0
vigabatrin	1	TINNITUS	0	FN	1	0	0	0	0	0
vigabatrin	1	TOXIC EPIDERMAL NECROLYSIS	0	FN	0	1	0	0	0	0
vigabatrin	0	ULCER	0	TN	0	0	1	0	0	0
vigabatrin	1	UPPER RESPIRATORY TRACT INFECTION	0	FN	1	0	0	0	0	0
vigabatrin	1	URINARY TRACT INFECTION	0	FN	1	0	0	0	0	0
vigabatrin	0	URTICARIA	0	TN	0	0	1	0	0	0
vigabatrin	0	VAGINAL HAEMORRHAGE	0	TN	0	0	1	0	0	0
vigabatrin	0	VASCULITIS	0	TN	0	0	1	0	0	0
vigabatrin	0	VENTRICULAR ARRHYTHMIA	0	TN	0	0	1	0	0	0
vigabatrin	1	VISION BLURRED	0	FN	1	0	0	0	0	0
vigabatrin	1	VISUAL IMPAIRMENT	0	FN	1	0	0	0	0	0
vigabatrin	1	WEIGHT INCREASED	0	FN	1	0	0	0	0	0
tetrabenazine	0	ACCIDENT	0	TN	0	0	1	0	0	0
tetrabenazine	1	ACUTE KIDNEY INJURY	0	FN	1	0	0	0	0	0
tetrabenazine	1	AGGRESSION	0	FN	0	1	0	0	0	0
tetrabenazine	0	AGRANULOCYTOSIS	0	TN	0	0	1	0	0	0
tetrabenazine	0	AMNESIA	0	TN	0	0	1	0	0	0
tetrabenazine	0	ANAEMIA	0	TN	0	0	1	0	0	0
tetrabenazine	0	ANAPHYLACTIC REACTION	0	TN	0	0	1	0	0	0
tetrabenazine	0	ANAPHYLACTOID REACTION	0	TN	0	0	1	0	0	0
tetrabenazine	0	ANGINA PECTORIS	0	TN	0	0	1	0	0	0
tetrabenazine	0	ANGIOEDEMA	0	TN	0	0	1	0	0	0
tetrabenazine	0	APLASTIC ANAEMIA	0	TN	0	0	1	0	0	0
tetrabenazine	0	APNOEA	0	TN	0	0	1	0	0	0
tetrabenazine	1	ARRHYTHMIA	0	FN	1	0	0	0	0	0
tetrabenazine	0	ATRIOVENTRICULAR BLOCK	0	TN	0	0	1	0	0	0
tetrabenazine	0	AZOTAEMIA	0	TN	0	0	1	0	0	0
tetrabenazine	0	BACTERIAL INFECTION	0	TN	0	0	1	0	0	0
tetrabenazine	0	BLINDNESS	0	TN	0	0	1	0	0	0
tetrabenazine	0	BONE MARROW FAILURE	0	TN	0	0	1	0	0	0
tetrabenazine	0	BRADYCARDIA	0	TN	0	0	1	0	0	0
tetrabenazine	1	BRONCHITIS	0	FN	1	0	0	0	0	0
tetrabenazine	0	CANDIDA INFECTION	0	TN	0	0	1	0	0	0
tetrabenazine	0	CARDIAC ARREST	0	TN	0	0	1	0	0	0
tetrabenazine	0	CARDIAC FAILURE	0	TN	0	0	1	0	0	0
tetrabenazine	0	CARDIOMYOPATHY	0	TN	0	0	1	0	0	0
tetrabenazine	0	CATARACT	0	TN	0	0	1	0	0	0
tetrabenazine	0	CELLULITIS	0	TN	0	0	1	0	0	0
tetrabenazine	0	CEREBRAL HAEMORRHAGE	0	TN	0	0	1	0	0	0
tetrabenazine	0	CEREBRAL INFARCTION	0	TN	0	0	1	0	0	0
tetrabenazine	0	CEREBROVASCULAR ACCIDENT	0	TN	0	0	1	0	0	0
tetrabenazine	0	CHOLESTASIS	0	TN	0	0	1	0	0	0
tetrabenazine	0	COAGULOPATHY	0	TN	0	0	1	0	0	0
tetrabenazine	0	COLITIS	0	TN	0	0	1	0	0	0
tetrabenazine	0	COLITIS ULCERATIVE	0	TN	0	0	1	0	0	0
tetrabenazine	1	CONFUSIONAL STATE	0	FN	0	1	0	0	0	0
tetrabenazine	0	CONJUNCTIVITIS	0	TN	0	0	1	0	0	0
tetrabenazine	0	CROHN'S DISEASE	0	TN	0	0	1	0	0	0
tetrabenazine	0	DEAFNESS	0	TN	0	0	1	0	0	0
tetrabenazine	0	DEEP VEIN THROMBOSIS	0	TN	0	0	1	0	0	0
tetrabenazine	0	DELIRIUM	0	TN	0	0	1	0	0	0
tetrabenazine	0	DELUSION	0	TN	0	0	1	0	0	0
tetrabenazine	0	DERMATITIS BULLOUS	0	TN	0	0	1	0	0	0
tetrabenazine	0	DERMATITIS EXFOLIATIVE	0	TN	0	0	1	0	0	0
tetrabenazine	0	DIABETES MELLITUS	0	TN	0	0	1	0	0	0
tetrabenazine	0	DIPLOPIA	0	TN	0	0	1	0	0	0
tetrabenazine	0	DISORIENTATION	0	TN	0	0	1	0	0	0
tetrabenazine	0	DRUG REACTION WITH EOSINOPHILIA AND SYSTEMIC SYMPTOMS	0	TN	0	0	1	0	0	0
tetrabenazine	0	DYSGEUSIA	0	TN	0	0	1	0	0	0
tetrabenazine	1	ELECTROCARDIOGRAM QT PROLONGED	0	FN	1	0	0	0	0	0
tetrabenazine	0	EMBOLISM	0	TN	0	0	1	0	0	0
tetrabenazine	0	EOSINOPHILIA	0	TN	0	0	1	0	0	0
tetrabenazine	0	ERYTHEMA MULTIFORME	0	TN	0	0	1	0	0	0
tetrabenazine	1	EXTRAPYRAMIDAL DISORDER	0	FN	0	1	0	0	0	0
tetrabenazine	1	FALL	0	FN	1	0	0	0	0	0
tetrabenazine	0	FEBRILE NEUTROPENIA	0	TN	0	0	1	0	0	0
tetrabenazine	0	FRACTURE	0	TN	0	0	1	0	0	0
tetrabenazine	0	FUNGAL INFECTION	0	TN	0	0	1	0	0	0
tetrabenazine	0	GASTRIC ULCER	0	TN	0	0	1	0	0	0
tetrabenazine	0	GASTROINTESTINAL HAEMORRHAGE	0	TN	0	0	1	0	0	0
tetrabenazine	0	GLAUCOMA	0	TN	0	0	1	0	0	0
tetrabenazine	0	GRANULOCYTOPENIA	0	TN	0	0	1	0	0	0
tetrabenazine	0	HAEMATOMA	0	TN	0	0	1	0	0	0
tetrabenazine	0	HAEMOLYTIC ANAEMIA	0	TN	0	0	1	0	0	0
tetrabenazine	0	HAEMORRHAGE	0	TN	0	0	1	0	0	0
tetrabenazine	0	HALLUCINATION	0	TN	0	0	1	0	0	0
tetrabenazine	0	HEPATIC FAILURE	0	TN	0	0	1	0	0	0
tetrabenazine	0	HEPATIC NECROSIS	0	TN	0	0	1	0	0	0
tetrabenazine	0	HEPATITIS	0	TN	0	0	1	0	0	0
tetrabenazine	0	HEPATOTOXICITY	0	TN	0	0	1	0	0	0
tetrabenazine	0	HOSTILITY	0	TN	0	0	1	0	0	0
tetrabenazine	0	HYPERCHOLESTEROLAEMIA	0	TN	0	0	1	0	0	0
tetrabenazine	0	HYPERGLYCAEMIA	0	TN	0	0	1	0	0	0
tetrabenazine	1	HYPERKINESIA	0	FN	1	0	0	0	0	0
tetrabenazine	0	HYPERSENSITIVITY	0	TN	0	0	1	0	0	0
tetrabenazine	0	HYPERTENSION	0	TN	0	0	1	0	0	0
tetrabenazine	0	HYPOGLYCAEMIA	0	TN	0	0	1	0	0	0
tetrabenazine	0	HYPOKINESIA	0	TN	0	0	1	0	0	0
tetrabenazine	0	IMPAIRED HEALING	0	TN	0	0	1	0	0	0
tetrabenazine	0	INFECTION	0	TN	0	0	1	0	0	0
tetrabenazine	0	INJURY	0	TN	0	0	1	0	0	0
tetrabenazine	1	INSOMNIA	0	FN	1	0	0	0	0	0
tetrabenazine	0	INTERSTITIAL LUNG DISEASE	0	TN	0	0	1	0	0	0
tetrabenazine	0	JAUNDICE	0	TN	0	0	1	0	0	0
tetrabenazine	0	LARYNGEAL OEDEMA	0	TN	0	0	1	0	0	0
tetrabenazine	0	LEUKOPENIA	0	TN	0	0	1	0	0	0
tetrabenazine	0	MEMORY IMPAIRMENT	0	TN	0	0	1	0	0	0
tetrabenazine	0	MYOCARDIAL INFARCTION	0	TN	0	0	1	0	0	0
tetrabenazine	0	MYOPATHY	0	TN	0	0	1	0	0	0
tetrabenazine	0	MYOSITIS	0	TN	0	0	1	0	0	0
tetrabenazine	1	NEUROLEPTIC MALIGNANT SYNDROME	0	FN	1	0	0	0	0	0
tetrabenazine	0	NEUROPATHY PERIPHERAL	0	TN	0	0	1	0	0	0
tetrabenazine	0	NEUTROPENIA	0	TN	0	0	1	0	0	0
tetrabenazine	0	OEDEMA	0	TN	0	0	1	0	0	0
tetrabenazine	0	OLIGURIA	0	TN	0	0	1	0	0	0
tetrabenazine	0	PANCREATITIS	0	TN	0	0	1	0	0	0
tetrabenazine	0	PANCYTOPENIA	0	TN	0	0	1	0	0	0
tetrabenazine	0	PARALYSIS	0	TN	0	0	1	0	0	0
tetrabenazine	0	PARANOIA	0	TN	0	0	1	0	0	0
tetrabenazine	0	PHOTOSENSITIVITY REACTION	0	TN	0	0	1	0	0	0
tetrabenazine	1	PNEUMONIA	0	FN	0	1	0	0	0	0
tetrabenazine	0	PROTEINURIA	0	TN	0	0	1	0	0	0
tetrabenazine	0	PULMONARY EMBOLISM	0	TN	0	0	1	0	0	0
tetrabenazine	0	PULMONARY OEDEMA	0	TN	0	0	1	0	0	0
tetrabenazine	0	RECTAL HAEMORRHAGE	0	TN	0	0	1	0	0	0
tetrabenazine	0	RENAL FAILURE	0	TN	0	0	1	0	0	0
tetrabenazine	0	RENAL IMPAIRMENT	0	TN	0	0	1	0	0	0
tetrabenazine	0	RESPIRATORY DEPRESSION	0	TN	0	0	1	0	0	0
tetrabenazine	0	RESPIRATORY FAILURE	0	TN	0	0	1	0	0	0
tetrabenazine	1	RHABDOMYOLYSIS	0	FN	1	0	0	0	0	0
tetrabenazine	0	ROAD TRAFFIC ACCIDENT	0	TN	0	0	1	0	0	0
tetrabenazine	0	SEIZURE	0	TN	0	0	1	0	0	0
tetrabenazine	0	SEPSIS	0	TN	0	0	1	0	0	0
tetrabenazine	0	SEROTONIN SYNDROME	0	TN	0	0	1	0	0	0
tetrabenazine	0	SKIN ULCER	0	TN	0	0	1	0	0	0
tetrabenazine	0	SLEEP DISORDER	0	TN	0	0	1	0	0	0
tetrabenazine	0	STEVENS-JOHNSON SYNDROME	0	TN	0	0	1	0	0	0
tetrabenazine	0	STOMATITIS	0	TN	0	0	1	0	0	0
tetrabenazine	1	SUDDEN DEATH	0	FN	1	0	0	0	0	0
tetrabenazine	1	SUICIDAL BEHAVIOUR	0	FN	1	0	0	0	0	0
tetrabenazine	0	SUPRAVENTRICULAR TACHYCARDIA	0	TN	0	0	1	0	0	0
tetrabenazine	1	TACHYCARDIA	0	FN	1	0	0	0	0	0
tetrabenazine	0	THROMBOCYTOPENIA	0	TN	0	0	1	0	0	0
tetrabenazine	0	THROMBOPHLEBITIS	0	TN	0	0	1	0	0	0
tetrabenazine	0	THROMBOSIS	0	TN	0	0	1	0	0	0
tetrabenazine	0	TINNITUS	0	TN	0	0	1	0	0	0
tetrabenazine	0	TOXIC EPIDERMAL NECROLYSIS	0	TN	0	0	1	0	0	0
tetrabenazine	0	ULCER	0	TN	0	0	1	0	0	0
tetrabenazine	1	UPPER RESPIRATORY TRACT INFECTION	0	FN	1	0	0	0	0	0
tetrabenazine	0	URINARY TRACT INFECTION	0	TN	0	0	1	0	0	0
tetrabenazine	0	URTICARIA	0	TN	0	0	1	0	0	0
tetrabenazine	0	VAGINAL HAEMORRHAGE	0	TN	0	0	1	0	0	0
tetrabenazine	0	VASCULITIS	0	TN	0	0	1	0	0	0
tetrabenazine	1	VENTRICULAR ARRHYTHMIA	0	FN	1	0	0	0	0	0
tetrabenazine	0	VISION BLURRED	0	TN	0	0	1	0	0	0
tetrabenazine	0	VISUAL IMPAIRMENT	0	TN	0	0	1	0	0	0
tetrabenazine	0	WEIGHT INCREASED	0	TN	0	0	1	0	0	0
carfilzomib	0	ACCIDENT	0	TN	0	0	1	0	0	0
carfilzomib	1	ACUTE KIDNEY INJURY	0	FN	1	0	0	0	0	0
carfilzomib	0	AGGRESSION	0	TN	0	0	1	0	0	0
carfilzomib	0	AGRANULOCYTOSIS	0	TN	0	0	1	0	0	0
carfilzomib	0	AMNESIA	0	TN	0	0	1	0	0	0
carfilzomib	1	ANAEMIA	0	FN	1	0	0	0	0	0
carfilzomib	0	ANAPHYLACTIC REACTION	0	TN	0	0	1	0	0	0
carfilzomib	0	ANAPHYLACTOID REACTION	0	TN	0	0	1	0	0	0
carfilzomib	1	ANGINA PECTORIS	0	FN	1	0	0	0	0	0
carfilzomib	0	ANGIOEDEMA	0	TN	0	0	1	0	0	0
carfilzomib	0	APLASTIC ANAEMIA	0	TN	0	0	1	0	0	0
carfilzomib	0	APNOEA	0	TN	0	0	1	0	0	0
carfilzomib	0	ARRHYTHMIA	0	TN	0	0	1	0	0	0
carfilzomib	0	ATRIOVENTRICULAR BLOCK	0	TN	0	0	1	0	0	0
carfilzomib	0	AZOTAEMIA	0	TN	0	0	1	0	0	0
carfilzomib	0	BACTERIAL INFECTION	0	TN	0	0	1	0	0	0
carfilzomib	1	BLINDNESS	0	FN	0	1	0	0	0	0
carfilzomib	0	BONE MARROW FAILURE	0	TN	0	0	1	0	0	0
carfilzomib	0	BRADYCARDIA	0	TN	0	0	1	0	0	0
carfilzomib	1	BRONCHITIS	0	FN	0	1	0	0	0	0
carfilzomib	0	CANDIDA INFECTION	0	TN	0	0	1	0	0	0
carfilzomib	1	CARDIAC ARREST	0	FN	1	0	0	0	0	0
carfilzomib	1	CARDIAC FAILURE	0	FN	1	0	0	0	0	0
carfilzomib	0	CARDIOMYOPATHY	0	TN	0	0	1	0	0	0
carfilzomib	1	CATARACT	0	FN	0	1	0	0	0	0
carfilzomib	0	CELLULITIS	0	TN	0	0	1	0	0	0
carfilzomib	1	CEREBRAL HAEMORRHAGE	0	FN	1	0	0	0	0	0
carfilzomib	0	CEREBRAL INFARCTION	0	TN	0	0	1	0	0	0
carfilzomib	1	CEREBROVASCULAR ACCIDENT	0	FN	0	1	0	0	0	0
carfilzomib	1	CHOLESTASIS	0	FN	0	1	0	0	0	0
carfilzomib	0	COAGULOPATHY	0	TN	0	0	1	0	0	0
carfilzomib	0	COLITIS	0	TN	0	0	1	0	0	0
carfilzomib	0	COLITIS ULCERATIVE	0	TN	0	0	1	0	0	0
carfilzomib	1	CONFUSIONAL STATE	0	FN	0	1	0	0	0	0
carfilzomib	0	CONJUNCTIVITIS	0	TN	0	0	1	0	0	0
carfilzomib	0	CROHN'S DISEASE	0	TN	0	0	1	0	0	0
carfilzomib	1	DEAFNESS	0	FN	0	1	0	0	0	0
carfilzomib	1	DEEP VEIN THROMBOSIS	0	FN	0	1	0	0	0	0
carfilzomib	1	DELIRIUM	0	FN	0	1	0	0	0	0
carfilzomib	0	DELUSION	0	TN	0	0	1	0	0	0
carfilzomib	0	DERMATITIS BULLOUS	0	TN	0	0	1	0	0	0
carfilzomib	0	DERMATITIS EXFOLIATIVE	0	TN	0	0	1	0	0	0
carfilzomib	0	DIABETES MELLITUS	0	TN	0	0	1	0	0	0
carfilzomib	0	DIPLOPIA	0	TN	0	0	1	0	0	0
carfilzomib	0	DISORIENTATION	0	TN	0	0	1	0	0	0
carfilzomib	0	DRUG REACTION WITH EOSINOPHILIA AND SYSTEMIC SYMPTOMS	0	TN	0	0	1	0	0	0
carfilzomib	0	DYSGEUSIA	1	FP	0	0	1	0	1	1
carfilzomib	0	ELECTROCARDIOGRAM QT PROLONGED	1	FP	0	0	1	0	1	1
carfilzomib	1	EMBOLISM	0	FN	0	1	0	0	0	0
carfilzomib	0	EOSINOPHILIA	0	TN	0	0	1	0	0	0
carfilzomib	0	ERYTHEMA MULTIFORME	0	TN	0	0	1	0	0	0
carfilzomib	0	EXTRAPYRAMIDAL DISORDER	0	TN	0	0	1	0	0	0
carfilzomib	0	FALL	0	TN	0	0	1	0	0	0
carfilzomib	1	FEBRILE NEUTROPENIA	1	TP	0	1	0	1	0	1
carfilzomib	0	FRACTURE	1	FP	0	0	1	0	1	1
carfilzomib	0	FUNGAL INFECTION	0	TN	0	0	1	0	0	0
carfilzomib	0	GASTRIC ULCER	0	TN	0	0	1	0	0	0
carfilzomib	1	GASTROINTESTINAL HAEMORRHAGE	1	TP	0	1	0	1	0	1
carfilzomib	0	GLAUCOMA	0	TN	0	0	1	0	0	0
carfilzomib	0	GRANULOCYTOPENIA	0	TN	0	0	1	0	0	0
carfilzomib	0	HAEMATOMA	0	TN	0	0	1	0	0	0
carfilzomib	0	HAEMOLYTIC ANAEMIA	0	TN	0	0	1	0	0	0
carfilzomib	1	HAEMORRHAGE	1	TP	0	1	0	1	0	1
carfilzomib	0	HALLUCINATION	0	TN	0	0	1	0	0	0
carfilzomib	1	HEPATIC FAILURE	0	FN	1	0	0	0	0	0
carfilzomib	0	HEPATIC NECROSIS	0	TN	0	0	1	0	0	0
carfilzomib	0	HEPATITIS	1	FP	0	0	1	0	1	1
carfilzomib	1	HEPATOTOXICITY	0	FN	1	0	0	0	0	0
carfilzomib	0	HOSTILITY	0	TN	0	0	1	0	0	0
carfilzomib	0	HYPERCHOLESTEROLAEMIA	0	TN	0	0	1	0	0	0
carfilzomib	1	HYPERGLYCAEMIA	1	TP	1	0	0	0	0	0
carfilzomib	0	HYPERKINESIA	0	TN	0	0	1	0	0	0
carfilzomib	0	HYPERSENSITIVITY	1	FP	0	0	1	0	1	1
carfilzomib	1	HYPERTENSION	1	TP	1	0	0	0	0	0
carfilzomib	0	HYPOGLYCAEMIA	1	FP	0	0	1	0	1	1
carfilzomib	0	HYPOKINESIA	0	TN	0	0	1	0	0	0
carfilzomib	0	IMPAIRED HEALING	0	TN	0	0	1	0	0	0
carfilzomib	1	INFECTION	1	TP	0	1	0	1	0	1
carfilzomib	0	INJURY	0	TN	0	0	1	0	0	0
carfilzomib	1	INSOMNIA	0	FN	1	0	0	0	0	0
carfilzomib	1	INTERSTITIAL LUNG DISEASE	1	TP	0	1	0	1	0	1
carfilzomib	0	JAUNDICE	0	TN	0	0	1	0	0	0
carfilzomib	0	LARYNGEAL OEDEMA	0	TN	0	0	1	0	0	0
carfilzomib	1	LEUKOPENIA	0	FN	1	0	0	0	0	0
carfilzomib	0	MEMORY IMPAIRMENT	0	TN	0	0	1	0	0	0
carfilzomib	1	MYOCARDIAL INFARCTION	1	TP	0	1	0	1	0	1
carfilzomib	0	MYOPATHY	0	TN	0	0	1	0	0	0
carfilzomib	0	MYOSITIS	0	TN	0	0	1	0	0	0
carfilzomib	0	NEUROLEPTIC MALIGNANT SYNDROME	0	TN	0	0	1	0	0	0
carfilzomib	1	NEUROPATHY PERIPHERAL	1	TP	1	0	0	0	0	0
carfilzomib	1	NEUTROPENIA	1	TP	1	0	0	0	0	0
carfilzomib	1	OEDEMA	1	TP	1	0	0	0	0	0
carfilzomib	0	OLIGURIA	0	TN	0	0	1	0	0	0
carfilzomib	0	PANCREATITIS	1	FP	0	0	1	0	1	1
carfilzomib	0	PANCYTOPENIA	0	TN	0	0	1	0	0	0
carfilzomib	0	PARALYSIS	0	TN	0	0	1	0	0	0
carfilzomib	0	PARANOIA	0	TN	0	0	1	0	0	0
carfilzomib	0	PHOTOSENSITIVITY REACTION	0	TN	0	0	1	0	0	0
carfilzomib	1	PNEUMONIA	1	TP	1	0	0	0	0	0
carfilzomib	0	PROTEINURIA	0	TN	0	0	1	0	0	0
carfilzomib	1	PULMONARY EMBOLISM	1	TP	0	1	0	1	0	1
carfilzomib	1	PULMONARY OEDEMA	1	TP	1	0	0	0	0	0
carfilzomib	0	RECTAL HAEMORRHAGE	0	TN	0	0	1	0	0	0
carfilzomib	1	RENAL FAILURE	1	TP	1	0	0	0	0	0
carfilzomib	1	RENAL IMPAIRMENT	0	FN	0	1	0	0	0	0
carfilzomib	0	RESPIRATORY DEPRESSION	0	TN	0	0	1	0	0	0
carfilzomib	0	RESPIRATORY FAILURE	1	FP	0	0	1	0	1	1
carfilzomib	0	RHABDOMYOLYSIS	0	TN	0	0	1	0	0	0
carfilzomib	0	ROAD TRAFFIC ACCIDENT	0	TN	0	0	1	0	0	0
carfilzomib	1	SEIZURE	1	TP	0	1	0	1	0	1
carfilzomib	1	SEPSIS	1	TP	1	0	0	0	0	0
carfilzomib	0	SEROTONIN SYNDROME	0	TN	0	0	1	0	0	0
carfilzomib	0	SKIN ULCER	0	TN	0	0	1	0	0	0
carfilzomib	0	SLEEP DISORDER	0	TN	0	0	1	0	0	0
carfilzomib	0	STEVENS-JOHNSON SYNDROME	0	TN	0	0	1	0	0	0
carfilzomib	0	STOMATITIS	1	FP	0	0	1	0	1	1
carfilzomib	0	SUDDEN DEATH	0	TN	0	0	1	0	0	0
carfilzomib	0	SUICIDAL BEHAVIOUR	0	TN	0	0	1	0	0	0
carfilzomib	1	SUPRAVENTRICULAR TACHYCARDIA	1	TP	0	1	0	1	0	1
carfilzomib	1	TACHYCARDIA	0	FN	0	1	0	0	0	0
carfilzomib	1	THROMBOCYTOPENIA	1	TP	1	0	0	0	0	0
carfilzomib	1	THROMBOPHLEBITIS	0	FN	0	1	0	0	0	0
carfilzomib	0	THROMBOSIS	0	TN	0	0	1	0	0	0
carfilzomib	0	TINNITUS	0	TN	0	0	1	0	0	0
carfilzomib	0	TOXIC EPIDERMAL NECROLYSIS	1	FP	0	0	1	0	1	1
carfilzomib	0	ULCER	0	TN	0	0	1	0	0	0
carfilzomib	1	UPPER RESPIRATORY TRACT INFECTION	1	TP	1	0	0	0	0	0
carfilzomib	1	URINARY TRACT INFECTION	1	TP	0	1	0	1	0	1
carfilzomib	0	URTICARIA	1	FP	0	0	1	0	1	1
carfilzomib	0	VAGINAL HAEMORRHAGE	0	TN	0	0	1	0	0	0
carfilzomib	0	VASCULITIS	0	TN	0	0	1	0	0	0
carfilzomib	0	VENTRICULAR ARRHYTHMIA	0	TN	0	0	1	0	0	0
carfilzomib	1	VISION BLURRED	0	FN	0	1	0	0	0	0
carfilzomib	1	VISUAL IMPAIRMENT	1	TP	0	1	0	1	0	1
carfilzomib	0	WEIGHT INCREASED	0	TN	0	0	1	0	0	0
mirabegron	0	ACCIDENT	0	TN	0	0	1	0	0	0
mirabegron	0	ACUTE KIDNEY INJURY	0	TN	0	0	1	0	0	0
mirabegron	0	AGGRESSION	0	TN	0	0	1	0	0	0
mirabegron	0	AGRANULOCYTOSIS	0	TN	0	0	1	0	0	0
mirabegron	0	AMNESIA	0	TN	0	0	1	0	0	0
mirabegron	0	ANAEMIA	0	TN	0	0	1	0	0	0
mirabegron	0	ANAPHYLACTIC REACTION	0	TN	0	0	1	0	0	0
mirabegron	0	ANAPHYLACTOID REACTION	0	TN	0	0	1	0	0	0
mirabegron	0	ANGINA PECTORIS	0	TN	0	0	1	0	0	0
mirabegron	1	ANGIOEDEMA	0	FN	0	1	0	0	0	0
mirabegron	0	APLASTIC ANAEMIA	0	TN	0	0	1	0	0	0
mirabegron	0	APNOEA	0	TN	0	0	1	0	0	0
mirabegron	0	ARRHYTHMIA	0	TN	0	0	1	0	0	0
mirabegron	0	ATRIOVENTRICULAR BLOCK	0	TN	0	0	1	0	0	0
mirabegron	0	AZOTAEMIA	0	TN	0	0	1	0	0	0
mirabegron	0	BACTERIAL INFECTION	0	TN	0	0	1	0	0	0
mirabegron	0	BLINDNESS	0	TN	0	0	1	0	0	0
mirabegron	0	BONE MARROW FAILURE	0	TN	0	0	1	0	0	0
mirabegron	0	BRADYCARDIA	0	TN	0	0	1	0	0	0
mirabegron	0	BRONCHITIS	0	TN	0	0	1	0	0	0
mirabegron	0	CANDIDA INFECTION	0	TN	0	0	1	0	0	0
mirabegron	0	CARDIAC ARREST	0	TN	0	0	1	0	0	0
mirabegron	0	CARDIAC FAILURE	0	TN	0	0	1	0	0	0
mirabegron	0	CARDIOMYOPATHY	0	TN	0	0	1	0	0	0
mirabegron	0	CATARACT	0	TN	0	0	1	0	0	0
mirabegron	0	CELLULITIS	0	TN	0	0	1	0	0	0
mirabegron	0	CEREBRAL HAEMORRHAGE	0	TN	0	0	1	0	0	0
mirabegron	0	CEREBRAL INFARCTION	0	TN	0	0	1	0	0	0
mirabegron	1	CEREBROVASCULAR ACCIDENT	0	FN	1	0	0	0	0	0
mirabegron	0	CHOLESTASIS	0	TN	0	0	1	0	0	0
mirabegron	0	COAGULOPATHY	0	TN	0	0	1	0	0	0
mirabegron	0	COLITIS	0	TN	0	0	1	0	0	0
mirabegron	0	COLITIS ULCERATIVE	0	TN	0	0	1	0	0	0
mirabegron	1	CONFUSIONAL STATE	0	FN	0	1	0	0	0	0
mirabegron	0	CONJUNCTIVITIS	0	TN	0	0	1	0	0	0
mirabegron	0	CROHN'S DISEASE	0	TN	0	0	1	0	0	0
mirabegron	0	DEAFNESS	0	TN	0	0	1	0	0	0
mirabegron	0	DEEP VEIN THROMBOSIS	0	TN	0	0	1	0	0	0
mirabegron	0	DELIRIUM	0	TN	0	0	1	0	0	0
mirabegron	0	DELUSION	0	TN	0	0	1	0	0	0
mirabegron	0	DERMATITIS BULLOUS	0	TN	0	0	1	0	0	0
mirabegron	0	DERMATITIS EXFOLIATIVE	0	TN	0	0	1	0	0	0
mirabegron	0	DIABETES MELLITUS	0	TN	0	0	1	0	0	0
mirabegron	0	DIPLOPIA	0	TN	0	0	1	0	0	0
mirabegron	0	DISORIENTATION	0	TN	0	0	1	0	0	0
mirabegron	0	DRUG REACTION WITH EOSINOPHILIA AND SYSTEMIC SYMPTOMS	0	TN	0	0	1	0	0	0
mirabegron	0	DYSGEUSIA	0	TN	0	0	1	0	0	0
mirabegron	0	ELECTROCARDIOGRAM QT PROLONGED	0	TN	0	0	1	0	0	0
mirabegron	0	EMBOLISM	0	TN	0	0	1	0	0	0
mirabegron	0	EOSINOPHILIA	0	TN	0	0	1	0	0	0
mirabegron	0	ERYTHEMA MULTIFORME	0	TN	0	0	1	0	0	0
mirabegron	0	EXTRAPYRAMIDAL DISORDER	0	TN	0	0	1	0	0	0
mirabegron	0	FALL	0	TN	0	0	1	0	0	0
mirabegron	0	FEBRILE NEUTROPENIA	0	TN	0	0	1	0	0	0
mirabegron	0	FRACTURE	0	TN	0	0	1	0	0	0
mirabegron	0	FUNGAL INFECTION	0	TN	0	0	1	0	0	0
mirabegron	0	GASTRIC ULCER	0	TN	0	0	1	0	0	0
mirabegron	0	GASTROINTESTINAL HAEMORRHAGE	0	TN	0	0	1	0	0	0
mirabegron	1	GLAUCOMA	0	FN	1	0	0	0	0	0
mirabegron	0	GRANULOCYTOPENIA	0	TN	0	0	1	0	0	0
mirabegron	0	HAEMATOMA	0	TN	0	0	1	0	0	0
mirabegron	0	HAEMOLYTIC ANAEMIA	0	TN	0	0	1	0	0	0
mirabegron	0	HAEMORRHAGE	0	TN	0	0	1	0	0	0
mirabegron	1	HALLUCINATION	0	FN	0	1	0	0	0	0
mirabegron	0	HEPATIC FAILURE	0	TN	0	0	1	0	0	0
mirabegron	0	HEPATIC NECROSIS	0	TN	0	0	1	0	0	0
mirabegron	0	HEPATITIS	0	TN	0	0	1	0	0	0
mirabegron	0	HEPATOTOXICITY	0	TN	0	0	1	0	0	0
mirabegron	0	HOSTILITY	0	TN	0	0	1	0	0	0
mirabegron	0	HYPERCHOLESTEROLAEMIA	0	TN	0	0	1	0	0	0
mirabegron	0	HYPERGLYCAEMIA	0	TN	0	0	1	0	0	0
mirabegron	0	HYPERKINESIA	0	TN	0	0	1	0	0	0
mirabegron	0	HYPERSENSITIVITY	0	TN	0	0	1	0	0	0
mirabegron	1	HYPERTENSION	0	FN	1	0	0	0	0	0
mirabegron	0	HYPOGLYCAEMIA	0	TN	0	0	1	0	0	0
mirabegron	0	HYPOKINESIA	0	TN	0	0	1	0	0	0
mirabegron	0	IMPAIRED HEALING	0	TN	0	0	1	0	0	0
mirabegron	0	INFECTION	0	TN	0	0	1	0	0	0
mirabegron	0	INJURY	0	TN	0	0	1	0	0	0
mirabegron	1	INSOMNIA	0	FN	0	1	0	0	0	0
mirabegron	0	INTERSTITIAL LUNG DISEASE	0	TN	0	0	1	0	0	0
mirabegron	0	JAUNDICE	0	TN	0	0	1	0	0	0
mirabegron	1	LARYNGEAL OEDEMA	0	FN	0	1	0	0	0	0
mirabegron	0	LEUKOPENIA	0	TN	0	0	1	0	0	0
mirabegron	0	MEMORY IMPAIRMENT	0	TN	0	0	1	0	0	0
mirabegron	0	MYOCARDIAL INFARCTION	0	TN	0	0	1	0	0	0
mirabegron	0	MYOPATHY	0	TN	0	0	1	0	0	0
mirabegron	0	MYOSITIS	0	TN	0	0	1	0	0	0
mirabegron	0	NEUROLEPTIC MALIGNANT SYNDROME	0	TN	0	0	1	0	0	0
mirabegron	0	NEUROPATHY PERIPHERAL	0	TN	0	0	1	0	0	0
mirabegron	0	NEUTROPENIA	0	TN	0	0	1	0	0	0
mirabegron	0	OEDEMA	0	TN	0	0	1	0	0	0
mirabegron	0	OLIGURIA	0	TN	0	0	1	0	0	0
mirabegron	0	PANCREATITIS	0	TN	0	0	1	0	0	0
mirabegron	0	PANCYTOPENIA	0	TN	0	0	1	0	0	0
mirabegron	0	PARALYSIS	0	TN	0	0	1	0	0	0
mirabegron	0	PARANOIA	0	TN	0	0	1	0	0	0
mirabegron	0	PHOTOSENSITIVITY REACTION	0	TN	0	0	1	0	0	0
mirabegron	0	PNEUMONIA	0	TN	0	0	1	0	0	0
mirabegron	0	PROTEINURIA	0	TN	0	0	1	0	0	0
mirabegron	0	PULMONARY EMBOLISM	0	TN	0	0	1	0	0	0
mirabegron	0	PULMONARY OEDEMA	0	TN	0	0	1	0	0	0
mirabegron	0	RECTAL HAEMORRHAGE	0	TN	0	0	1	0	0	0
mirabegron	0	RENAL FAILURE	0	TN	0	0	1	0	0	0
mirabegron	0	RENAL IMPAIRMENT	0	TN	0	0	1	0	0	0
mirabegron	0	RESPIRATORY DEPRESSION	0	TN	0	0	1	0	0	0
mirabegron	0	RESPIRATORY FAILURE	0	TN	0	0	1	0	0	0
mirabegron	0	RHABDOMYOLYSIS	0	TN	0	0	1	0	0	0
mirabegron	0	ROAD TRAFFIC ACCIDENT	0	TN	0	0	1	0	0	0
mirabegron	0	SEIZURE	0	TN	0	0	1	0	0	0
mirabegron	0	SEPSIS	0	TN	0	0	1	0	0	0
mirabegron	0	SEROTONIN SYNDROME	0	TN	0	0	1	0	0	0
mirabegron	0	SKIN ULCER	0	TN	0	0	1	0	0	0
mirabegron	0	SLEEP DISORDER	0	TN	0	0	1	0	0	0
mirabegron	1	STEVENS-JOHNSON SYNDROME	0	FN	1	0	0	0	0	0
mirabegron	0	STOMATITIS	0	TN	0	0	1	0	0	0
mirabegron	0	SUDDEN DEATH	0	TN	0	0	1	0	0	0
mirabegron	0	SUICIDAL BEHAVIOUR	0	TN	0	0	1	0	0	0
mirabegron	1	SUPRAVENTRICULAR TACHYCARDIA	0	FN	1	0	0	0	0	0
mirabegron	1	TACHYCARDIA	0	FN	1	0	0	0	0	0
mirabegron	0	THROMBOCYTOPENIA	0	TN	0	0	1	0	0	0
mirabegron	0	THROMBOPHLEBITIS	0	TN	0	0	1	0	0	0
mirabegron	0	THROMBOSIS	0	TN	0	0	1	0	0	0
mirabegron	0	TINNITUS	0	TN	0	0	1	0	0	0
mirabegron	0	TOXIC EPIDERMAL NECROLYSIS	0	TN	0	0	1	0	0	0
mirabegron	0	ULCER	0	TN	0	0	1	0	0	0
mirabegron	1	UPPER RESPIRATORY TRACT INFECTION	0	FN	0	1	0	0	0	0
mirabegron	1	URINARY TRACT INFECTION	0	FN	1	0	0	0	0	0
mirabegron	1	URTICARIA	0	FN	1	0	0	0	0	0
mirabegron	0	VAGINAL HAEMORRHAGE	0	TN	0	0	1	0	0	0
mirabegron	0	VASCULITIS	0	TN	0	0	1	0	0	0
mirabegron	0	VENTRICULAR ARRHYTHMIA	0	TN	0	0	1	0	0	0
mirabegron	1	VISION BLURRED	0	FN	1	0	0	0	0	0
mirabegron	0	VISUAL IMPAIRMENT	0	TN	0	0	1	0	0	0
mirabegron	0	WEIGHT INCREASED	0	TN	0	0	1	0	0	0
milnacipran	0	ACCIDENT	0	TN	0	0	1	0	0	0
milnacipran	1	ACUTE KIDNEY INJURY	0	FN	1	0	0	0	0	0
milnacipran	1	AGGRESSION	0	FN	1	0	0	0	0	0
milnacipran	0	AGRANULOCYTOSIS	0	TN	0	0	1	0	0	0
milnacipran	0	AMNESIA	0	TN	0	0	1	0	0	0
milnacipran	0	ANAEMIA	0	TN	0	0	1	0	0	0
milnacipran	0	ANAPHYLACTIC REACTION	0	TN	0	0	1	0	0	0
milnacipran	0	ANAPHYLACTOID REACTION	0	TN	0	0	1	0	0	0
milnacipran	0	ANGINA PECTORIS	0	TN	0	0	1	0	0	0
milnacipran	0	ANGIOEDEMA	0	TN	0	0	1	0	0	0
milnacipran	0	APLASTIC ANAEMIA	0	TN	0	0	1	0	0	0
milnacipran	0	APNOEA	0	TN	0	0	1	0	0	0
milnacipran	0	ARRHYTHMIA	0	TN	0	0	1	0	0	0
milnacipran	0	ATRIOVENTRICULAR BLOCK	0	TN	0	0	1	0	0	0
milnacipran	0	AZOTAEMIA	0	TN	0	0	1	0	0	0
milnacipran	0	BACTERIAL INFECTION	0	TN	0	0	1	0	0	0
milnacipran	0	BLINDNESS	0	TN	0	0	1	0	0	0
milnacipran	0	BONE MARROW FAILURE	0	TN	0	0	1	0	0	0
milnacipran	0	BRADYCARDIA	0	TN	0	0	1	0	0	0
milnacipran	0	BRONCHITIS	0	TN	0	0	1	0	0	0
milnacipran	0	CANDIDA INFECTION	0	TN	0	0	1	0	0	0
milnacipran	0	CARDIAC ARREST	0	TN	0	0	1	0	0	0
milnacipran	0	CARDIAC FAILURE	0	TN	0	0	1	0	0	0
milnacipran	0	CARDIOMYOPATHY	0	TN	0	0	1	0	0	0
milnacipran	0	CATARACT	0	TN	0	0	1	0	0	0
milnacipran	0	CELLULITIS	0	TN	0	0	1	0	0	0
milnacipran	0	CEREBRAL HAEMORRHAGE	0	TN	0	0	1	0	0	0
milnacipran	0	CEREBRAL INFARCTION	0	TN	0	0	1	0	0	0
milnacipran	0	CEREBROVASCULAR ACCIDENT	0	TN	0	0	1	0	0	0
milnacipran	0	CHOLESTASIS	0	TN	0	0	1	0	0	0
milnacipran	0	COAGULOPATHY	0	TN	0	0	1	0	0	0
milnacipran	0	COLITIS	0	TN	0	0	1	0	0	0
milnacipran	0	COLITIS ULCERATIVE	0	TN	0	0	1	0	0	0
milnacipran	1	CONFUSIONAL STATE	0	FN	1	0	0	0	0	0
milnacipran	0	CONJUNCTIVITIS	0	TN	0	0	1	0	0	0
milnacipran	0	CROHN'S DISEASE	0	TN	0	0	1	0	0	0
milnacipran	0	DEAFNESS	0	TN	0	0	1	0	0	0
milnacipran	0	DEEP VEIN THROMBOSIS	0	TN	0	0	1	0	0	0
milnacipran	1	DELIRIUM	0	FN	1	0	0	0	0	0
milnacipran	0	DELUSION	0	TN	0	0	1	0	0	0
milnacipran	0	DERMATITIS BULLOUS	0	TN	0	0	1	0	0	0
milnacipran	0	DERMATITIS EXFOLIATIVE	0	TN	0	0	1	0	0	0
milnacipran	0	DIABETES MELLITUS	0	TN	0	0	1	0	0	0
milnacipran	0	DIPLOPIA	0	TN	0	0	1	0	0	0
milnacipran	0	DISORIENTATION	0	TN	0	0	1	0	0	0
milnacipran	0	DRUG REACTION WITH EOSINOPHILIA AND SYSTEMIC SYMPTOMS	0	TN	0	0	1	0	0	0
milnacipran	1	DYSGEUSIA	0	FN	1	0	0	0	0	0
milnacipran	0	ELECTROCARDIOGRAM QT PROLONGED	0	TN	0	0	1	0	0	0
milnacipran	0	EMBOLISM	0	TN	0	0	1	0	0	0
milnacipran	0	EOSINOPHILIA	0	TN	0	0	1	0	0	0
milnacipran	1	ERYTHEMA MULTIFORME	0	FN	1	0	0	0	0	0
milnacipran	0	EXTRAPYRAMIDAL DISORDER	0	TN	0	0	1	0	0	0
milnacipran	0	FALL	0	TN	1	0	0	0	0	0
milnacipran	0	FEBRILE NEUTROPENIA	0	TN	0	0	1	0	0	0
milnacipran	0	FRACTURE	0	TN	0	0	1	0	0	0
milnacipran	0	FUNGAL INFECTION	0	TN	0	0	1	0	0	0
milnacipran	0	GASTRIC ULCER	0	TN	0	0	1	0	0	0
milnacipran	1	GASTROINTESTINAL HAEMORRHAGE	0	FN	1	0	0	0	0	0
milnacipran	0	GLAUCOMA	0	TN	0	0	1	0	0	0
milnacipran	0	GRANULOCYTOPENIA	0	TN	0	0	1	0	0	0
milnacipran	1	HAEMATOMA	0	FN	1	0	0	0	0	0
milnacipran	0	HAEMOLYTIC ANAEMIA	0	TN	0	0	1	0	0	0
milnacipran	1	HAEMORRHAGE	0	FN	1	0	0	0	0	0
milnacipran	1	HALLUCINATION	0	FN	1	0	0	0	0	0
milnacipran	0	HEPATIC FAILURE	0	TN	0	0	1	0	0	0
milnacipran	0	HEPATIC NECROSIS	0	TN	0	0	1	0	0	0
milnacipran	1	HEPATITIS	0	FN	1	0	0	0	0	0
milnacipran	1	HEPATOTOXICITY	0	FN	0	1	0	0	0	0
milnacipran	1	HOSTILITY	0	FN	1	0	0	0	0	0
milnacipran	1	HYPERCHOLESTEROLAEMIA	0	FN	1	0	0	0	0	0
milnacipran	0	HYPERGLYCAEMIA	0	TN	0	0	1	0	0	0
milnacipran	1	HYPERKINESIA	0	FN	1	0	0	0	0	0
milnacipran	0	HYPERSENSITIVITY	0	TN	0	0	1	0	0	0
milnacipran	1	HYPERTENSION	0	FN	1	0	0	0	0	0
milnacipran	0	HYPOGLYCAEMIA	0	TN	0	0	1	0	0	0
milnacipran	0	HYPOKINESIA	0	TN	0	0	1	0	0	0
milnacipran	0	IMPAIRED HEALING	0	TN	0	0	1	0	0	0
milnacipran	1	INFECTION	0	FN	0	1	0	0	0	0
milnacipran	1	INJURY	0	FN	0	1	0	0	0	0
milnacipran	1	INSOMNIA	0	FN	1	0	0	0	0	0
milnacipran	0	INTERSTITIAL LUNG DISEASE	0	TN	0	0	1	0	0	0
milnacipran	0	JAUNDICE	0	TN	1	0	0	0	0	0
milnacipran	0	LARYNGEAL OEDEMA	0	TN	0	0	1	0	0	0
milnacipran	1	LEUKOPENIA	0	FN	1	0	0	0	0	0
milnacipran	1	MEMORY IMPAIRMENT	0	FN	0	1	0	0	0	0
milnacipran	0	MYOCARDIAL INFARCTION	0	TN	0	0	1	0	0	0
milnacipran	0	MYOPATHY	0	TN	0	0	1	0	0	0
milnacipran	0	MYOSITIS	0	TN	0	0	1	0	0	0
milnacipran	0	NEUROLEPTIC MALIGNANT SYNDROME	0	TN	1	0	0	0	0	0
milnacipran	1	NEUROPATHY PERIPHERAL	0	FN	1	0	0	0	0	0
milnacipran	1	NEUTROPENIA	0	FN	1	0	0	0	0	0
milnacipran	1	OEDEMA	0	FN	1	0	0	0	0	0
milnacipran	0	OLIGURIA	0	TN	0	0	1	0	0	0
milnacipran	1	PANCREATITIS	0	FN	0	1	0	0	0	0
milnacipran	0	PANCYTOPENIA	0	TN	0	0	1	0	0	0
milnacipran	0	PARALYSIS	0	TN	0	0	1	0	0	0
milnacipran	0	PARANOIA	0	TN	0	0	1	0	0	0
milnacipran	0	PHOTOSENSITIVITY REACTION	0	TN	0	0	1	0	0	0
milnacipran	0	PNEUMONIA	0	TN	0	0	1	0	0	0
milnacipran	0	PROTEINURIA	0	TN	0	0	1	0	0	0
milnacipran	0	PULMONARY EMBOLISM	0	TN	0	0	1	0	0	0
milnacipran	0	PULMONARY OEDEMA	0	TN	0	0	1	0	0	0
milnacipran	0	RECTAL HAEMORRHAGE	0	TN	0	0	1	0	0	0
milnacipran	0	RENAL FAILURE	0	TN	0	0	1	0	0	0
milnacipran	0	RENAL IMPAIRMENT	0	TN	0	0	1	0	0	0
milnacipran	0	RESPIRATORY DEPRESSION	0	TN	0	0	1	0	0	0
milnacipran	1	RESPIRATORY FAILURE	0	FN	1	0	0	0	0	0
milnacipran	1	RHABDOMYOLYSIS	0	FN	1	0	0	0	0	0
milnacipran	0	ROAD TRAFFIC ACCIDENT	0	TN	0	0	1	0	0	0
milnacipran	1	SEIZURE	0	FN	1	0	0	0	0	0
milnacipran	0	SEPSIS	0	TN	0	0	1	0	0	0
milnacipran	1	SEROTONIN SYNDROME	0	FN	1	0	0	0	0	0
milnacipran	0	SKIN ULCER	0	TN	0	0	1	0	0	0
milnacipran	0	SLEEP DISORDER	0	TN	0	0	1	0	0	0
milnacipran	1	STEVENS-JOHNSON SYNDROME	0	FN	1	0	0	0	0	0
milnacipran	0	STOMATITIS	0	TN	0	0	1	0	0	0
milnacipran	0	SUDDEN DEATH	0	TN	0	0	1	0	0	0
milnacipran	1	SUICIDAL BEHAVIOUR	0	FN	1	0	0	0	0	0
milnacipran	1	SUPRAVENTRICULAR TACHYCARDIA	0	FN	1	0	0	0	0	0
milnacipran	1	TACHYCARDIA	1	TP	1	0	0	0	0	0
milnacipran	1	THROMBOCYTOPENIA	0	FN	1	0	0	0	0	0
milnacipran	0	THROMBOPHLEBITIS	0	TN	0	0	1	0	0	0
milnacipran	0	THROMBOSIS	0	TN	0	0	1	0	0	0
milnacipran	1	TINNITUS	0	FN	1	0	0	0	0	0
milnacipran	0	TOXIC EPIDERMAL NECROLYSIS	0	TN	0	0	1	0	0	0
milnacipran	0	ULCER	0	TN	0	0	1	0	0	0
milnacipran	1	UPPER RESPIRATORY TRACT INFECTION	0	FN	1	0	0	0	0	0
milnacipran	1	URINARY TRACT INFECTION	0	FN	1	0	0	0	0	0
milnacipran	0	URTICARIA	0	TN	0	0	1	0	0	0
milnacipran	0	VAGINAL HAEMORRHAGE	0	TN	0	0	1	0	0	0
milnacipran	0	VASCULITIS	0	TN	0	0	1	0	0	0
milnacipran	0	VENTRICULAR ARRHYTHMIA	0	TN	0	0	1	0	0	0
milnacipran	1	VISION BLURRED	0	FN	1	0	0	0	0	0
milnacipran	0	VISUAL IMPAIRMENT	0	TN	0	0	1	0	0	0
milnacipran	1	WEIGHT INCREASED	0	FN	1	0	0	0	0	0
axitinib	0	ACCIDENT	0	TN	0	0	1	0	0	0
axitinib	0	ACUTE KIDNEY INJURY	0	TN	0	0	1	0	0	0
axitinib	0	AGGRESSION	0	TN	0	0	1	0	0	0
axitinib	0	AGRANULOCYTOSIS	0	TN	0	0	1	0	0	0
axitinib	0	AMNESIA	0	TN	0	0	1	0	0	0
axitinib	1	ANAEMIA	0	FN	1	0	0	0	0	0
axitinib	0	ANAPHYLACTIC REACTION	0	TN	0	0	1	0	0	0
axitinib	0	ANAPHYLACTOID REACTION	0	TN	0	0	1	0	0	0
axitinib	0	ANGINA PECTORIS	0	TN	0	0	1	0	0	0
axitinib	0	ANGIOEDEMA	0	TN	0	0	1	0	0	0
axitinib	0	APLASTIC ANAEMIA	0	TN	0	0	1	0	0	0
axitinib	0	APNOEA	0	TN	0	0	1	0	0	0
axitinib	0	ARRHYTHMIA	0	TN	0	0	1	0	0	0
axitinib	0	ATRIOVENTRICULAR BLOCK	0	TN	0	0	1	0	0	0
axitinib	0	AZOTAEMIA	0	TN	0	0	1	0	0	0
axitinib	0	BACTERIAL INFECTION	0	TN	0	0	1	0	0	0
axitinib	1	BLINDNESS	0	FN	1	0	0	0	0	0
axitinib	0	BONE MARROW FAILURE	0	TN	0	0	1	0	0	0
axitinib	0	BRADYCARDIA	0	TN	0	0	1	0	0	0
axitinib	0	BRONCHITIS	0	TN	0	0	1	0	0	0
axitinib	0	CANDIDA INFECTION	0	TN	0	0	1	0	0	0
axitinib	0	CARDIAC ARREST	0	TN	0	0	1	0	0	0
axitinib	1	CARDIAC FAILURE	0	FN	0	1	0	0	0	0
axitinib	0	CARDIOMYOPATHY	0	TN	0	0	1	0	0	0
axitinib	0	CATARACT	0	TN	0	0	1	0	0	0
axitinib	0	CELLULITIS	0	TN	0	0	1	0	0	0
axitinib	1	CEREBRAL HAEMORRHAGE	0	FN	1	0	0	0	0	0
axitinib	0	CEREBRAL INFARCTION	0	TN	0	0	1	0	0	0
axitinib	1	CEREBROVASCULAR ACCIDENT	0	FN	1	0	0	0	0	0
axitinib	0	CHOLESTASIS	0	TN	0	0	1	0	0	0
axitinib	0	COAGULOPATHY	0	TN	0	0	1	0	0	0
axitinib	0	COLITIS	0	TN	0	0	1	0	0	0
axitinib	0	COLITIS ULCERATIVE	0	TN	0	0	1	0	0	0
axitinib	1	CONFUSIONAL STATE	0	FN	1	0	0	0	0	0
axitinib	0	CONJUNCTIVITIS	0	TN	0	0	1	0	0	0
axitinib	0	CROHN'S DISEASE	0	TN	0	0	1	0	0	0
axitinib	0	DEAFNESS	0	TN	0	0	1	0	0	0
axitinib	1	DEEP VEIN THROMBOSIS	0	FN	1	0	0	0	0	0
axitinib	0	DELIRIUM	0	TN	0	0	1	0	0	0
axitinib	0	DELUSION	0	TN	0	0	1	0	0	0
axitinib	0	DERMATITIS BULLOUS	0	TN	0	0	1	0	0	0
axitinib	0	DERMATITIS EXFOLIATIVE	0	TN	0	0	1	0	0	0
axitinib	0	DIABETES MELLITUS	0	TN	0	0	1	0	0	0
axitinib	0	DIPLOPIA	0	TN	0	0	1	0	0	0
axitinib	0	DISORIENTATION	0	TN	0	0	1	0	0	0
axitinib	0	DRUG REACTION WITH EOSINOPHILIA AND SYSTEMIC SYMPTOMS	0	TN	0	0	1	0	0	0
axitinib	1	DYSGEUSIA	0	FN	1	0	0	0	0	0
axitinib	0	ELECTROCARDIOGRAM QT PROLONGED	1	FP	0	0	1	0	1	1
axitinib	0	EMBOLISM	0	TN	0	0	1	0	0	0
axitinib	0	EOSINOPHILIA	0	TN	0	0	1	0	0	0
axitinib	0	ERYTHEMA MULTIFORME	0	TN	0	0	1	0	0	0
axitinib	0	EXTRAPYRAMIDAL DISORDER	0	TN	0	0	1	0	0	0
axitinib	0	FALL	0	TN	0	0	1	0	0	0
axitinib	0	FEBRILE NEUTROPENIA	0	TN	0	0	1	0	0	0
axitinib	0	FRACTURE	0	TN	0	0	1	0	0	0
axitinib	0	FUNGAL INFECTION	0	TN	0	0	1	0	0	0
axitinib	0	GASTRIC ULCER	0	TN	0	0	1	0	0	0
axitinib	1	GASTROINTESTINAL HAEMORRHAGE	0	FN	0	1	0	0	0	0
axitinib	0	GLAUCOMA	0	TN	0	0	1	0	0	0
axitinib	0	GRANULOCYTOPENIA	0	TN	0	0	1	0	0	0
axitinib	0	HAEMATOMA	0	TN	0	0	1	0	0	0
axitinib	0	HAEMOLYTIC ANAEMIA	0	TN	0	0	1	0	0	0
axitinib	1	HAEMORRHAGE	1	TP	1	0	0	0	0	0
axitinib	0	HALLUCINATION	0	TN	0	0	1	0	0	0
axitinib	0	HEPATIC FAILURE	0	TN	0	0	1	0	0	0
axitinib	0	HEPATIC NECROSIS	0	TN	0	0	1	0	0	0
axitinib	0	HEPATITIS	0	TN	0	0	1	0	0	0
axitinib	0	HEPATOTOXICITY	0	TN	0	0	1	0	0	0
axitinib	0	HOSTILITY	0	TN	0	0	1	0	0	0
axitinib	0	HYPERCHOLESTEROLAEMIA	0	TN	0	0	1	0	0	0
axitinib	1	HYPERGLYCAEMIA	0	FN	1	0	0	0	0	0
axitinib	0	HYPERKINESIA	0	TN	0	0	1	0	0	0
axitinib	0	HYPERSENSITIVITY	0	TN	0	0	1	0	0	0
axitinib	1	HYPERTENSION	1	TP	1	0	0	0	0	0
axitinib	1	HYPOGLYCAEMIA	0	FN	1	0	0	0	0	0
axitinib	0	HYPOKINESIA	0	TN	0	0	1	0	0	0
axitinib	0	IMPAIRED HEALING	0	TN	1	0	0	0	0	0
axitinib	0	INFECTION	0	TN	0	0	1	0	0	0
axitinib	0	INJURY	0	TN	0	0	1	0	0	0
axitinib	0	INSOMNIA	0	TN	0	0	1	0	0	0
axitinib	0	INTERSTITIAL LUNG DISEASE	0	TN	0	0	1	0	0	0
axitinib	0	JAUNDICE	0	TN	0	0	1	0	0	0
axitinib	0	LARYNGEAL OEDEMA	0	TN	0	0	1	0	0	0
axitinib	0	LEUKOPENIA	0	TN	0	0	1	0	0	0
axitinib	0	MEMORY IMPAIRMENT	0	TN	0	0	1	0	0	0
axitinib	1	MYOCARDIAL INFARCTION	0	FN	1	0	0	0	0	0
axitinib	0	MYOPATHY	0	TN	0	0	1	0	0	0
axitinib	0	MYOSITIS	0	TN	0	0	1	0	0	0
axitinib	0	NEUROLEPTIC MALIGNANT SYNDROME	0	TN	0	0	1	0	0	0
axitinib	0	NEUROPATHY PERIPHERAL	0	TN	0	0	1	0	0	0
axitinib	0	NEUTROPENIA	1	FP	0	0	1	0	1	1
axitinib	0	OEDEMA	0	TN	0	0	1	0	0	0
axitinib	0	OLIGURIA	0	TN	0	0	1	0	0	0
axitinib	0	PANCREATITIS	1	FP	0	0	1	0	1	1
axitinib	0	PANCYTOPENIA	0	TN	0	0	1	0	0	0
axitinib	0	PARALYSIS	0	TN	0	0	1	0	0	0
axitinib	0	PARANOIA	0	TN	0	0	1	0	0	0
axitinib	0	PHOTOSENSITIVITY REACTION	0	TN	0	0	1	0	0	0
axitinib	0	PNEUMONIA	0	TN	0	0	1	0	0	0
axitinib	1	PROTEINURIA	0	FN	1	0	0	0	0	0
axitinib	1	PULMONARY EMBOLISM	0	FN	1	0	0	0	0	0
axitinib	0	PULMONARY OEDEMA	0	TN	0	0	1	0	0	0
axitinib	1	RECTAL HAEMORRHAGE	0	FN	1	0	0	0	0	0
axitinib	0	RENAL FAILURE	0	TN	0	0	1	0	0	0
axitinib	0	RENAL IMPAIRMENT	0	TN	0	0	1	0	0	0
axitinib	0	RESPIRATORY DEPRESSION	0	TN	0	0	1	0	0	0
axitinib	0	RESPIRATORY FAILURE	0	TN	0	0	1	0	0	0
axitinib	0	RHABDOMYOLYSIS	0	TN	0	0	1	0	0	0
axitinib	0	ROAD TRAFFIC ACCIDENT	0	TN	0	0	1	0	0	0
axitinib	1	SEIZURE	0	FN	1	0	0	0	0	0
axitinib	0	SEPSIS	0	TN	0	0	1	0	0	0
axitinib	0	SEROTONIN SYNDROME	0	TN	0	0	1	0	0	0
axitinib	0	SKIN ULCER	0	TN	0	0	1	0	0	0
axitinib	0	SLEEP DISORDER	0	TN	0	0	1	0	0	0
axitinib	0	STEVENS-JOHNSON SYNDROME	0	TN	0	0	1	0	0	0
axitinib	1	STOMATITIS	0	FN	1	0	0	0	0	0
axitinib	0	SUDDEN DEATH	0	TN	0	0	1	0	0	0
axitinib	0	SUICIDAL BEHAVIOUR	0	TN	0	0	1	0	0	0
axitinib	0	SUPRAVENTRICULAR TACHYCARDIA	0	TN	0	0	1	0	0	0
axitinib	0	TACHYCARDIA	0	TN	0	0	1	0	0	0
axitinib	0	THROMBOCYTOPENIA	1	FP	0	0	1	0	1	1
axitinib	0	THROMBOPHLEBITIS	0	TN	0	0	1	0	0	0
axitinib	0	THROMBOSIS	0	TN	0	0	1	0	0	0
axitinib	1	TINNITUS	0	FN	1	0	0	0	0	0
axitinib	0	TOXIC EPIDERMAL NECROLYSIS	0	TN	0	0	1	0	0	0
axitinib	0	ULCER	0	TN	0	0	1	0	0	0
axitinib	0	UPPER RESPIRATORY TRACT INFECTION	0	TN	0	0	1	0	0	0
axitinib	0	URINARY TRACT INFECTION	0	TN	0	0	1	0	0	0
axitinib	0	URTICARIA	0	TN	0	0	1	0	0	0
axitinib	0	VAGINAL HAEMORRHAGE	0	TN	0	0	1	0	0	0
axitinib	0	VASCULITIS	0	TN	0	0	1	0	0	0
axitinib	0	VENTRICULAR ARRHYTHMIA	0	TN	0	0	1	0	0	0
axitinib	0	VISION BLURRED	0	TN	0	0	1	0	0	0
axitinib	1	VISUAL IMPAIRMENT	0	FN	1	0	0	0	0	0
axitinib	0	WEIGHT INCREASED	0	TN	0	0	1	0	0	0
everolimus	0	ACCIDENT	0	TN	0	0	1	0	0	0
everolimus	1	ACUTE KIDNEY INJURY	0	FN	1	0	0	0	0	0
everolimus	0	AGGRESSION	0	TN	0	0	1	0	0	0
everolimus	0	AGRANULOCYTOSIS	0	TN	0	0	1	0	0	0
everolimus	0	AMNESIA	0	TN	0	0	1	0	0	0
everolimus	1	ANAEMIA	0	FN	1	0	0	0	0	0
everolimus	0	ANAPHYLACTIC REACTION	0	TN	0	0	1	0	0	0
everolimus	0	ANAPHYLACTOID REACTION	0	TN	0	0	1	0	0	0
everolimus	1	ANGINA PECTORIS	0	FN	0	1	0	0	0	0
everolimus	1	ANGIOEDEMA	0	FN	0	1	0	0	0	0
everolimus	0	APLASTIC ANAEMIA	0	TN	0	0	1	0	0	0
everolimus	0	APNOEA	0	TN	0	0	1	0	0	0
everolimus	0	ARRHYTHMIA	0	TN	0	0	1	0	0	0
everolimus	0	ATRIOVENTRICULAR BLOCK	0	TN	0	0	1	0	0	0
everolimus	0	AZOTAEMIA	0	TN	0	0	1	0	0	0
everolimus	1	BACTERIAL INFECTION	0	FN	1	0	0	0	0	0
everolimus	0	BLINDNESS	0	TN	0	0	1	0	0	0
everolimus	0	BONE MARROW FAILURE	0	TN	0	0	1	0	0	0
everolimus	0	BRADYCARDIA	0	TN	0	0	1	0	0	0
everolimus	1	BRONCHITIS	0	FN	0	1	0	0	0	0
everolimus	1	CANDIDA INFECTION	0	FN	1	0	0	0	0	0
everolimus	0	CARDIAC ARREST	0	TN	0	0	1	0	0	0
everolimus	1	CARDIAC FAILURE	0	FN	1	0	0	0	0	0
everolimus	0	CARDIOMYOPATHY	0	TN	0	0	1	0	0	0
everolimus	1	CATARACT	0	FN	0	1	0	0	0	0
everolimus	1	CELLULITIS	0	FN	0	1	0	0	0	0
everolimus	0	CEREBRAL HAEMORRHAGE	0	TN	0	0	1	0	0	0
everolimus	0	CEREBRAL INFARCTION	0	TN	0	0	1	0	0	0
everolimus	0	CEREBROVASCULAR ACCIDENT	0	TN	0	0	1	0	0	0
everolimus	1	CHOLESTASIS	0	FN	0	1	0	0	0	0
everolimus	0	COAGULOPATHY	0	TN	0	0	1	0	0	0
everolimus	0	COLITIS	0	TN	0	0	1	0	0	0
everolimus	0	COLITIS ULCERATIVE	0	TN	0	0	1	0	0	0
everolimus	0	CONFUSIONAL STATE	0	TN	0	0	1	0	0	0
everolimus	1	CONJUNCTIVITIS	0	FN	1	0	0	0	0	0
everolimus	0	CROHN'S DISEASE	0	TN	0	0	1	0	0	0
everolimus	0	DEAFNESS	0	TN	0	0	1	0	0	0
everolimus	1	DEEP VEIN THROMBOSIS	0	FN	0	1	0	0	0	0
everolimus	0	DELIRIUM	0	TN	0	0	1	0	0	0
everolimus	0	DELUSION	0	TN	0	0	1	0	0	0
everolimus	0	DERMATITIS BULLOUS	0	TN	0	0	1	0	0	0
everolimus	1	DERMATITIS EXFOLIATIVE	0	FN	0	1	0	0	0	0
everolimus	1	DIABETES MELLITUS	0	FN	1	0	0	0	0	0
everolimus	0	DIPLOPIA	0	TN	0	0	1	0	0	0
everolimus	0	DISORIENTATION	0	TN	0	0	1	0	0	0
everolimus	0	DRUG REACTION WITH EOSINOPHILIA AND SYSTEMIC SYMPTOMS	0	TN	0	0	1	0	0	0
everolimus	0	DYSGEUSIA	0	TN	1	0	0	0	0	0
everolimus	0	ELECTROCARDIOGRAM QT PROLONGED	0	TN	0	0	1	0	0	0
everolimus	0	EMBOLISM	0	TN	0	0	1	0	0	0
everolimus	0	EOSINOPHILIA	0	TN	0	0	1	0	0	0
everolimus	0	ERYTHEMA MULTIFORME	0	TN	0	0	1	0	0	0
everolimus	0	EXTRAPYRAMIDAL DISORDER	0	TN	0	0	1	0	0	0
everolimus	0	FALL	0	TN	0	0	1	0	0	0
everolimus	0	FEBRILE NEUTROPENIA	0	TN	0	0	1	0	0	0
everolimus	0	FRACTURE	0	TN	0	0	1	0	0	0
everolimus	1	FUNGAL INFECTION	0	FN	1	0	0	0	0	0
everolimus	0	GASTRIC ULCER	0	TN	0	0	1	0	0	0
everolimus	0	GASTROINTESTINAL HAEMORRHAGE	0	TN	0	0	1	0	0	0
everolimus	0	GLAUCOMA	0	TN	0	0	1	0	0	0
everolimus	0	GRANULOCYTOPENIA	0	TN	0	0	1	0	0	0
everolimus	1	HAEMATOMA	0	FN	0	1	0	0	0	0
everolimus	0	HAEMOLYTIC ANAEMIA	0	TN	0	0	1	0	0	0
everolimus	0	HAEMORRHAGE	1	FP	1	0	0	0	0	0
everolimus	1	HALLUCINATION	0	FN	0	1	0	0	0	0
everolimus	0	HEPATIC FAILURE	0	TN	0	0	1	0	0	0
everolimus	0	HEPATIC NECROSIS	0	TN	0	0	1	0	0	0
everolimus	1	HEPATITIS	0	FN	0	1	0	0	0	0
everolimus	0	HEPATOTOXICITY	1	FP	0	0	1	0	1	1
everolimus	0	HOSTILITY	0	TN	0	0	1	0	0	0
everolimus	1	HYPERCHOLESTEROLAEMIA	1	TP	1	0	0	0	0	0
everolimus	1	HYPERGLYCAEMIA	1	TP	1	0	0	0	0	0
everolimus	0	HYPERKINESIA	0	TN	0	0	1	0	0	0
everolimus	1	HYPERSENSITIVITY	1	TP	0	1	0	1	0	1
everolimus	1	HYPERTENSION	1	TP	1	0	0	0	0	0
everolimus	1	HYPOGLYCAEMIA	1	TP	0	1	0	1	0	1
everolimus	0	HYPOKINESIA	0	TN	0	0	1	0	0	0
everolimus	1	IMPAIRED HEALING	1	TP	0	1	0	1	0	1
everolimus	1	INFECTION	1	TP	1	0	0	0	0	0
everolimus	0	INJURY	0	TN	0	0	1	0	0	0
everolimus	1	INSOMNIA	0	FN	1	0	0	0	0	0
everolimus	1	INTERSTITIAL LUNG DISEASE	1	TP	1	0	0	0	0	0
everolimus	0	JAUNDICE	0	TN	0	0	1	0	0	0
everolimus	0	LARYNGEAL OEDEMA	0	TN	0	0	1	0	0	0
everolimus	1	LEUKOPENIA	0	FN	0	1	0	0	0	0
everolimus	0	MEMORY IMPAIRMENT	0	TN	0	0	1	0	0	0
everolimus	0	MYOCARDIAL INFARCTION	0	TN	0	0	1	0	0	0
everolimus	0	MYOPATHY	0	TN	0	0	1	0	0	0
everolimus	0	MYOSITIS	0	TN	0	0	1	0	0	0
everolimus	0	NEUROLEPTIC MALIGNANT SYNDROME	0	TN	0	0	1	0	0	0
everolimus	1	NEUROPATHY PERIPHERAL	1	TP	1	0	0	0	0	0
everolimus	1	NEUTROPENIA	1	TP	1	0	0	0	0	0
everolimus	1	OEDEMA	1	TP	1	0	0	0	0	0
everolimus	0	OLIGURIA	0	TN	0	0	1	0	0	0
everolimus	1	PANCREATITIS	1	TP	0	1	0	1	0	1
everolimus	1	PANCYTOPENIA	1	TP	0	1	0	1	0	1
everolimus	0	PARALYSIS	0	TN	0	0	1	0	0	0
everolimus	0	PARANOIA	0	TN	0	0	1	0	0	0
everolimus	0	PHOTOSENSITIVITY REACTION	0	TN	0	0	1	0	0	0
everolimus	1	PNEUMONIA	1	TP	1	0	0	0	0	0
everolimus	1	PROTEINURIA	1	TP	0	1	0	1	0	1
everolimus	1	PULMONARY EMBOLISM	1	TP	0	1	0	1	0	1
everolimus	1	PULMONARY OEDEMA	0	FN	0	1	0	0	0	0
everolimus	0	RECTAL HAEMORRHAGE	0	TN	0	0	1	0	0	0
everolimus	1	RENAL FAILURE	0	FN	1	0	0	0	0	0
everolimus	1	RENAL IMPAIRMENT	0	FN	0	1	0	0	0	0
everolimus	0	RESPIRATORY DEPRESSION	0	TN	0	0	1	0	0	0
everolimus	0	RESPIRATORY FAILURE	0	TN	1	0	0	0	0	0
everolimus	0	RHABDOMYOLYSIS	0	TN	0	0	1	0	0	0
everolimus	0	ROAD TRAFFIC ACCIDENT	0	TN	0	0	1	0	0	0
everolimus	0	SEIZURE	0	TN	0	0	1	0	0	0
everolimus	1	SEPSIS	1	TP	1	0	0	0	0	0
everolimus	0	SEROTONIN SYNDROME	0	TN	0	0	1	0	0	0
everolimus	0	SKIN ULCER	0	TN	0	0	1	0	0	0
everolimus	0	SLEEP DISORDER	0	TN	0	0	1	0	0	0
everolimus	0	STEVENS-JOHNSON SYNDROME	0	TN	0	0	1	0	0	0
everolimus	1	STOMATITIS	1	TP	1	0	0	0	0	0
everolimus	0	SUDDEN DEATH	0	TN	0	0	1	0	0	0
everolimus	0	SUICIDAL BEHAVIOUR	0	TN	0	0	1	0	0	0
everolimus	1	SUPRAVENTRICULAR TACHYCARDIA	0	FN	0	1	0	0	0	0
everolimus	1	TACHYCARDIA	0	FN	1	0	0	0	0	0
everolimus	1	THROMBOCYTOPENIA	1	TP	0	1	0	1	0	1
everolimus	0	THROMBOPHLEBITIS	1	FP	0	0	1	0	1	1
everolimus	0	THROMBOSIS	1	FP	0	0	1	0	1	1
everolimus	0	TINNITUS	0	TN	0	0	1	0	0	0
everolimus	0	TOXIC EPIDERMAL NECROLYSIS	0	TN	0	0	1	0	0	0
everolimus	0	ULCER	0	TN	0	0	1	0	0	0
everolimus	1	UPPER RESPIRATORY TRACT INFECTION	1	TP	0	1	0	1	0	1
everolimus	1	URINARY TRACT INFECTION	1	TP	0	1	0	1	0	1
everolimus	0	URTICARIA	0	TN	0	0	1	0	0	0
everolimus	0	VAGINAL HAEMORRHAGE	0	TN	0	0	1	0	0	0
everolimus	0	VASCULITIS	0	TN	0	0	1	0	0	0
everolimus	0	VENTRICULAR ARRHYTHMIA	0	TN	0	0	1	0	0	0
everolimus	1	VISION BLURRED	0	FN	0	1	0	0	0	0
everolimus	0	VISUAL IMPAIRMENT	0	TN	0	0	1	0	0	0
everolimus	0	WEIGHT INCREASED	0	TN	0	0	1	0	0	0
enzalutamide	0	ACCIDENT	0	TN	0	0	1	0	0	0
enzalutamide	0	ACUTE KIDNEY INJURY	0	TN	0	0	1	0	0	0
enzalutamide	0	AGGRESSION	0	TN	0	0	1	0	0	0
enzalutamide	0	AGRANULOCYTOSIS	0	TN	0	0	1	0	0	0
enzalutamide	1	AMNESIA	0	FN	1	0	0	0	0	0
enzalutamide	0	ANAEMIA	0	TN	0	0	1	0	0	0
enzalutamide	0	ANAPHYLACTIC REACTION	0	TN	0	0	1	0	0	0
enzalutamide	0	ANAPHYLACTOID REACTION	0	TN	0	0	1	0	0	0
enzalutamide	0	ANGINA PECTORIS	0	TN	0	0	1	0	0	0
enzalutamide	0	ANGIOEDEMA	0	TN	0	0	1	0	0	0
enzalutamide	0	APLASTIC ANAEMIA	0	TN	0	0	1	0	0	0
enzalutamide	0	APNOEA	0	TN	0	0	1	0	0	0
enzalutamide	0	ARRHYTHMIA	0	TN	0	0	1	0	0	0
enzalutamide	0	ATRIOVENTRICULAR BLOCK	0	TN	0	0	1	0	0	0
enzalutamide	0	AZOTAEMIA	0	TN	0	0	1	0	0	0
enzalutamide	0	BACTERIAL INFECTION	0	TN	0	0	1	0	0	0
enzalutamide	1	BLINDNESS	0	FN	0	1	0	0	0	0
enzalutamide	0	BONE MARROW FAILURE	0	TN	0	0	1	0	0	0
enzalutamide	0	BRADYCARDIA	0	TN	0	0	1	0	0	0
enzalutamide	0	BRONCHITIS	0	TN	0	0	1	0	0	0
enzalutamide	0	CANDIDA INFECTION	0	TN	0	0	1	0	0	0
enzalutamide	0	CARDIAC ARREST	0	TN	0	0	1	0	0	0
enzalutamide	0	CARDIAC FAILURE	0	TN	0	0	1	0	0	0
enzalutamide	0	CARDIOMYOPATHY	0	TN	0	0	1	0	0	0
enzalutamide	0	CATARACT	0	TN	0	0	1	0	0	0
enzalutamide	0	CELLULITIS	0	TN	0	0	1	0	0	0
enzalutamide	0	CEREBRAL HAEMORRHAGE	0	TN	0	0	1	0	0	0
enzalutamide	0	CEREBRAL INFARCTION	0	TN	0	0	1	0	0	0
enzalutamide	0	CEREBROVASCULAR ACCIDENT	0	TN	0	0	1	0	0	0
enzalutamide	0	CHOLESTASIS	0	TN	0	0	1	0	0	0
enzalutamide	0	COAGULOPATHY	0	TN	0	0	1	0	0	0
enzalutamide	0	COLITIS	0	TN	0	0	1	0	0	0
enzalutamide	0	COLITIS ULCERATIVE	0	TN	0	0	1	0	0	0
enzalutamide	1	CONFUSIONAL STATE	0	FN	0	1	0	0	0	0
enzalutamide	0	CONJUNCTIVITIS	0	TN	0	0	1	0	0	0
enzalutamide	0	CROHN'S DISEASE	0	TN	0	0	1	0	0	0
enzalutamide	0	DEAFNESS	0	TN	0	0	1	0	0	0
enzalutamide	0	DEEP VEIN THROMBOSIS	0	TN	0	0	1	0	0	0
enzalutamide	0	DELIRIUM	0	TN	0	0	1	0	0	0
enzalutamide	0	DELUSION	0	TN	0	0	1	0	0	0
enzalutamide	0	DERMATITIS BULLOUS	0	TN	0	0	1	0	0	0
enzalutamide	0	DERMATITIS EXFOLIATIVE	0	TN	0	0	1	0	0	0
enzalutamide	0	DIABETES MELLITUS	0	TN	0	0	1	0	0	0
enzalutamide	0	DIPLOPIA	0	TN	0	0	1	0	0	0
enzalutamide	0	DISORIENTATION	0	TN	0	0	1	0	0	0
enzalutamide	0	DRUG REACTION WITH EOSINOPHILIA AND SYSTEMIC SYMPTOMS	0	TN	0	0	1	0	0	0
enzalutamide	0	DYSGEUSIA	0	TN	0	0	1	0	0	0
enzalutamide	0	ELECTROCARDIOGRAM QT PROLONGED	0	TN	0	0	1	0	0	0
enzalutamide	0	EMBOLISM	0	TN	0	0	1	0	0	0
enzalutamide	0	EOSINOPHILIA	0	TN	0	0	1	0	0	0
enzalutamide	0	ERYTHEMA MULTIFORME	0	TN	0	0	1	0	0	0
enzalutamide	0	EXTRAPYRAMIDAL DISORDER	0	TN	0	0	1	0	0	0
enzalutamide	1	FALL	0	FN	1	0	0	0	0	0
enzalutamide	0	FEBRILE NEUTROPENIA	0	TN	0	0	1	0	0	0
enzalutamide	1	FRACTURE	0	FN	1	0	0	0	0	0
enzalutamide	0	FUNGAL INFECTION	0	TN	0	0	1	0	0	0
enzalutamide	0	GASTRIC ULCER	0	TN	0	0	1	0	0	0
enzalutamide	0	GASTROINTESTINAL HAEMORRHAGE	0	TN	0	0	1	0	0	0
enzalutamide	0	GLAUCOMA	0	TN	0	0	1	0	0	0
enzalutamide	0	GRANULOCYTOPENIA	0	TN	0	0	1	0	0	0
enzalutamide	0	HAEMATOMA	0	TN	0	0	1	0	0	0
enzalutamide	0	HAEMOLYTIC ANAEMIA	0	TN	0	0	1	0	0	0
enzalutamide	0	HAEMORRHAGE	0	TN	0	0	1	0	0	0
enzalutamide	1	HALLUCINATION	0	FN	1	0	0	0	0	0
enzalutamide	0	HEPATIC FAILURE	0	TN	0	0	1	0	0	0
enzalutamide	0	HEPATIC NECROSIS	0	TN	0	0	1	0	0	0
enzalutamide	0	HEPATITIS	0	TN	0	0	1	0	0	0
enzalutamide	0	HEPATOTOXICITY	0	TN	0	0	1	0	0	0
enzalutamide	0	HOSTILITY	0	TN	0	0	1	0	0	0
enzalutamide	0	HYPERCHOLESTEROLAEMIA	0	TN	0	0	1	0	0	0
enzalutamide	0	HYPERGLYCAEMIA	0	TN	0	0	1	0	0	0
enzalutamide	0	HYPERKINESIA	0	TN	0	0	1	0	0	0
enzalutamide	1	HYPERSENSITIVITY	0	FN	0	1	0	0	0	0
enzalutamide	1	HYPERTENSION	0	FN	1	0	0	0	0	0
enzalutamide	0	HYPOGLYCAEMIA	0	TN	0	0	1	0	0	0
enzalutamide	0	HYPOKINESIA	0	TN	0	0	1	0	0	0
enzalutamide	0	IMPAIRED HEALING	0	TN	0	0	1	0	0	0
enzalutamide	0	INFECTION	0	TN	0	0	1	0	0	0
enzalutamide	0	INJURY	0	TN	0	0	1	0	0	0
enzalutamide	1	INSOMNIA	0	FN	1	0	0	0	0	0
enzalutamide	0	INTERSTITIAL LUNG DISEASE	0	TN	0	0	1	0	0	0
enzalutamide	0	JAUNDICE	0	TN	0	0	1	0	0	0
enzalutamide	0	LARYNGEAL OEDEMA	0	TN	0	0	1	0	0	0
enzalutamide	0	LEUKOPENIA	0	TN	0	0	1	0	0	0
enzalutamide	1	MEMORY IMPAIRMENT	0	FN	1	0	0	0	0	0
enzalutamide	0	MYOCARDIAL INFARCTION	0	TN	0	0	1	0	0	0
enzalutamide	0	MYOPATHY	0	TN	0	0	1	0	0	0
enzalutamide	0	MYOSITIS	0	TN	0	0	1	0	0	0
enzalutamide	0	NEUROLEPTIC MALIGNANT SYNDROME	0	TN	0	0	1	0	0	0
enzalutamide	1	NEUROPATHY PERIPHERAL	0	FN	1	0	0	0	0	0
enzalutamide	0	NEUTROPENIA	0	TN	1	0	0	0	0	0
enzalutamide	1	OEDEMA	0	FN	1	0	0	0	0	0
enzalutamide	0	OLIGURIA	0	TN	0	0	1	0	0	0
enzalutamide	0	PANCREATITIS	0	TN	0	0	1	0	0	0
enzalutamide	0	PANCYTOPENIA	0	TN	0	0	1	0	0	0
enzalutamide	0	PARALYSIS	0	TN	0	0	1	0	0	0
enzalutamide	0	PARANOIA	0	TN	0	0	1	0	0	0
enzalutamide	0	PHOTOSENSITIVITY REACTION	0	TN	0	0	1	0	0	0
enzalutamide	0	PNEUMONIA	0	TN	0	0	1	0	0	0
enzalutamide	0	PROTEINURIA	0	TN	0	0	1	0	0	0
enzalutamide	0	PULMONARY EMBOLISM	0	TN	0	0	1	0	0	0
enzalutamide	0	PULMONARY OEDEMA	0	TN	0	0	1	0	0	0
enzalutamide	0	RECTAL HAEMORRHAGE	0	TN	0	0	1	0	0	0
enzalutamide	0	RENAL FAILURE	0	TN	0	0	1	0	0	0
enzalutamide	0	RENAL IMPAIRMENT	0	TN	0	0	1	0	0	0
enzalutamide	0	RESPIRATORY DEPRESSION	0	TN	0	0	1	0	0	0
enzalutamide	0	RESPIRATORY FAILURE	0	TN	0	0	1	0	0	0
enzalutamide	0	RHABDOMYOLYSIS	0	TN	0	0	1	0	0	0
enzalutamide	0	ROAD TRAFFIC ACCIDENT	0	TN	0	0	1	0	0	0
enzalutamide	1	SEIZURE	0	FN	1	0	0	0	0	0
enzalutamide	1	SEPSIS	0	FN	1	0	0	0	0	0
enzalutamide	0	SEROTONIN SYNDROME	0	TN	0	0	1	0	0	0
enzalutamide	0	SKIN ULCER	0	TN	0	0	1	0	0	0
enzalutamide	0	SLEEP DISORDER	0	TN	0	0	1	0	0	0
enzalutamide	0	STEVENS-JOHNSON SYNDROME	0	TN	0	0	1	0	0	0
enzalutamide	0	STOMATITIS	0	TN	0	0	1	0	0	0
enzalutamide	0	SUDDEN DEATH	0	TN	0	0	1	0	0	0
enzalutamide	0	SUICIDAL BEHAVIOUR	0	TN	0	0	1	0	0	0
enzalutamide	0	SUPRAVENTRICULAR TACHYCARDIA	0	TN	0	0	1	0	0	0
enzalutamide	0	TACHYCARDIA	0	TN	0	0	1	0	0	0
enzalutamide	1	THROMBOCYTOPENIA	0	FN	0	1	0	0	0	0
enzalutamide	0	THROMBOPHLEBITIS	0	TN	0	0	1	0	0	0
enzalutamide	0	THROMBOSIS	0	TN	0	0	1	0	0	0
enzalutamide	0	TINNITUS	0	TN	0	0	1	0	0	0
enzalutamide	0	TOXIC EPIDERMAL NECROLYSIS	0	TN	0	0	1	0	0	0
enzalutamide	0	ULCER	0	TN	0	0	1	0	0	0
enzalutamide	1	UPPER RESPIRATORY TRACT INFECTION	0	FN	1	0	0	0	0	0
enzalutamide	0	URINARY TRACT INFECTION	0	TN	0	0	1	0	0	0
enzalutamide	0	URTICARIA	0	TN	0	0	1	0	0	0
enzalutamide	0	VAGINAL HAEMORRHAGE	0	TN	0	0	1	0	0	0
enzalutamide	0	VASCULITIS	0	TN	0	0	1	0	0	0
enzalutamide	0	VENTRICULAR ARRHYTHMIA	0	TN	0	0	1	0	0	0
enzalutamide	0	VISION BLURRED	0	TN	0	0	1	0	0	0
enzalutamide	1	VISUAL IMPAIRMENT	0	FN	0	1	0	0	0	0
enzalutamide	0	WEIGHT INCREASED	0	TN	0	0	1	0	0	0
teriflunomide	0	ACCIDENT	0	TN	0	0	1	0	0	0
teriflunomide	1	ACUTE KIDNEY INJURY	0	FN	1	0	0	0	0	0
teriflunomide	0	AGGRESSION	0	TN	0	0	1	0	0	0
teriflunomide	1	AGRANULOCYTOSIS	0	FN	1	0	0	0	0	0
teriflunomide	0	AMNESIA	0	TN	0	0	1	0	0	0
teriflunomide	0	ANAEMIA	0	TN	0	0	1	0	0	0
teriflunomide	1	ANAPHYLACTIC REACTION	0	FN	0	1	0	0	0	0
teriflunomide	0	ANAPHYLACTOID REACTION	0	TN	0	0	1	0	0	0
teriflunomide	0	ANGINA PECTORIS	0	TN	0	0	1	0	0	0
teriflunomide	1	ANGIOEDEMA	0	FN	0	1	0	0	0	0
teriflunomide	0	APLASTIC ANAEMIA	0	TN	0	0	1	0	0	0
teriflunomide	0	APNOEA	0	TN	0	0	1	0	0	0
teriflunomide	0	ARRHYTHMIA	0	TN	0	0	1	0	0	0
teriflunomide	0	ATRIOVENTRICULAR BLOCK	0	TN	0	0	1	0	0	0
teriflunomide	0	AZOTAEMIA	0	TN	0	0	1	0	0	0
teriflunomide	0	BACTERIAL INFECTION	0	TN	0	0	1	0	0	0
teriflunomide	0	BLINDNESS	0	TN	0	0	1	0	0	0
teriflunomide	0	BONE MARROW FAILURE	0	TN	0	0	1	0	0	0
teriflunomide	0	BRADYCARDIA	0	TN	0	0	1	0	0	0
teriflunomide	0	BRONCHITIS	0	TN	1	0	0	0	0	0
teriflunomide	0	CANDIDA INFECTION	0	TN	0	0	1	0	0	0
teriflunomide	0	CARDIAC ARREST	0	TN	0	0	1	0	0	0
teriflunomide	0	CARDIAC FAILURE	0	TN	0	0	1	0	0	0
teriflunomide	0	CARDIOMYOPATHY	0	TN	0	0	1	0	0	0
teriflunomide	0	CATARACT	0	TN	0	0	1	0	0	0
teriflunomide	0	CELLULITIS	0	TN	0	0	1	0	0	0
teriflunomide	0	CEREBRAL HAEMORRHAGE	0	TN	0	0	1	0	0	0
teriflunomide	0	CEREBRAL INFARCTION	0	TN	0	0	1	0	0	0
teriflunomide	0	CEREBROVASCULAR ACCIDENT	0	TN	0	0	1	0	0	0
teriflunomide	0	CHOLESTASIS	0	TN	0	0	1	0	0	0
teriflunomide	0	COAGULOPATHY	0	TN	0	0	1	0	0	0
teriflunomide	0	COLITIS	0	TN	0	0	1	0	0	0
teriflunomide	0	COLITIS ULCERATIVE	0	TN	0	0	1	0	0	0
teriflunomide	0	CONFUSIONAL STATE	0	TN	0	0	1	0	0	0
teriflunomide	0	CONJUNCTIVITIS	0	TN	1	0	0	0	0	0
teriflunomide	0	CROHN'S DISEASE	0	TN	0	0	1	0	0	0
teriflunomide	0	DEAFNESS	0	TN	0	0	1	0	0	0
teriflunomide	0	DEEP VEIN THROMBOSIS	0	TN	0	0	1	0	0	0
teriflunomide	0	DELIRIUM	0	TN	0	0	1	0	0	0
teriflunomide	0	DELUSION	0	TN	0	0	1	0	0	0
teriflunomide	0	DERMATITIS BULLOUS	0	TN	0	0	1	0	0	0
teriflunomide	0	DERMATITIS EXFOLIATIVE	0	TN	0	0	1	0	0	0
teriflunomide	0	DIABETES MELLITUS	1	FP	0	0	1	0	1	1
teriflunomide	0	DIPLOPIA	0	TN	0	0	1	0	0	0
teriflunomide	0	DISORIENTATION	0	TN	0	0	1	0	0	0
teriflunomide	1	DRUG REACTION WITH EOSINOPHILIA AND SYSTEMIC SYMPTOMS	0	FN	0	1	0	0	0	0
teriflunomide	0	DYSGEUSIA	1	FP	0	0	1	0	1	1
teriflunomide	0	ELECTROCARDIOGRAM QT PROLONGED	0	TN	0	0	1	0	0	0
teriflunomide	0	EMBOLISM	0	TN	0	0	1	0	0	0
teriflunomide	0	EOSINOPHILIA	1	FP	0	0	1	0	1	1
teriflunomide	0	ERYTHEMA MULTIFORME	0	TN	0	0	1	0	0	0
teriflunomide	0	EXTRAPYRAMIDAL DISORDER	0	TN	0	0	1	0	0	0
teriflunomide	0	FALL	0	TN	0	0	1	0	0	0
teriflunomide	0	FEBRILE NEUTROPENIA	0	TN	0	0	1	0	0	0
teriflunomide	0	FRACTURE	0	TN	0	0	1	0	0	0
teriflunomide	0	FUNGAL INFECTION	0	TN	0	0	1	0	0	0
teriflunomide	0	GASTRIC ULCER	0	TN	0	0	1	0	0	0
teriflunomide	0	GASTROINTESTINAL HAEMORRHAGE	0	TN	0	0	1	0	0	0
teriflunomide	0	GLAUCOMA	0	TN	0	0	1	0	0	0
teriflunomide	0	GRANULOCYTOPENIA	0	TN	0	0	1	0	0	0
teriflunomide	0	HAEMATOMA	0	TN	0	0	1	0	0	0
teriflunomide	0	HAEMOLYTIC ANAEMIA	0	TN	0	0	1	0	0	0
teriflunomide	0	HAEMORRHAGE	1	FP	0	0	1	0	1	1
teriflunomide	0	HALLUCINATION	0	TN	0	0	1	0	0	0
teriflunomide	1	HEPATIC FAILURE	0	FN	1	0	0	0	0	0
teriflunomide	0	HEPATIC NECROSIS	1	FP	0	0	1	0	1	1
teriflunomide	0	HEPATITIS	1	FP	0	0	1	0	1	1
teriflunomide	1	HEPATOTOXICITY	1	TP	1	0	0	0	0	0
teriflunomide	0	HOSTILITY	0	TN	0	0	1	0	0	0
teriflunomide	0	HYPERCHOLESTEROLAEMIA	1	FP	0	0	1	0	1	1
teriflunomide	0	HYPERGLYCAEMIA	1	FP	0	0	1	0	1	1
teriflunomide	0	HYPERKINESIA	0	TN	0	0	1	0	0	0
teriflunomide	1	HYPERSENSITIVITY	1	TP	0	1	0	1	0	1
teriflunomide	1	HYPERTENSION	1	TP	1	0	0	0	0	0
teriflunomide	0	HYPOGLYCAEMIA	0	TN	0	0	1	0	0	0
teriflunomide	0	HYPOKINESIA	0	TN	0	0	1	0	0	0
teriflunomide	0	IMPAIRED HEALING	0	TN	0	0	1	0	0	0
teriflunomide	1	INFECTION	1	TP	1	0	0	0	0	0
teriflunomide	0	INJURY	1	FP	0	0	1	0	1	1
teriflunomide	0	INSOMNIA	0	TN	0	0	1	0	0	0
teriflunomide	1	INTERSTITIAL LUNG DISEASE	1	TP	1	0	0	0	0	0
teriflunomide	1	JAUNDICE	1	TP	0	1	0	1	0	1
teriflunomide	0	LARYNGEAL OEDEMA	0	TN	0	0	1	0	0	0
teriflunomide	0	LEUKOPENIA	0	TN	1	0	0	0	0	0
teriflunomide	0	MEMORY IMPAIRMENT	0	TN	0	0	1	0	0	0
teriflunomide	0	MYOCARDIAL INFARCTION	0	TN	1	0	0	0	0	0
teriflunomide	0	MYOPATHY	0	TN	0	0	1	0	0	0
teriflunomide	0	MYOSITIS	0	TN	0	0	1	0	0	0
teriflunomide	0	NEUROLEPTIC MALIGNANT SYNDROME	0	TN	0	0	1	0	0	0
teriflunomide	1	NEUROPATHY PERIPHERAL	1	TP	1	0	0	0	0	0
teriflunomide	1	NEUTROPENIA	1	TP	1	0	0	0	0	0
teriflunomide	0	OEDEMA	1	FP	0	0	1	0	1	1
teriflunomide	0	OLIGURIA	0	TN	0	0	1	0	0	0
teriflunomide	1	PANCREATITIS	0	FN	0	1	0	0	0	0
teriflunomide	1	PANCYTOPENIA	1	TP	1	0	0	0	0	0
teriflunomide	0	PARALYSIS	0	TN	0	0	1	0	0	0
teriflunomide	0	PARANOIA	0	TN	0	0	1	0	0	0
teriflunomide	0	PHOTOSENSITIVITY REACTION	0	TN	0	0	1	0	0	0
teriflunomide	0	PNEUMONIA	1	FP	0	0	1	0	1	1
teriflunomide	0	PROTEINURIA	0	TN	0	0	1	0	0	0
teriflunomide	0	PULMONARY EMBOLISM	0	TN	0	0	1	0	0	0
teriflunomide	0	PULMONARY OEDEMA	0	TN	0	0	1	0	0	0
teriflunomide	0	RECTAL HAEMORRHAGE	0	TN	0	0	1	0	0	0
teriflunomide	0	RENAL FAILURE	0	TN	0	0	1	0	0	0
teriflunomide	0	RENAL IMPAIRMENT	0	TN	0	0	1	0	0	0
teriflunomide	0	RESPIRATORY DEPRESSION	0	TN	0	0	1	0	0	0
teriflunomide	0	RESPIRATORY FAILURE	0	TN	0	0	1	0	0	0
teriflunomide	0	RHABDOMYOLYSIS	0	TN	0	0	1	0	0	0
teriflunomide	0	ROAD TRAFFIC ACCIDENT	0	TN	0	0	1	0	0	0
teriflunomide	0	SEIZURE	0	TN	0	0	1	0	0	0
teriflunomide	1	SEPSIS	1	TP	1	0	0	0	0	0
teriflunomide	0	SEROTONIN SYNDROME	0	TN	0	0	1	0	0	0
teriflunomide	0	SKIN ULCER	0	TN	0	0	1	0	0	0
teriflunomide	0	SLEEP DISORDER	0	TN	0	0	1	0	0	0
teriflunomide	1	STEVENS-JOHNSON SYNDROME	1	TP	1	0	0	0	0	0
teriflunomide	0	STOMATITIS	1	FP	0	0	1	0	1	1
teriflunomide	0	SUDDEN DEATH	0	TN	0	0	1	0	0	0
teriflunomide	0	SUICIDAL BEHAVIOUR	0	TN	0	0	1	0	0	0
teriflunomide	0	SUPRAVENTRICULAR TACHYCARDIA	0	TN	0	0	1	0	0	0
teriflunomide	0	TACHYCARDIA	1	FP	0	0	1	0	1	1
teriflunomide	1	THROMBOCYTOPENIA	1	TP	1	0	0	0	0	0
teriflunomide	0	THROMBOPHLEBITIS	0	TN	0	0	1	0	0	0
teriflunomide	0	THROMBOSIS	0	TN	0	0	1	0	0	0
teriflunomide	0	TINNITUS	0	TN	0	0	1	0	0	0
teriflunomide	1	TOXIC EPIDERMAL NECROLYSIS	1	TP	1	0	0	0	0	0
teriflunomide	0	ULCER	0	TN	0	0	1	0	0	0
teriflunomide	0	UPPER RESPIRATORY TRACT INFECTION	1	FP	1	0	0	0	0	0
teriflunomide	0	URINARY TRACT INFECTION	1	FP	0	0	1	0	1	1
teriflunomide	1	URTICARIA	1	TP	0	1	0	1	0	1
teriflunomide	0	VAGINAL HAEMORRHAGE	0	TN	0	0	1	0	0	0
teriflunomide	0	VASCULITIS	1	FP	0	0	1	0	1	1
teriflunomide	0	VENTRICULAR ARRHYTHMIA	0	TN	0	0	1	0	0	0
teriflunomide	0	VISION BLURRED	0	TN	1	0	0	0	0	0
teriflunomide	0	VISUAL IMPAIRMENT	0	TN	0	0	1	0	0	0
teriflunomide	0	WEIGHT INCREASED	0	TN	0	0	1	0	0	0
ticagrelor	0	ACCIDENT	0	TN	0	0	1	0	0	0
ticagrelor	0	ACUTE KIDNEY INJURY	0	TN	0	0	1	0	0	0
ticagrelor	0	AGGRESSION	0	TN	0	0	1	0	0	0
ticagrelor	0	AGRANULOCYTOSIS	0	TN	0	0	1	0	0	0
ticagrelor	0	AMNESIA	0	TN	0	0	1	0	0	0
ticagrelor	0	ANAEMIA	0	TN	0	0	1	0	0	0
ticagrelor	0	ANAPHYLACTIC REACTION	0	TN	0	0	1	0	0	0
ticagrelor	0	ANAPHYLACTOID REACTION	0	TN	0	0	1	0	0	0
ticagrelor	0	ANGINA PECTORIS	0	TN	0	0	1	0	0	0
ticagrelor	1	ANGIOEDEMA	0	FN	0	1	0	0	0	0
ticagrelor	0	APLASTIC ANAEMIA	0	TN	0	0	1	0	0	0
ticagrelor	0	APNOEA	0	TN	0	0	1	0	0	0
ticagrelor	1	ARRHYTHMIA	0	FN	1	0	0	0	0	0
ticagrelor	1	ATRIOVENTRICULAR BLOCK	0	FN	0	1	0	0	0	0
ticagrelor	0	AZOTAEMIA	0	TN	0	0	1	0	0	0
ticagrelor	0	BACTERIAL INFECTION	0	TN	0	0	1	0	0	0
ticagrelor	0	BLINDNESS	0	TN	0	0	1	0	0	0
ticagrelor	0	BONE MARROW FAILURE	0	TN	0	0	1	0	0	0
ticagrelor	0	BRADYCARDIA	0	TN	1	0	0	0	0	0
ticagrelor	0	BRONCHITIS	0	TN	0	0	1	0	0	0
ticagrelor	0	CANDIDA INFECTION	0	TN	0	0	1	0	0	0
ticagrelor	0	CARDIAC ARREST	0	TN	0	0	1	0	0	0
ticagrelor	0	CARDIAC FAILURE	0	TN	0	0	1	0	0	0
ticagrelor	0	CARDIOMYOPATHY	0	TN	0	0	1	0	0	0
ticagrelor	0	CATARACT	0	TN	0	0	1	0	0	0
ticagrelor	0	CELLULITIS	0	TN	0	0	1	0	0	0
ticagrelor	0	CEREBRAL HAEMORRHAGE	0	TN	0	0	1	0	0	0
ticagrelor	0	CEREBRAL INFARCTION	0	TN	0	0	1	0	0	0
ticagrelor	1	CEREBROVASCULAR ACCIDENT	0	FN	0	1	0	0	0	0
ticagrelor	0	CHOLESTASIS	0	TN	0	0	1	0	0	0
ticagrelor	0	COAGULOPATHY	0	TN	0	0	1	0	0	0
ticagrelor	0	COLITIS	0	TN	0	0	1	0	0	0
ticagrelor	0	COLITIS ULCERATIVE	0	TN	0	0	1	0	0	0
ticagrelor	0	CONFUSIONAL STATE	0	TN	0	0	1	0	0	0
ticagrelor	0	CONJUNCTIVITIS	0	TN	0	0	1	0	0	0
ticagrelor	0	CROHN'S DISEASE	0	TN	0	0	1	0	0	0
ticagrelor	0	DEAFNESS	0	TN	0	0	1	0	0	0
ticagrelor	0	DEEP VEIN THROMBOSIS	0	TN	0	0	1	0	0	0
ticagrelor	0	DELIRIUM	0	TN	0	0	1	0	0	0
ticagrelor	0	DELUSION	0	TN	0	0	1	0	0	0
ticagrelor	0	DERMATITIS BULLOUS	0	TN	0	0	1	0	0	0
ticagrelor	0	DERMATITIS EXFOLIATIVE	0	TN	0	0	1	0	0	0
ticagrelor	0	DIABETES MELLITUS	0	TN	0	0	1	0	0	0
ticagrelor	0	DIPLOPIA	0	TN	0	0	1	0	0	0
ticagrelor	0	DISORIENTATION	0	TN	0	0	1	0	0	0
ticagrelor	0	DRUG REACTION WITH EOSINOPHILIA AND SYSTEMIC SYMPTOMS	0	TN	0	0	1	0	0	0
ticagrelor	0	DYSGEUSIA	0	TN	0	0	1	0	0	0
ticagrelor	0	ELECTROCARDIOGRAM QT PROLONGED	0	TN	0	0	1	0	0	0
ticagrelor	0	EMBOLISM	0	TN	0	0	1	0	0	0
ticagrelor	0	EOSINOPHILIA	0	TN	0	0	1	0	0	0
ticagrelor	0	ERYTHEMA MULTIFORME	0	TN	0	0	1	0	0	0
ticagrelor	0	EXTRAPYRAMIDAL DISORDER	0	TN	0	0	1	0	0	0
ticagrelor	0	FALL	0	TN	0	0	1	0	0	0
ticagrelor	0	FEBRILE NEUTROPENIA	0	TN	0	0	1	0	0	0
ticagrelor	0	FRACTURE	0	TN	0	0	1	0	0	0
ticagrelor	0	FUNGAL INFECTION	0	TN	0	0	1	0	0	0
ticagrelor	0	GASTRIC ULCER	0	TN	0	0	1	0	0	0
ticagrelor	0	GASTROINTESTINAL HAEMORRHAGE	0	TN	0	0	1	0	0	0
ticagrelor	0	GLAUCOMA	0	TN	0	0	1	0	0	0
ticagrelor	0	GRANULOCYTOPENIA	0	TN	0	0	1	0	0	0
ticagrelor	0	HAEMATOMA	0	TN	0	0	1	0	0	0
ticagrelor	0	HAEMOLYTIC ANAEMIA	0	TN	0	0	1	0	0	0
ticagrelor	1	HAEMORRHAGE	0	FN	1	0	0	0	0	0
ticagrelor	0	HALLUCINATION	0	TN	0	0	1	0	0	0
ticagrelor	0	HEPATIC FAILURE	0	TN	0	0	1	0	0	0
ticagrelor	0	HEPATIC NECROSIS	0	TN	0	0	1	0	0	0
ticagrelor	0	HEPATITIS	0	TN	0	0	1	0	0	0
ticagrelor	0	HEPATOTOXICITY	0	TN	0	0	1	0	0	0
ticagrelor	0	HOSTILITY	0	TN	0	0	1	0	0	0
ticagrelor	0	HYPERCHOLESTEROLAEMIA	0	TN	0	0	1	0	0	0
ticagrelor	0	HYPERGLYCAEMIA	0	TN	0	0	1	0	0	0
ticagrelor	0	HYPERKINESIA	0	TN	0	0	1	0	0	0
ticagrelor	1	HYPERSENSITIVITY	0	FN	0	1	0	0	0	0
ticagrelor	0	HYPERTENSION	0	TN	1	0	0	0	0	0
ticagrelor	0	HYPOGLYCAEMIA	0	TN	0	0	1	0	0	0
ticagrelor	0	HYPOKINESIA	0	TN	0	0	1	0	0	0
ticagrelor	0	IMPAIRED HEALING	0	TN	0	0	1	0	0	0
ticagrelor	0	INFECTION	0	TN	0	0	1	0	0	0
ticagrelor	0	INJURY	0	TN	0	0	1	0	0	0
ticagrelor	0	INSOMNIA	0	TN	0	0	1	0	0	0
ticagrelor	0	INTERSTITIAL LUNG DISEASE	0	TN	0	0	1	0	0	0
ticagrelor	0	JAUNDICE	0	TN	0	0	1	0	0	0
ticagrelor	0	LARYNGEAL OEDEMA	0	TN	0	0	1	0	0	0
ticagrelor	0	LEUKOPENIA	0	TN	0	0	1	0	0	0
ticagrelor	0	MEMORY IMPAIRMENT	0	TN	0	0	1	0	0	0
ticagrelor	1	MYOCARDIAL INFARCTION	0	FN	1	0	0	0	0	0
ticagrelor	0	MYOPATHY	0	TN	0	0	1	0	0	0
ticagrelor	0	MYOSITIS	0	TN	0	0	1	0	0	0
ticagrelor	0	NEUROLEPTIC MALIGNANT SYNDROME	0	TN	0	0	1	0	0	0
ticagrelor	0	NEUROPATHY PERIPHERAL	0	TN	0	0	1	0	0	0
ticagrelor	0	NEUTROPENIA	0	TN	0	0	1	0	0	0
ticagrelor	0	OEDEMA	0	TN	0	0	1	0	0	0
ticagrelor	0	OLIGURIA	0	TN	0	0	1	0	0	0
ticagrelor	0	PANCREATITIS	0	TN	0	0	1	0	0	0
ticagrelor	0	PANCYTOPENIA	0	TN	0	0	1	0	0	0
ticagrelor	0	PARALYSIS	0	TN	0	0	1	0	0	0
ticagrelor	0	PARANOIA	0	TN	0	0	1	0	0	0
ticagrelor	0	PHOTOSENSITIVITY REACTION	0	TN	0	0	1	0	0	0
ticagrelor	0	PNEUMONIA	0	TN	0	0	1	0	0	0
ticagrelor	0	PROTEINURIA	0	TN	0	0	1	0	0	0
ticagrelor	0	PULMONARY EMBOLISM	0	TN	0	0	1	0	0	0
ticagrelor	0	PULMONARY OEDEMA	0	TN	0	0	1	0	0	0
ticagrelor	0	RECTAL HAEMORRHAGE	0	TN	0	0	1	0	0	0
ticagrelor	0	RENAL FAILURE	0	TN	0	0	1	0	0	0
ticagrelor	0	RENAL IMPAIRMENT	0	TN	0	0	1	0	0	0
ticagrelor	0	RESPIRATORY DEPRESSION	0	TN	0	0	1	0	0	0
ticagrelor	0	RESPIRATORY FAILURE	0	TN	0	0	1	0	0	0
ticagrelor	0	RHABDOMYOLYSIS	0	TN	0	0	1	0	0	0
ticagrelor	0	ROAD TRAFFIC ACCIDENT	0	TN	0	0	1	0	0	0
[truncated: 5,292 more rows]
