# Supplementary material for: Predicting potential adverse events using safety data from marketed drugs
Source: BMC Bioinformatics. 2020 Apr 29;21:163. doi: 10.1186/s12859-020-3509-7 (PMC7191698; doi:10.1186/s12859-020-3509-7)
Supplement: Supplementary file 2 — Additional file 2. Contains Naïve Bayes code, files necessary to run code, and output files obtained to perform analysis described in the paper. [file 12859_2020_3509_MOESM2_ESM.zip › supportfunctions.R]

performance <- function(pred, anns) {
  confmat <- as.data.frame(table(pred,anns))
  prediction <- data.frame(tp = ifelse(length(confmat[which(confmat$pred == 1 & confmat$anns ==1),]$Freq) == 0,NA,confmat[which(confmat$pred == 1 & confmat$anns ==1),]$Freq),
  tn = ifelse(length(confmat[which(confmat$pred == 0 & confmat$anns ==0),]$Freq) == 0,NA,confmat[which(confmat$pred == 0 & confmat$anns ==0),]$Freq),
  fp = ifelse(length(confmat[which(confmat$pred == 1 & confmat$anns ==0),]$Freq) == 0,NA,confmat[which(confmat$pred == 1 & confmat$anns ==0),]$Freq),
  fn = ifelse(length(confmat[which(confmat$pred == 0 & confmat$anns ==1),]$Freq) == 0,NA,confmat[which(confmat$pred == 0 & confmat$anns ==1),]$Freq))
  
  return(prediction)
}
