# Supplementary material for: Predicting potential adverse events using safety data from marketed drugs
Source: BMC Bioinformatics. 2020 Apr 29;21:163. doi: 10.1186/s12859-020-3509-7 (PMC7191698; doi:10.1186/s12859-020-3509-7)
Supplement: Supplementary file 2 — Additional file 2. Contains Naïve Bayes code, files necessary to run code, and output files obtained to perform analysis described in the paper. [file 12859_2020_3509_MOESM2_ESM.zip › ta_data_label_lit_faers_long_updated.csv]

DME	Active.Moiety	Comparator	MedDRA.PT	Comparator.Label	Comparator.Lit	FAERS.N	FAERS.PRR	FAERS.LLR	Active.Moiety.Original.Label	Active.Moiety.Current.Label	Active.Moiety.Original.Label.DME	Active.Moiety.Current.Label.DME
Abnormal bleeding	alogliptin	linagliptin	CEREBELLAR HAEMORRHAGE	0	0	0	0	0	0	0	0	0
Abnormal bleeding	alogliptin	linagliptin	CEREBRAL HAEMORRHAGE	0	0	0	0	0	0	0	0	0
Abnormal bleeding	alogliptin	linagliptin	COAGULOPATHY	0	0	73	2.050247096	72.30483336	0	0	0	0
Abnormal bleeding	alogliptin	linagliptin	GASTROINTESTINAL HAEMORRHAGE	0	1	223	1.252247506	134.5862992	0	0	0	0
Abnormal bleeding	alogliptin	linagliptin	HAEMATOMA	0	0	58	1.156643619	31.5812013	0	0	0	0
Abnormal bleeding	alogliptin	linagliptin	HAEMORRHAGE	0	1	0	0	0	0	0	0	0
Abnormal bleeding	alogliptin	linagliptin	HAEMORRHAGE INTRACRANIAL	0	0	0	0	0	0	0	0	0
Abnormal bleeding	alogliptin	linagliptin	RECTAL HAEMORRHAGE	0	1	81	1.008712502	36.43303338	0	0	0	0
Abnormal bleeding	alogliptin	linagliptin	VAGINAL HAEMORRHAGE	0	0	0	0	0	0	0	0	0
Abnormal bleeding	alogliptin	saxagliptin	CEREBELLAR HAEMORRHAGE	0	0	0	0	0	0	0	0	0
Abnormal bleeding	alogliptin	saxagliptin	CEREBRAL HAEMORRHAGE	0	1	0	0	0	0	0	0	0
Abnormal bleeding	alogliptin	saxagliptin	COAGULOPATHY	0	0	73	2.050247096	72.30483336	0	0	0	0
Abnormal bleeding	alogliptin	saxagliptin	GASTROINTESTINAL HAEMORRHAGE	0	0	223	1.252247506	134.5862992	0	0	0	0
Abnormal bleeding	alogliptin	saxagliptin	HAEMATOMA	0	0	58	1.156643619	31.5812013	0	0	0	0
Abnormal bleeding	alogliptin	saxagliptin	HAEMORRHAGE	0	0	0	0	0	0	0	0	0
Abnormal bleeding	alogliptin	saxagliptin	HAEMORRHAGE INTRACRANIAL	0	0	0	0	0	0	0	0	0
Abnormal bleeding	alogliptin	saxagliptin	RECTAL HAEMORRHAGE	0	0	81	1.008712502	36.43303338	0	0	0	0
Abnormal bleeding	alogliptin	saxagliptin	VAGINAL HAEMORRHAGE	0	0	0	0	0	0	0	0	0
Abnormal bleeding	alogliptin	sitagliptin	CEREBELLAR HAEMORRHAGE	0	0	0	0	0	0	0	0	0
Abnormal bleeding	alogliptin	sitagliptin	CEREBRAL HAEMORRHAGE	0	0	0	0	0	0	0	0	0
Abnormal bleeding	alogliptin	sitagliptin	COAGULOPATHY	0	0	73	2.050247096	72.30483336	0	0	0	0
Abnormal bleeding	alogliptin	sitagliptin	GASTROINTESTINAL HAEMORRHAGE	0	0	223	1.252247506	134.5862992	0	0	0	0
Abnormal bleeding	alogliptin	sitagliptin	HAEMATOMA	0	0	58	1.156643619	31.5812013	0	0	0	0
Abnormal bleeding	alogliptin	sitagliptin	HAEMORRHAGE	1	1	0	0	0	0	0	0	0
Abnormal bleeding	alogliptin	sitagliptin	HAEMORRHAGE INTRACRANIAL	0	0	0	0	0	0	0	0	0
Abnormal bleeding	alogliptin	sitagliptin	RECTAL HAEMORRHAGE	0	1	81	1.008712502	36.43303338	0	0	0	0
Abnormal bleeding	alogliptin	sitagliptin	VAGINAL HAEMORRHAGE	0	1	0	0	0	0	0	0	0
Accidents and Injuries	alogliptin	linagliptin	ACCIDENT	0	0	19	0	9.729175162	0	0	0	0
Accidents and Injuries	alogliptin	linagliptin	FALL	0	0	546	1.010856956	248.3493687	0	0	0	0
Accidents and Injuries	alogliptin	linagliptin	FRACTURE	0	0	0	0	0	0	0	0	0
Accidents and Injuries	alogliptin	linagliptin	INJURY	0	0	0	0	0	0	0	0	0
Accidents and Injuries	alogliptin	linagliptin	PARALYSIS	0	0	0	0	0	0	0	0	0
Accidents and Injuries	alogliptin	linagliptin	ROAD TRAFFIC ACCIDENT	0	0	80	1.010683439	36.08772845	0	0	0	0
Accidents and Injuries	alogliptin	saxagliptin	ACCIDENT	0	0	19	0	9.729175162	0	0	0	0
Accidents and Injuries	alogliptin	saxagliptin	FALL	0	0	546	1.010856956	248.3493687	0	0	0	0
Accidents and Injuries	alogliptin	saxagliptin	FRACTURE	1	1	0	0	0	0	0	0	0
Accidents and Injuries	alogliptin	saxagliptin	INJURY	0	0	0	0	0	0	0	0	0
Accidents and Injuries	alogliptin	saxagliptin	PARALYSIS	0	0	0	0	0	0	0	0	0
Accidents and Injuries	alogliptin	saxagliptin	ROAD TRAFFIC ACCIDENT	0	0	80	1.010683439	36.08772845	0	0	0	0
Accidents and Injuries	alogliptin	sitagliptin	ACCIDENT	0	0	19	0	9.729175162	0	0	0	0
Accidents and Injuries	alogliptin	sitagliptin	FALL	0	0	546	1.010856956	248.3493687	0	0	0	0
Accidents and Injuries	alogliptin	sitagliptin	FRACTURE	0	1	0	0	0	0	0	0	0
Accidents and Injuries	alogliptin	sitagliptin	INJURY	0	1	0	0	0	0	0	0	0
Accidents and Injuries	alogliptin	sitagliptin	PARALYSIS	0	0	0	0	0	0	0	0	0
Accidents and Injuries	alogliptin	sitagliptin	ROAD TRAFFIC ACCIDENT	0	0	80	1.010683439	36.08772845	0	0	0	0
Acute and chronic pancreatitis	alogliptin	linagliptin	PANCREATITIS	1	1	1628	14.9779796	4579.754298	0	1	1	1
Acute and chronic pancreatitis	alogliptin	linagliptin	PANCREATITIS ACUTE	0	1	454	11.95071199	1173.977125	1	1	1	1
Acute and chronic pancreatitis	alogliptin	saxagliptin	PANCREATITIS	0	1	1628	14.9779796	4579.754298	0	1	1	1
Acute and chronic pancreatitis	alogliptin	saxagliptin	PANCREATITIS ACUTE	1	1	454	11.95071199	1173.977125	1	1	1	1
Acute and chronic pancreatitis	alogliptin	sitagliptin	PANCREATITIS	1	1	1628	14.9779796	4579.754298	0	1	1	1
Acute and chronic pancreatitis	alogliptin	sitagliptin	PANCREATITIS ACUTE	1	1	454	11.95071199	1173.977125	1	1	1	1
Arterial thrombotic event	alogliptin	linagliptin	ACUTE MYOCARDIAL INFARCTION	0	1	117	1.612888416	93.12972877	0	0	0	0
Arterial thrombotic event	alogliptin	linagliptin	ANGINA PECTORIS	0	1	132	1.995595186	127.8740875	0	0	0	0
Arterial thrombotic event	alogliptin	linagliptin	CEREBROVASCULAR ACCIDENT	0	1	425	1.064253116	207.8712739	0	0	0	0
Arterial thrombotic event	alogliptin	linagliptin	MYOCARDIAL INFARCTION	0	0	0	0	0	0	0	0	0
Arterial thrombotic event	alogliptin	linagliptin	TRANSIENT ISCHAEMIC ATTACK	0	0	109	1.353495668	71.97746309	0	0	0	0
Arterial thrombotic event	alogliptin	saxagliptin	ACUTE MYOCARDIAL INFARCTION	0	1	117	1.612888416	93.12972877	0	0	0	0
Arterial thrombotic event	alogliptin	saxagliptin	ANGINA PECTORIS	0	0	132	1.995595186	127.8740875	0	0	0	0
Arterial thrombotic event	alogliptin	saxagliptin	CEREBROVASCULAR ACCIDENT	0	1	425	1.064253116	207.8712739	0	0	0	0
Arterial thrombotic event	alogliptin	saxagliptin	MYOCARDIAL INFARCTION	0	0	0	0	0	0	0	0	0
Arterial thrombotic event	alogliptin	saxagliptin	TRANSIENT ISCHAEMIC ATTACK	0	1	109	1.353495668	71.97746309	0	0	0	0
Arterial thrombotic event	alogliptin	sitagliptin	ACUTE MYOCARDIAL INFARCTION	0	1	117	1.612888416	93.12972877	0	0	0	0
Arterial thrombotic event	alogliptin	sitagliptin	ANGINA PECTORIS	0	1	132	1.995595186	127.8740875	0	0	0	0
Arterial thrombotic event	alogliptin	sitagliptin	CEREBROVASCULAR ACCIDENT	0	1	425	1.064253116	207.8712739	0	0	0	0
Arterial thrombotic event	alogliptin	sitagliptin	MYOCARDIAL INFARCTION	0	0	0	0	0	0	0	0	0
Arterial thrombotic event	alogliptin	sitagliptin	TRANSIENT ISCHAEMIC ATTACK	0	1	109	1.353495668	71.97746309	0	0	0	0
Autoimmunity	alogliptin	linagliptin	HAEMOLYTIC ANAEMIA	0	0	0	0	0	0	0	0	0
Autoimmunity	alogliptin	linagliptin	MYOSITIS	0	0	0	0	0	0	0	0	0
Autoimmunity	alogliptin	linagliptin	VASCULITIS	0	0	32	1.479120705	23.27516917	0	0	0	0
Autoimmunity	alogliptin	saxagliptin	HAEMOLYTIC ANAEMIA	0	0	0	0	0	0	0	0	0
Autoimmunity	alogliptin	saxagliptin	MYOSITIS	0	0	0	0	0	0	0	0	0
Autoimmunity	alogliptin	saxagliptin	VASCULITIS	0	0	32	1.479120705	23.27516917	0	0	0	0
Autoimmunity	alogliptin	sitagliptin	HAEMOLYTIC ANAEMIA	0	0	0	0	0	0	0	0	0
Autoimmunity	alogliptin	sitagliptin	MYOSITIS	0	0	0	0	0	0	0	0	0
Autoimmunity	alogliptin	sitagliptin	VASCULITIS	0	1	32	1.479120705	23.27516917	0	0	0	0
Bone Marrow Failure	alogliptin	linagliptin	ANAEMIA	0	0	597	1.694717907	501.903686	0	0	0	0
Bone Marrow Failure	alogliptin	linagliptin	APLASTIC ANAEMIA	0	0	0	0	0	0	0	0	0
Bone Marrow Failure	alogliptin	linagliptin	BONE MARROW FAILURE	0	1	0	0	0	0	0	0	0
Bone Marrow Failure	alogliptin	linagliptin	PANCYTOPENIA	0	0	109	1.138175242	58.15116201	0	0	0	0
Bone Marrow Failure	alogliptin	linagliptin	THROMBOCYTOPENIA	0	0	188	1.03987031	88.59589557	0	0	0	0
Bone Marrow Failure	alogliptin	saxagliptin	ANAEMIA	0	0	597	1.694717907	501.903686	0	0	0	0
Bone Marrow Failure	alogliptin	saxagliptin	APLASTIC ANAEMIA	0	0	0	0	0	0	0	0	0
Bone Marrow Failure	alogliptin	saxagliptin	BONE MARROW FAILURE	0	0	0	0	0	0	0	0	0
Bone Marrow Failure	alogliptin	saxagliptin	PANCYTOPENIA	0	0	109	1.138175242	58.15116201	0	0	0	0
Bone Marrow Failure	alogliptin	saxagliptin	THROMBOCYTOPENIA	1	1	188	1.03987031	88.59589557	0	0	0	0
Bone Marrow Failure	alogliptin	sitagliptin	ANAEMIA	0	0	597	1.694717907	501.903686	0	0	0	0
Bone Marrow Failure	alogliptin	sitagliptin	APLASTIC ANAEMIA	0	0	0	0	0	0	0	0	0
Bone Marrow Failure	alogliptin	sitagliptin	BONE MARROW FAILURE	0	0	0	0	0	0	0	0	0
Bone Marrow Failure	alogliptin	sitagliptin	PANCYTOPENIA	0	0	109	1.138175242	58.15116201	0	0	0	0
Bone Marrow Failure	alogliptin	sitagliptin	THROMBOCYTOPENIA	0	1	188	1.03987031	88.59589557	0	0	0	0
Cardiac arrhythmia	alogliptin	linagliptin	ARRHYTHMIA	0	1	122	1.276836864	75.26509349	0	0	0	0
Cardiac arrhythmia	alogliptin	linagliptin	ATRIAL FIBRILLATION	0	1	279	1.725058275	237.5464606	0	0	0	0
Cardiac arrhythmia	alogliptin	linagliptin	ATRIOVENTRICULAR BLOCK	0	0	17	0	8.988070936	0	0	0	0
Cardiac arrhythmia	alogliptin	linagliptin	BRADYCARDIA	0	1	105	1.117331147	54.64244313	0	0	0	0
Cardiac arrhythmia	alogliptin	linagliptin	SUPRAVENTRICULAR TACHYCARDIA	0	1	0	0	0	0	0	0	0
Cardiac arrhythmia	alogliptin	linagliptin	TACHYCARDIA	0	1	0	0	0	0	0	0	0
Cardiac arrhythmia	alogliptin	linagliptin	VENTRICULAR ARRHYTHMIA	0	0	0	0	0	0	0	0	0
Cardiac arrhythmia	alogliptin	linagliptin	VENTRICULAR EXTRASYSTOLES	0	0	27	0	13.12458382	0	0	0	0
Cardiac arrhythmia	alogliptin	linagliptin	VENTRICULAR FIBRILLATION	0	0	0	0	0	0	0	0	0
Cardiac arrhythmia	alogliptin	linagliptin	VENTRICULAR TACHYCARDIA	0	0	38	1.11163539	19.61735949	0	0	0	0
Cardiac arrhythmia	alogliptin	saxagliptin	ARRHYTHMIA	0	0	122	1.276836864	75.26509349	0	0	0	0
Cardiac arrhythmia	alogliptin	saxagliptin	ATRIAL FIBRILLATION	0	0	279	1.725058275	237.5464606	0	0	0	0
Cardiac arrhythmia	alogliptin	saxagliptin	ATRIOVENTRICULAR BLOCK	0	1	17	0	8.988070936	0	0	0	0
Cardiac arrhythmia	alogliptin	saxagliptin	BRADYCARDIA	0	0	105	1.117331147	54.64244313	0	0	0	0
Cardiac arrhythmia	alogliptin	saxagliptin	SUPRAVENTRICULAR TACHYCARDIA	0	0	0	0	0	0	0	0	0
Cardiac arrhythmia	alogliptin	saxagliptin	TACHYCARDIA	0	0	0	0	0	0	0	0	0
Cardiac arrhythmia	alogliptin	saxagliptin	VENTRICULAR ARRHYTHMIA	0	0	0	0	0	0	0	0	0
Cardiac arrhythmia	alogliptin	saxagliptin	VENTRICULAR EXTRASYSTOLES	0	0	27	0	13.12458382	0	0	0	0
Cardiac arrhythmia	alogliptin	saxagliptin	VENTRICULAR FIBRILLATION	0	0	0	0	0	0	0	0	0
Cardiac arrhythmia	alogliptin	saxagliptin	VENTRICULAR TACHYCARDIA	0	0	38	1.11163539	19.61735949	0	0	0	0
Cardiac arrhythmia	alogliptin	sitagliptin	ARRHYTHMIA	0	0	122	1.276836864	75.26509349	0	0	0	0
Cardiac arrhythmia	alogliptin	sitagliptin	ATRIAL FIBRILLATION	0	1	279	1.725058275	237.5464606	0	0	0	0
Cardiac arrhythmia	alogliptin	sitagliptin	ATRIOVENTRICULAR BLOCK	0	0	17	0	8.988070936	0	0	0	0
Cardiac arrhythmia	alogliptin	sitagliptin	BRADYCARDIA	0	1	105	1.117331147	54.64244313	0	0	0	0
Cardiac arrhythmia	alogliptin	sitagliptin	SUPRAVENTRICULAR TACHYCARDIA	0	0	0	0	0	0	0	0	0
Cardiac arrhythmia	alogliptin	sitagliptin	TACHYCARDIA	0	0	0	0	0	0	0	0	0
Cardiac arrhythmia	alogliptin	sitagliptin	VENTRICULAR ARRHYTHMIA	0	0	0	0	0	0	0	0	0
Cardiac arrhythmia	alogliptin	sitagliptin	VENTRICULAR EXTRASYSTOLES	0	0	27	0	13.12458382	0	0	0	0
Cardiac arrhythmia	alogliptin	sitagliptin	VENTRICULAR FIBRILLATION	0	0	0	0	0	0	0	0	0
Cardiac arrhythmia	alogliptin	sitagliptin	VENTRICULAR TACHYCARDIA	0	0	38	1.11163539	19.61735949	0	0	0	0
Colitis excl infective	alogliptin	linagliptin	COLITIS	0	0	0	0	0	0	0	0	0
Colitis excl infective	alogliptin	linagliptin	COLITIS ULCERATIVE	0	0	0	0	0	0	0	0	0
Colitis excl infective	alogliptin	linagliptin	CROHN'S DISEASE	0	0	0	0	0	0	0	0	0
Colitis excl infective	alogliptin	saxagliptin	COLITIS	0	0	0	0	0	0	0	0	0
Colitis excl infective	alogliptin	saxagliptin	COLITIS ULCERATIVE	0	0	0	0	0	0	0	0	0
Colitis excl infective	alogliptin	saxagliptin	CROHN'S DISEASE	0	0	0	0	0	0	0	0	0
Colitis excl infective	alogliptin	sitagliptin	COLITIS	0	0	0	0	0	0	0	0	0
Colitis excl infective	alogliptin	sitagliptin	COLITIS ULCERATIVE	0	0	0	0	0	0	0	0	0
Colitis excl infective	alogliptin	sitagliptin	CROHN'S DISEASE	0	0	0	0	0	0	0	0	0
Deliria	alogliptin	linagliptin	AGGRESSION	0	0	0	0	0	0	0	0	0
Deliria	alogliptin	linagliptin	AMNESIA	0	0	0	0	0	0	0	0	0
Deliria	alogliptin	linagliptin	CONFUSIONAL STATE	0	0	0	0	0	0	0	0	0
Deliria	alogliptin	linagliptin	DELIRIUM	0	0	0	0	0	0	0	0	0
Deliria	alogliptin	linagliptin	DELUSION	0	0	0	0	0	0	0	0	0
Deliria	alogliptin	linagliptin	DISORIENTATION	0	0	0	0	0	0	0	0	0
Deliria	alogliptin	linagliptin	HALLUCINATION	0	0	0	0	0	0	0	0	0
Deliria	alogliptin	linagliptin	HOSTILITY	0	0	0	0	0	0	0	0	0
Deliria	alogliptin	linagliptin	MEMORY IMPAIRMENT	0	0	0	0	0	0	0	0	0
Deliria	alogliptin	linagliptin	PARANOIA	0	0	0	0	0	0	0	0	0
Deliria	alogliptin	saxagliptin	AGGRESSION	0	0	0	0	0	0	0	0	0
Deliria	alogliptin	saxagliptin	AMNESIA	0	0	0	0	0	0	0	0	0
Deliria	alogliptin	saxagliptin	CONFUSIONAL STATE	0	0	0	0	0	0	0	0	0
Deliria	alogliptin	saxagliptin	DELIRIUM	0	0	0	0	0	0	0	0	0
Deliria	alogliptin	saxagliptin	DELUSION	0	0	0	0	0	0	0	0	0
Deliria	alogliptin	saxagliptin	DISORIENTATION	0	0	0	0	0	0	0	0	0
Deliria	alogliptin	saxagliptin	HALLUCINATION	0	0	0	0	0	0	0	0	0
Deliria	alogliptin	saxagliptin	HOSTILITY	0	0	0	0	0	0	0	0	0
Deliria	alogliptin	saxagliptin	MEMORY IMPAIRMENT	0	0	0	0	0	0	0	0	0
Deliria	alogliptin	saxagliptin	PARANOIA	0	0	0	0	0	0	0	0	0
Deliria	alogliptin	sitagliptin	AGGRESSION	0	0	0	0	0	0	0	0	0
Deliria	alogliptin	sitagliptin	AMNESIA	0	0	0	0	0	0	0	0	0
Deliria	alogliptin	sitagliptin	CONFUSIONAL STATE	0	0	0	0	0	0	0	0	0
Deliria	alogliptin	sitagliptin	DELIRIUM	0	0	0	0	0	0	0	0	0
Deliria	alogliptin	sitagliptin	DELUSION	0	0	0	0	0	0	0	0	0
Deliria	alogliptin	sitagliptin	DISORIENTATION	0	0	0	0	0	0	0	0	0
Deliria	alogliptin	sitagliptin	HALLUCINATION	0	0	0	0	0	0	0	0	0
Deliria	alogliptin	sitagliptin	HOSTILITY	0	0	0	0	0	0	0	0	0
Deliria	alogliptin	sitagliptin	MEMORY IMPAIRMENT	0	0	0	0	0	0	0	0	0
Deliria	alogliptin	sitagliptin	PARANOIA	0	0	0	0	0	0	0	0	0
Edema	alogliptin	linagliptin	OEDEMA	0	0	248	2.465190456	284.8251081	0	0	0	0
Edema	alogliptin	linagliptin	OEDEMA PERIPHERAL	0	1	743	2.407274869	842.8956745	0	0	0	0
Edema	alogliptin	saxagliptin	OEDEMA	1	0	248	2.465190456	284.8251081	0	0	0	0
Edema	alogliptin	saxagliptin	OEDEMA PERIPHERAL	1	1	743	2.407274869	842.8956745	0	0	0	0
Edema	alogliptin	sitagliptin	OEDEMA	0	0	248	2.465190456	284.8251081	0	0	0	0
Edema	alogliptin	sitagliptin	OEDEMA PERIPHERAL	0	1	743	2.407274869	842.8956745	0	0	0	0
Extrapyramidal symptoms	alogliptin	linagliptin	ABASIA	0	0	0	0	0	0	0	0	0
Extrapyramidal symptoms	alogliptin	linagliptin	AKATHISIA	0	0	0	0	0	0	0	0	0
Extrapyramidal symptoms	alogliptin	linagliptin	DYSKINESIA	0	0	0	0	0	0	0	0	0
Extrapyramidal symptoms	alogliptin	linagliptin	DYSTONIA	0	0	0	0	0	0	0	0	0
Extrapyramidal symptoms	alogliptin	linagliptin	EXTRAPYRAMIDAL DISORDER	0	0	0	0	0	0	0	0	0
Extrapyramidal symptoms	alogliptin	linagliptin	HYPERKINESIA	0	0	0	0	0	0	0	0	0
Extrapyramidal symptoms	alogliptin	linagliptin	HYPERTONIA	0	0	0	0	0	0	0	0	0
Extrapyramidal symptoms	alogliptin	linagliptin	TARDIVE DYSKINESIA	0	0	0	0	0	0	0	0	0
Extrapyramidal symptoms	alogliptin	saxagliptin	ABASIA	0	0	0	0	0	0	0	0	0
Extrapyramidal symptoms	alogliptin	saxagliptin	AKATHISIA	0	0	0	0	0	0	0	0	0
Extrapyramidal symptoms	alogliptin	saxagliptin	DYSKINESIA	0	0	0	0	0	0	0	0	0
Extrapyramidal symptoms	alogliptin	saxagliptin	DYSTONIA	0	0	0	0	0	0	0	0	0
Extrapyramidal symptoms	alogliptin	saxagliptin	EXTRAPYRAMIDAL DISORDER	0	0	0	0	0	0	0	0	0
Extrapyramidal symptoms	alogliptin	saxagliptin	HYPERKINESIA	0	0	0	0	0	0	0	0	0
Extrapyramidal symptoms	alogliptin	saxagliptin	HYPERTONIA	0	0	0	0	0	0	0	0	0
Extrapyramidal symptoms	alogliptin	saxagliptin	TARDIVE DYSKINESIA	0	0	0	0	0	0	0	0	0
Extrapyramidal symptoms	alogliptin	sitagliptin	ABASIA	0	0	0	0	0	0	0	0	0
Extrapyramidal symptoms	alogliptin	sitagliptin	AKATHISIA	0	0	0	0	0	0	0	0	0
Extrapyramidal symptoms	alogliptin	sitagliptin	DYSKINESIA	0	0	0	0	0	0	0	0	0
Extrapyramidal symptoms	alogliptin	sitagliptin	DYSTONIA	0	0	0	0	0	0	0	0	0
Extrapyramidal symptoms	alogliptin	sitagliptin	EXTRAPYRAMIDAL DISORDER	0	0	0	0	0	0	0	0	0
Extrapyramidal symptoms	alogliptin	sitagliptin	HYPERKINESIA	0	0	0	0	0	0	0	0	0
Extrapyramidal symptoms	alogliptin	sitagliptin	HYPERTONIA	0	0	0	0	0	0	0	0	0
Extrapyramidal symptoms	alogliptin	sitagliptin	TARDIVE DYSKINESIA	0	0	0	0	0	0	0	0	0
Heart failure	alogliptin	linagliptin	CARDIAC FAILURE	0	0	201	1.489769343	147.6633774	0	1	0	1
Heart failure	alogliptin	linagliptin	CARDIAC FAILURE CONGESTIVE	0	0	341	1.407315796	236.051477	0	1	0	1
Heart failure	alogliptin	linagliptin	CARDIOMYOPATHY	0	0	65	2.002975955	63.11560044	0	0	0	1
Heart failure	alogliptin	linagliptin	PULMONARY OEDEMA	0	0	0	0	0	0	0	0	1
Heart failure	alogliptin	saxagliptin	CARDIAC FAILURE	0	0	201	1.489769343	147.6633774	0	1	0	1
Heart failure	alogliptin	saxagliptin	CARDIAC FAILURE CONGESTIVE	0	1	341	1.407315796	236.051477	0	1	0	1
Heart failure	alogliptin	saxagliptin	CARDIOMYOPATHY	0	0	65	2.002975955	63.11560044	0	0	0	1
Heart failure	alogliptin	saxagliptin	PULMONARY OEDEMA	0	0	0	0	0	0	0	0	1
Heart failure	alogliptin	sitagliptin	CARDIAC FAILURE	0	1	201	1.489769343	147.6633774	0	1	0	1
Heart failure	alogliptin	sitagliptin	CARDIAC FAILURE CONGESTIVE	0	1	341	1.407315796	236.051477	0	1	0	1
Heart failure	alogliptin	sitagliptin	CARDIOMYOPATHY	0	0	65	2.002975955	63.11560044	0	0	0	1
Heart failure	alogliptin	sitagliptin	PULMONARY OEDEMA	0	0	0	0	0	0	0	0	1
Hepatic toxicity	alogliptin	linagliptin	CHOLESTASIS	0	0	32	1.086709894	16.01132198	0	0	1	1
Hepatic toxicity	alogliptin	linagliptin	HEPATIC FAILURE	0	0	69	1.078896449	34.19973164	1	1	1	1
Hepatic toxicity	alogliptin	linagliptin	HEPATIC NECROSIS	0	0	0	0	0	0	0	1	1
Hepatic toxicity	alogliptin	linagliptin	HEPATITIS	0	0	101	2.180384891	105.2740799	0	0	1	1
Hepatic toxicity	alogliptin	linagliptin	HEPATOTOXICITY	0	0	0	0	0	0	0	1	1
Hepatic toxicity	alogliptin	linagliptin	JAUNDICE	0	0	98	1.510444698	72.93975079	1	1	1	1
Hepatic toxicity	alogliptin	linagliptin	JAUNDICE CHOLESTATIC	0	0	53	7.114902807	111.2814685	0	0	1	1
Hepatic toxicity	alogliptin	linagliptin	LIVER INJURY	0	0	29	0	17.31960956	0	1	1	1
Hepatic toxicity	alogliptin	saxagliptin	CHOLESTASIS	0	0	32	1.086709894	16.01132198	0	0	1	1
Hepatic toxicity	alogliptin	saxagliptin	HEPATIC FAILURE	0	0	69	1.078896449	34.19973164	1	1	1	1
Hepatic toxicity	alogliptin	saxagliptin	HEPATIC NECROSIS	0	0	0	0	0	0	0	1	1
Hepatic toxicity	alogliptin	saxagliptin	HEPATITIS	0	0	101	2.180384891	105.2740799	0	0	1	1
Hepatic toxicity	alogliptin	saxagliptin	HEPATOTOXICITY	0	1	0	0	0	0	0	1	1
Hepatic toxicity	alogliptin	saxagliptin	JAUNDICE	0	0	98	1.510444698	72.93975079	1	1	1	1
Hepatic toxicity	alogliptin	saxagliptin	JAUNDICE CHOLESTATIC	0	0	53	7.114902807	111.2814685	0	0	1	1
Hepatic toxicity	alogliptin	saxagliptin	LIVER INJURY	0	1	29	0	17.31960956	0	1	1	1
Hepatic toxicity	alogliptin	sitagliptin	CHOLESTASIS	0	0	32	1.086709894	16.01132198	0	0	1	1
Hepatic toxicity	alogliptin	sitagliptin	HEPATIC FAILURE	0	0	69	1.078896449	34.19973164	1	1	1	1
Hepatic toxicity	alogliptin	sitagliptin	HEPATIC NECROSIS	0	0	0	0	0	0	0	1	1
Hepatic toxicity	alogliptin	sitagliptin	HEPATITIS	0	0	101	2.180384891	105.2740799	0	0	1	1
Hepatic toxicity	alogliptin	sitagliptin	HEPATOTOXICITY	0	1	0	0	0	0	0	1	1
Hepatic toxicity	alogliptin	sitagliptin	JAUNDICE	0	1	98	1.510444698	72.93975079	1	1	1	1
Hepatic toxicity	alogliptin	sitagliptin	JAUNDICE CHOLESTATIC	0	0	53	7.114902807	111.2814685	0	0	1	1
Hepatic toxicity	alogliptin	sitagliptin	LIVER INJURY	0	1	29	0	17.31960956	0	1	1	1
Hypersensitivity	alogliptin	linagliptin	ANAPHYLACTIC REACTION	0	1	0	0	0	1	1	1	1
Hypersensitivity	alogliptin	linagliptin	ANAPHYLACTIC SHOCK	0	0	0	0	0	0	0	1	1
Hypersensitivity	alogliptin	linagliptin	ANAPHYLACTOID REACTION	0	0	0	0	0	0	0	1	1
Hypersensitivity	alogliptin	linagliptin	ANGIOEDEMA	1	1	177	2.532394839	207.2127834	1	1	1	1
Hypersensitivity	alogliptin	linagliptin	EOSINOPHILIA	0	1	26	0	11.58511313	0	0	1	1
Hypersensitivity	alogliptin	linagliptin	HYPERSENSITIVITY	1	1	0	0	0	1	1	1	1
Hypersensitivity	alogliptin	linagliptin	LARYNGEAL OEDEMA	0	0	0	0	0	0	0	1	1
Hypersensitivity	alogliptin	linagliptin	PHOTOSENSITIVITY REACTION	0	0	0	0	0	0	0	1	1
Hypersensitivity	alogliptin	linagliptin	URTICARIA	1	1	296	1.196162689	168.9431483	1	1	1	1
Hypersensitivity	alogliptin	saxagliptin	ANAPHYLACTIC REACTION	1	1	0	0	0	1	1	1	1
Hypersensitivity	alogliptin	saxagliptin	ANAPHYLACTIC SHOCK	0	0	0	0	0	0	0	1	1
Hypersensitivity	alogliptin	saxagliptin	ANAPHYLACTOID REACTION	0	0	0	0	0	0	0	1	1
Hypersensitivity	alogliptin	saxagliptin	ANGIOEDEMA	1	1	177	2.532394839	207.2127834	1	1	1	1
Hypersensitivity	alogliptin	saxagliptin	EOSINOPHILIA	0	0	26	0	11.58511313	0	0	1	1
Hypersensitivity	alogliptin	saxagliptin	HYPERSENSITIVITY	1	1	0	0	0	1	1	1	1
Hypersensitivity	alogliptin	saxagliptin	LARYNGEAL OEDEMA	0	0	0	0	0	0	0	1	1
Hypersensitivity	alogliptin	saxagliptin	PHOTOSENSITIVITY REACTION	0	0	0	0	0	0	0	1	1
Hypersensitivity	alogliptin	saxagliptin	URTICARIA	1	1	296	1.196162689	168.9431483	1	1	1	1
Hypersensitivity	alogliptin	sitagliptin	ANAPHYLACTIC REACTION	1	1	0	0	0	1	1	1	1
Hypersensitivity	alogliptin	sitagliptin	ANAPHYLACTIC SHOCK	0	0	0	0	0	0	0	1	1
Hypersensitivity	alogliptin	sitagliptin	ANAPHYLACTOID REACTION	0	0	0	0	0	0	0	1	1
Hypersensitivity	alogliptin	sitagliptin	ANGIOEDEMA	1	1	177	2.532394839	207.2127834	1	1	1	1
Hypersensitivity	alogliptin	sitagliptin	EOSINOPHILIA	0	1	26	0	11.58511313	0	0	1	1
Hypersensitivity	alogliptin	sitagliptin	HYPERSENSITIVITY	1	1	0	0	0	1	1	1	1
Hypersensitivity	alogliptin	sitagliptin	LARYNGEAL OEDEMA	0	0	0	0	0	0	0	1	1
Hypersensitivity	alogliptin	sitagliptin	PHOTOSENSITIVITY REACTION	0	1	0	0	0	0	0	1	1
Hypersensitivity	alogliptin	sitagliptin	URTICARIA	1	1	296	1.196162689	168.9431483	1	1	1	1
Hypertension	alogliptin	linagliptin	HYPERTENSION	0	1	751	2.077075515	758.1546233	0	0	0	0
Hypertension	alogliptin	saxagliptin	HYPERTENSION	0	1	751	2.077075515	758.1546233	0	0	0	0
Hypertension	alogliptin	sitagliptin	HYPERTENSION	0	1	751	2.077075515	758.1546233	0	0	0	0
Impaired wound healing	alogliptin	linagliptin	GASTRIC ULCER	0	0	80	2.12666599	81.68953611	0	0	0	0
Impaired wound healing	alogliptin	linagliptin	IMPAIRED HEALING	0	0	0	0	0	0	0	0	0
Impaired wound healing	alogliptin	linagliptin	PEPTIC ULCER	0	0	34	4.534984945	57.32582243	0	0	0	0
Impaired wound healing	alogliptin	linagliptin	SKIN ULCER	0	0	63	1.527991239	47.43377426	0	0	0	0
Impaired wound healing	alogliptin	linagliptin	STOMATITIS	0	0	0	0	0	0	0	0	0
Impaired wound healing	alogliptin	linagliptin	ULCER	0	0	52	1.800948778	45.95023347	0	0	0	0
Impaired wound healing	alogliptin	saxagliptin	GASTRIC ULCER	0	0	80	2.12666599	81.68953611	0	0	0	0
Impaired wound healing	alogliptin	saxagliptin	IMPAIRED HEALING	0	0	0	0	0	0	0	0	0
Impaired wound healing	alogliptin	saxagliptin	PEPTIC ULCER	0	0	34	4.534984945	57.32582243	0	0	0	0
Impaired wound healing	alogliptin	saxagliptin	SKIN ULCER	0	0	63	1.527991239	47.43377426	0	0	0	0
Impaired wound healing	alogliptin	saxagliptin	STOMATITIS	0	0	0	0	0	0	0	0	0
Impaired wound healing	alogliptin	saxagliptin	ULCER	0	0	52	1.800948778	45.95023347	0	0	0	0
Impaired wound healing	alogliptin	sitagliptin	GASTRIC ULCER	0	0	80	2.12666599	81.68953611	0	0	0	0
Impaired wound healing	alogliptin	sitagliptin	IMPAIRED HEALING	0	0	0	0	0	0	0	0	0
Impaired wound healing	alogliptin	sitagliptin	PEPTIC ULCER	0	0	34	4.534984945	57.32582243	0	0	0	0
Impaired wound healing	alogliptin	sitagliptin	SKIN ULCER	0	0	63	1.527991239	47.43377426	0	0	0	0
Impaired wound healing	alogliptin	sitagliptin	STOMATITIS	0	1	0	0	0	0	0	0	0
Impaired wound healing	alogliptin	sitagliptin	ULCER	0	0	52	1.800948778	45.95023347	0	0	0	0
Infection and Infestation	alogliptin	linagliptin	BACTERIAL INFECTION	0	0	0	0	0	0	0	1	1
Infection and Infestation	alogliptin	linagliptin	BRONCHITIS	0	1	135	1.000915848	60.07428834	0	0	1	1
Infection and Infestation	alogliptin	linagliptin	CANDIDA INFECTION	0	0	0	0	0	0	0	1	1
Infection and Infestation	alogliptin	linagliptin	CELLULITIS	0	0	128	1.474574151	92.92197364	0	0	1	1
Infection and Infestation	alogliptin	linagliptin	CONJUNCTIVITIS	0	0	0	0	0	0	0	1	1
Infection and Infestation	alogliptin	linagliptin	FUNGAL INFECTION	0	0	0	0	0	0	0	1	1
Infection and Infestation	alogliptin	linagliptin	INFECTION	0	1	0	0	0	0	0	1	1
Infection and Infestation	alogliptin	linagliptin	PNEUMONIA	0	1	544	1.139480202	292.7175623	0	0	1	1
Infection and Infestation	alogliptin	linagliptin	THROMBOPHLEBITIS	0	0	0	0	0	0	0	1	1
Infection and Infestation	alogliptin	linagliptin	UPPER RESPIRATORY TRACT INFECTION	0	1	224	3.133458793	303.9957552	1	1	1	1
Infection and Infestation	alogliptin	linagliptin	URINARY TRACT INFECTION	1	1	408	1.659766724	335.3443307	0	0	1	1
Infection and Infestation	alogliptin	saxagliptin	BACTERIAL INFECTION	0	0	0	0	0	0	0	1	1
Infection and Infestation	alogliptin	saxagliptin	BRONCHITIS	0	0	135	1.000915848	60.07428834	0	0	1	1
Infection and Infestation	alogliptin	saxagliptin	CANDIDA INFECTION	0	0	0	0	0	0	0	1	1
Infection and Infestation	alogliptin	saxagliptin	CELLULITIS	0	0	128	1.474574151	92.92197364	0	0	1	1
Infection and Infestation	alogliptin	saxagliptin	CONJUNCTIVITIS	0	0	0	0	0	0	0	1	1
Infection and Infestation	alogliptin	saxagliptin	FUNGAL INFECTION	0	0	0	0	0	0	0	1	1
Infection and Infestation	alogliptin	saxagliptin	INFECTION	1	1	0	0	0	0	0	1	1
Infection and Infestation	alogliptin	saxagliptin	PNEUMONIA	0	1	544	1.139480202	292.7175623	0	0	1	1
Infection and Infestation	alogliptin	saxagliptin	THROMBOPHLEBITIS	0	0	0	0	0	0	0	1	1
Infection and Infestation	alogliptin	saxagliptin	UPPER RESPIRATORY TRACT INFECTION	1	1	224	3.133458793	303.9957552	1	1	1	1
Infection and Infestation	alogliptin	saxagliptin	URINARY TRACT INFECTION	1	1	408	1.659766724	335.3443307	0	0	1	1
Infection and Infestation	alogliptin	sitagliptin	BACTERIAL INFECTION	0	0	0	0	0	0	0	1	1
Infection and Infestation	alogliptin	sitagliptin	BRONCHITIS	0	1	135	1.000915848	60.07428834	0	0	1	1
Infection and Infestation	alogliptin	sitagliptin	CANDIDA INFECTION	0	0	0	0	0	0	0	1	1
Infection and Infestation	alogliptin	sitagliptin	CELLULITIS	0	0	128	1.474574151	92.92197364	0	0	1	1
Infection and Infestation	alogliptin	sitagliptin	CONJUNCTIVITIS	0	0	0	0	0	0	0	1	1
Infection and Infestation	alogliptin	sitagliptin	FUNGAL INFECTION	0	0	0	0	0	0	0	1	1
Infection and Infestation	alogliptin	sitagliptin	INFECTION	0	1	0	0	0	0	0	1	1
Infection and Infestation	alogliptin	sitagliptin	PNEUMONIA	0	1	544	1.139480202	292.7175623	0	0	1	1
Infection and Infestation	alogliptin	sitagliptin	THROMBOPHLEBITIS	0	0	0	0	0	0	0	1	1
Infection and Infestation	alogliptin	sitagliptin	UPPER RESPIRATORY TRACT INFECTION	1	1	224	3.133458793	303.9957552	1	1	1	1
Infection and Infestation	alogliptin	sitagliptin	URINARY TRACT INFECTION	0	1	408	1.659766724	335.3443307	0	0	1	1
Interstitial lung disease	alogliptin	linagliptin	INTERSTITIAL LUNG DISEASE	0	0	151	2.14670143	155.5064231	0	0	0	0
Interstitial lung disease	alogliptin	saxagliptin	INTERSTITIAL LUNG DISEASE	0	0	151	2.14670143	155.5064231	0	0	0	0
Interstitial lung disease	alogliptin	sitagliptin	INTERSTITIAL LUNG DISEASE	0	0	151	2.14670143	155.5064231	0	0	0	0
Metabolism	alogliptin	linagliptin	BLOOD GLUCOSE INCREASED	0	0	2083	5.638137449	3992.077986	0	0	0	0
Metabolism	alogliptin	linagliptin	DIABETES MELLITUS	0	0	422	2.613964524	506.9202652	0	0	0	0
Metabolism	alogliptin	linagliptin	HYPERCHOLESTEROLAEMIA	0	0	135	7.253405449	286.0287898	0	0	0	0
Metabolism	alogliptin	linagliptin	HYPERGLYCAEMIA	0	1	332	4.821541685	579.7423902	0	0	0	0
Metabolism	alogliptin	linagliptin	HYPERLIPIDAEMIA	1	1	218	6.420821629	437.6167624	0	0	0	0
Metabolism	alogliptin	linagliptin	HYPOGLYCAEMIA	1	1	949	10.11219518	2314.908701	0	0	0	0
Metabolism	alogliptin	linagliptin	WEIGHT INCREASED	1	0	470	1.336323942	307.4959359	0	0	0	0
Metabolism	alogliptin	saxagliptin	BLOOD GLUCOSE INCREASED	0	0	2083	5.638137449	3992.077986	0	0	0	0
Metabolism	alogliptin	saxagliptin	DIABETES MELLITUS	0	0	422	2.613964524	506.9202652	0	0	0	0
Metabolism	alogliptin	saxagliptin	HYPERCHOLESTEROLAEMIA	0	1	135	7.253405449	286.0287898	0	0	0	0
Metabolism	alogliptin	saxagliptin	HYPERGLYCAEMIA	0	1	332	4.821541685	579.7423902	0	0	0	0
Metabolism	alogliptin	saxagliptin	HYPERLIPIDAEMIA	0	1	218	6.420821629	437.6167624	0	0	0	0
Metabolism	alogliptin	saxagliptin	HYPOGLYCAEMIA	1	1	949	10.11219518	2314.908701	0	0	0	0
Metabolism	alogliptin	saxagliptin	WEIGHT INCREASED	0	0	470	1.336323942	307.4959359	0	0	0	0
Metabolism	alogliptin	sitagliptin	BLOOD GLUCOSE INCREASED	0	0	2083	5.638137449	3992.077986	0	0	0	0
Metabolism	alogliptin	sitagliptin	DIABETES MELLITUS	0	0	422	2.613964524	506.9202652	0	0	0	0
Metabolism	alogliptin	sitagliptin	HYPERCHOLESTEROLAEMIA	0	0	135	7.253405449	286.0287898	0	0	0	0
Metabolism	alogliptin	sitagliptin	HYPERGLYCAEMIA	0	1	332	4.821541685	579.7423902	0	0	0	0
Metabolism	alogliptin	sitagliptin	HYPERLIPIDAEMIA	0	0	218	6.420821629	437.6167624	0	0	0	0
Metabolism	alogliptin	sitagliptin	HYPOGLYCAEMIA	1	1	949	10.11219518	2314.908701	0	0	0	0
Metabolism	alogliptin	sitagliptin	WEIGHT INCREASED	0	0	470	1.336323942	307.4959359	0	0	0	0
Myopathy	alogliptin	linagliptin	MYOPATHY	0	0	24	0	17.84217203	0	0	0	0
Myopathy	alogliptin	linagliptin	RHABDOMYOLYSIS	0	0	160	1.933128371	150.8483617	0	0	0	0
Myopathy	alogliptin	saxagliptin	MYOPATHY	0	0	24	0	17.84217203	0	0	0	0
Myopathy	alogliptin	saxagliptin	RHABDOMYOLYSIS	0	0	160	1.933128371	150.8483617	0	0	0	0
Myopathy	alogliptin	sitagliptin	MYOPATHY	0	0	24	0	17.84217203	0	0	0	0
Myopathy	alogliptin	sitagliptin	RHABDOMYOLYSIS	0	1	160	1.933128371	150.8483617	0	0	0	0
Neuroleptic malignant syndrome	alogliptin	linagliptin	NEUROLEPTIC MALIGNANT SYNDROME	0	0	0	0	0	0	0	0	0
Neuroleptic malignant syndrome	alogliptin	saxagliptin	NEUROLEPTIC MALIGNANT SYNDROME	0	0	0	0	0	0	0	0	0
Neuroleptic malignant syndrome	alogliptin	sitagliptin	NEUROLEPTIC MALIGNANT SYNDROME	0	0	0	0	0	0	0	0	0
Neutropenia	alogliptin	linagliptin	AGRANULOCYTOSIS	0	0	0	0	0	0	0	0	0
Neutropenia	alogliptin	linagliptin	FEBRILE NEUTROPENIA	0	0	0	0	0	0	0	0	0
Neutropenia	alogliptin	linagliptin	GRANULOCYTOPENIA	0	0	0	0	0	0	0	0	0
Neutropenia	alogliptin	linagliptin	LEUKOPENIA	0	0	0	0	0	0	0	0	0
Neutropenia	alogliptin	linagliptin	NEUTROPENIA	0	1	0	0	0	0	0	0	0
Neutropenia	alogliptin	saxagliptin	AGRANULOCYTOSIS	0	0	0	0	0	0	0	0	0
Neutropenia	alogliptin	saxagliptin	FEBRILE NEUTROPENIA	0	0	0	0	0	0	0	0	0
Neutropenia	alogliptin	saxagliptin	GRANULOCYTOPENIA	0	0	0	0	0	0	0	0	0
Neutropenia	alogliptin	saxagliptin	LEUKOPENIA	0	0	0	0	0	0	0	0	0
Neutropenia	alogliptin	saxagliptin	NEUTROPENIA	0	0	0	0	0	0	0	0	0
Neutropenia	alogliptin	sitagliptin	AGRANULOCYTOSIS	0	0	0	0	0	0	0	0	0
Neutropenia	alogliptin	sitagliptin	FEBRILE NEUTROPENIA	0	0	0	0	0	0	0	0	0
Neutropenia	alogliptin	sitagliptin	GRANULOCYTOPENIA	0	0	0	0	0	0	0	0	0
Neutropenia	alogliptin	sitagliptin	LEUKOPENIA	0	0	0	0	0	0	0	0	0
Neutropenia	alogliptin	sitagliptin	NEUTROPENIA	0	0	0	0	0	0	0	0	0
Peripheral neuropathy	alogliptin	linagliptin	NEUROPATHY PERIPHERAL	0	0	191	1.621635141	153.0029457	0	0	0	0
Peripheral neuropathy	alogliptin	linagliptin	PARAESTHESIA	0	1	301	1.044259902	142.9877303	0	0	0	0
Peripheral neuropathy	alogliptin	saxagliptin	NEUROPATHY PERIPHERAL	0	0	191	1.621635141	153.0029457	0	0	0	0
Peripheral neuropathy	alogliptin	saxagliptin	PARAESTHESIA	0	1	301	1.044259902	142.9877303	0	0	0	0
Peripheral neuropathy	alogliptin	sitagliptin	NEUROPATHY PERIPHERAL	0	1	191	1.621635141	153.0029457	0	0	0	0
Peripheral neuropathy	alogliptin	sitagliptin	PARAESTHESIA	0	1	301	1.044259902	142.9877303	0	0	0	0
Renal toxicity	alogliptin	linagliptin	ACUTE KIDNEY INJURY	0	0	107	1.736123176	91.44736039	0	0	0	0
Renal toxicity	alogliptin	linagliptin	AZOTAEMIA	0	0	13	0	9.765766702	0	0	0	0
Renal toxicity	alogliptin	linagliptin	OLIGURIA	0	0	0	0	0	0	0	0	0
Renal toxicity	alogliptin	linagliptin	PROTEINURIA	0	0	46	1.760060807	39.79027978	0	0	0	0
Renal toxicity	alogliptin	linagliptin	RENAL FAILURE	0	1	516	2.218368138	547.9928453	0	0	0	0
Renal toxicity	alogliptin	linagliptin	RENAL IMPAIRMENT	1	1	249	2.221744278	263.9340994	0	0	0	0
Renal toxicity	alogliptin	saxagliptin	ACUTE KIDNEY INJURY	0	1	107	1.736123176	91.44736039	0	0	0	0
Renal toxicity	alogliptin	saxagliptin	AZOTAEMIA	0	0	13	0	9.765766702	0	0	0	0
Renal toxicity	alogliptin	saxagliptin	OLIGURIA	0	0	0	0	0	0	0	0	0
Renal toxicity	alogliptin	saxagliptin	PROTEINURIA	0	0	46	1.760060807	39.79027978	0	0	0	0
Renal toxicity	alogliptin	saxagliptin	RENAL FAILURE	0	0	516	2.218368138	547.9928453	0	0	0	0
Renal toxicity	alogliptin	saxagliptin	RENAL IMPAIRMENT	1	1	249	2.221744278	263.9340994	0	0	0	0
Renal toxicity	alogliptin	sitagliptin	ACUTE KIDNEY INJURY	1	1	107	1.736123176	91.44736039	0	0	0	0
Renal toxicity	alogliptin	sitagliptin	AZOTAEMIA	0	0	13	0	9.765766702	0	0	0	0
Renal toxicity	alogliptin	sitagliptin	OLIGURIA	0	0	0	0	0	0	0	0	0
Renal toxicity	alogliptin	sitagliptin	PROTEINURIA	0	1	46	1.760060807	39.79027978	0	0	0	0
Renal toxicity	alogliptin	sitagliptin	RENAL FAILURE	1	1	516	2.218368138	547.9928453	0	0	0	0
Renal toxicity	alogliptin	sitagliptin	RENAL IMPAIRMENT	1	1	249	2.221744278	263.9340994	0	0	0	0
Respiratory failure	alogliptin	linagliptin	RESPIRATORY ARREST	0	0	0	0	0	0	0	0	0
Respiratory failure	alogliptin	linagliptin	RESPIRATORY DEPRESSION	0	0	0	0	0	0	0	0	0
Respiratory failure	alogliptin	linagliptin	RESPIRATORY FAILURE	0	0	0	0	0	0	0	0	0
Respiratory failure	alogliptin	saxagliptin	RESPIRATORY ARREST	0	0	0	0	0	0	0	0	0
Respiratory failure	alogliptin	saxagliptin	RESPIRATORY DEPRESSION	0	0	0	0	0	0	0	0	0
Respiratory failure	alogliptin	saxagliptin	RESPIRATORY FAILURE	0	0	0	0	0	0	0	0	0
Respiratory failure	alogliptin	sitagliptin	RESPIRATORY ARREST	0	0	0	0	0	0	0	0	0
Respiratory failure	alogliptin	sitagliptin	RESPIRATORY DEPRESSION	0	0	0	0	0	0	0	0	0
Respiratory failure	alogliptin	sitagliptin	RESPIRATORY FAILURE	0	0	0	0	0	0	0	0	0
Seizures	alogliptin	linagliptin	EPILEPSY	0	0	0	0	0	0	0	0	0
Seizures	alogliptin	linagliptin	SEIZURE	0	0	0	0	0	0	0	0	0
Seizures	alogliptin	saxagliptin	EPILEPSY	0	0	0	0	0	0	0	0	0
Seizures	alogliptin	saxagliptin	SEIZURE	0	0	0	0	0	0	0	0	0
Seizures	alogliptin	sitagliptin	EPILEPSY	0	0	0	0	0	0	0	0	0
Seizures	alogliptin	sitagliptin	SEIZURE	1	1	0	0	0	0	0	0	0
Sepsis	alogliptin	linagliptin	SEPSIS	0	0	0	0	0	0	0	0	0
Sepsis	alogliptin	linagliptin	SEPTIC SHOCK	0	0	69	1.055718444	33.16559328	0	0	0	0
Sepsis	alogliptin	saxagliptin	SEPSIS	0	0	0	0	0	0	0	0	0
Sepsis	alogliptin	saxagliptin	SEPTIC SHOCK	0	0	69	1.055718444	33.16559328	0	0	0	0
Sepsis	alogliptin	sitagliptin	SEPSIS	0	0	0	0	0	0	0	0	0
Sepsis	alogliptin	sitagliptin	SEPTIC SHOCK	0	0	69	1.055718444	33.16559328	0	0	0	0
Serotonin Syndrome	alogliptin	linagliptin	SEROTONIN SYNDROME	0	0	0	0	0	0	0	0	0
Serotonin Syndrome	alogliptin	saxagliptin	SEROTONIN SYNDROME	0	0	0	0	0	0	0	0	0
Serotonin Syndrome	alogliptin	sitagliptin	SEROTONIN SYNDROME	0	0	0	0	0	0	0	0	0
SJS-TEN	alogliptin	linagliptin	DERMATITIS BULLOUS	0	0	0	0	0	0	0	1	1
SJS-TEN	alogliptin	linagliptin	DERMATITIS EXFOLIATIVE	0	1	23	0	15.6079139	0	0	1	1
SJS-TEN	alogliptin	linagliptin	DRUG REACTION WITH EOSINOPHILIA AND SYSTEMIC SYMPTOMS	0	0	0	0	0	0	0	1	1
SJS-TEN	alogliptin	linagliptin	ERYTHEMA MULTIFORME	0	0	22	0	11.99174029	0	0	1	1
SJS-TEN	alogliptin	linagliptin	STEVENS-JOHNSON SYNDROME	0	1	74	1.366749714	49.3844225	1	1	1	1
SJS-TEN	alogliptin	linagliptin	TOXIC EPIDERMAL NECROLYSIS	0	0	0	0	0	0	0	1	1
SJS-TEN	alogliptin	saxagliptin	DERMATITIS BULLOUS	0	0	0	0	0	0	0	1	1
SJS-TEN	alogliptin	saxagliptin	DERMATITIS EXFOLIATIVE	0	0	23	0	15.6079139	0	0	1	1
SJS-TEN	alogliptin	saxagliptin	DRUG REACTION WITH EOSINOPHILIA AND SYSTEMIC SYMPTOMS	0	0	0	0	0	0	0	1	1
SJS-TEN	alogliptin	saxagliptin	ERYTHEMA MULTIFORME	0	0	22	0	11.99174029	0	0	1	1
SJS-TEN	alogliptin	saxagliptin	STEVENS-JOHNSON SYNDROME	0	1	74	1.366749714	49.3844225	1	1	1	1
SJS-TEN	alogliptin	saxagliptin	TOXIC EPIDERMAL NECROLYSIS	0	1	0	0	0	0	0	1	1
SJS-TEN	alogliptin	sitagliptin	DERMATITIS BULLOUS	0	0	0	0	0	0	0	1	1
SJS-TEN	alogliptin	sitagliptin	DERMATITIS EXFOLIATIVE	0	1	23	0	15.6079139	0	0	1	1
SJS-TEN	alogliptin	sitagliptin	DRUG REACTION WITH EOSINOPHILIA AND SYSTEMIC SYMPTOMS	0	0	0	0	0	0	0	1	1
SJS-TEN	alogliptin	sitagliptin	ERYTHEMA MULTIFORME	0	0	22	0	11.99174029	0	0	1	1
SJS-TEN	alogliptin	sitagliptin	STEVENS-JOHNSON SYNDROME	1	1	74	1.366749714	49.3844225	1	1	1	1
SJS-TEN	alogliptin	sitagliptin	TOXIC EPIDERMAL NECROLYSIS	0	0	0	0	0	0	0	1	1
Sleep Disturbance	alogliptin	linagliptin	APNOEA	0	0	0	0	0	0	0	0	0
Sleep Disturbance	alogliptin	linagliptin	INSOMNIA	0	0	0	0	0	0	0	0	0
Sleep Disturbance	alogliptin	linagliptin	SLEEP DISORDER	0	0	0	0	0	0	0	0	0
Sleep Disturbance	alogliptin	saxagliptin	APNOEA	0	0	0	0	0	0	0	0	0
Sleep Disturbance	alogliptin	saxagliptin	INSOMNIA	0	0	0	0	0	0	0	0	0
Sleep Disturbance	alogliptin	saxagliptin	SLEEP DISORDER	0	0	0	0	0	0	0	0	0
Sleep Disturbance	alogliptin	sitagliptin	APNOEA	0	0	0	0	0	0	0	0	0
Sleep Disturbance	alogliptin	sitagliptin	INSOMNIA	0	0	0	0	0	0	0	0	0
Sleep Disturbance	alogliptin	sitagliptin	SLEEP DISORDER	0	0	0	0	0	0	0	0	0
Special senses impairment	alogliptin	linagliptin	BLINDNESS	0	0	80	1.264472312	48.74801755	0	0	0	0
Special senses impairment	alogliptin	linagliptin	CATARACT	0	0	156	1.882511938	143.6698853	0	0	0	0
Special senses impairment	alogliptin	linagliptin	DEAFNESS	0	0	44	1.131765317	23.2733854	0	0	0	0
Special senses impairment	alogliptin	linagliptin	DIPLOPIA	0	0	0	0	0	0	0	0	0
Special senses impairment	alogliptin	linagliptin	DYSGEUSIA	0	0	152	1.043974112	71.99621982	0	0	0	0
Special senses impairment	alogliptin	linagliptin	GLAUCOMA	0	0	65	2.074560744	65.01324248	0	0	0	0
Special senses impairment	alogliptin	linagliptin	TINNITUS	0	0	0	0	0	0	0	0	0
Special senses impairment	alogliptin	linagliptin	VISION BLURRED	0	0	333	1.433022603	235.1045664	0	0	0	0
Special senses impairment	alogliptin	linagliptin	VISUAL ACUITY REDUCED	0	0	110	1.092481226	55.51569732	0	0	0	0
Special senses impairment	alogliptin	linagliptin	VISUAL FIELD DEFECT	0	0	0	0	0	0	0	0	0
Special senses impairment	alogliptin	linagliptin	VISUAL IMPAIRMENT	0	0	0	0	0	0	0	0	0
Special senses impairment	alogliptin	saxagliptin	BLINDNESS	0	0	80	1.264472312	48.74801755	0	0	0	0
Special senses impairment	alogliptin	saxagliptin	CATARACT	0	0	156	1.882511938	143.6698853	0	0	0	0
Special senses impairment	alogliptin	saxagliptin	DEAFNESS	0	0	44	1.131765317	23.2733854	0	0	0	0
Special senses impairment	alogliptin	saxagliptin	DIPLOPIA	0	0	0	0	0	0	0	0	0
Special senses impairment	alogliptin	saxagliptin	DYSGEUSIA	0	0	152	1.043974112	71.99621982	0	0	0	0
Special senses impairment	alogliptin	saxagliptin	GLAUCOMA	0	0	65	2.074560744	65.01324248	0	0	0	0
Special senses impairment	alogliptin	saxagliptin	TINNITUS	0	0	0	0	0	0	0	0	0
Special senses impairment	alogliptin	saxagliptin	VISION BLURRED	0	0	333	1.433022603	235.1045664	0	0	0	0
Special senses impairment	alogliptin	saxagliptin	VISUAL ACUITY REDUCED	0	0	110	1.092481226	55.51569732	0	0	0	0
Special senses impairment	alogliptin	saxagliptin	VISUAL FIELD DEFECT	0	0	0	0	0	0	0	0	0
Special senses impairment	alogliptin	saxagliptin	VISUAL IMPAIRMENT	0	0	0	0	0	0	0	0	0
Special senses impairment	alogliptin	sitagliptin	BLINDNESS	0	0	80	1.264472312	48.74801755	0	0	0	0
Special senses impairment	alogliptin	sitagliptin	CATARACT	0	1	156	1.882511938	143.6698853	0	0	0	0
Special senses impairment	alogliptin	sitagliptin	DEAFNESS	0	0	44	1.131765317	23.2733854	0	0	0	0
Special senses impairment	alogliptin	sitagliptin	DIPLOPIA	0	0	0	0	0	0	0	0	0
Special senses impairment	alogliptin	sitagliptin	DYSGEUSIA	0	1	152	1.043974112	71.99621982	0	0	0	0
Special senses impairment	alogliptin	sitagliptin	GLAUCOMA	0	0	65	2.074560744	65.01324248	0	0	0	0
Special senses impairment	alogliptin	sitagliptin	TINNITUS	0	0	0	0	0	0	0	0	0
Special senses impairment	alogliptin	sitagliptin	VISION BLURRED	0	1	333	1.433022603	235.1045664	0	0	0	0
Special senses impairment	alogliptin	sitagliptin	VISUAL ACUITY REDUCED	0	0	110	1.092481226	55.51569732	0	0	0	0
Special senses impairment	alogliptin	sitagliptin	VISUAL FIELD DEFECT	0	0	0	0	0	0	0	0	0
Special senses impairment	alogliptin	sitagliptin	VISUAL IMPAIRMENT	0	0	0	0	0	0	0	0	0
Sudden death	alogliptin	linagliptin	CARDIAC ARREST	0	0	0	0	0	0	0	0	0
Sudden death	alogliptin	linagliptin	SUDDEN DEATH	0	0	42	1.4491242	29.88949058	0	0	0	0
Sudden death	alogliptin	saxagliptin	CARDIAC ARREST	0	0	0	0	0	0	0	0	0
Sudden death	alogliptin	saxagliptin	SUDDEN DEATH	0	0	42	1.4491242	29.88949058	0	0	0	0
Sudden death	alogliptin	sitagliptin	CARDIAC ARREST	0	0	0	0	0	0	0	0	0
Sudden death	alogliptin	sitagliptin	SUDDEN DEATH	0	0	42	1.4491242	29.88949058	0	0	0	0
Suicide	alogliptin	linagliptin	COMPLETED SUICIDE	0	0	0	0	0	0	0	0	0
Suicide	alogliptin	linagliptin	SUICIDAL BEHAVIOUR	0	0	0	0	0	0	0	0	0
Suicide	alogliptin	linagliptin	SUICIDAL IDEATION	0	0	0	0	0	0	0	0	0
Suicide	alogliptin	linagliptin	SUICIDE ATTEMPT	0	0	0	0	0	0	0	0	0
Suicide	alogliptin	saxagliptin	COMPLETED SUICIDE	0	0	0	0	0	0	0	0	0
Suicide	alogliptin	saxagliptin	SUICIDAL BEHAVIOUR	0	0	0	0	0	0	0	0	0
Suicide	alogliptin	saxagliptin	SUICIDAL IDEATION	0	0	0	0	0	0	0	0	0
Suicide	alogliptin	saxagliptin	SUICIDE ATTEMPT	0	0	0	0	0	0	0	0	0
Suicide	alogliptin	sitagliptin	COMPLETED SUICIDE	0	0	0	0	0	0	0	0	0
Suicide	alogliptin	sitagliptin	SUICIDAL BEHAVIOUR	0	0	0	0	0	0	0	0	0
Suicide	alogliptin	sitagliptin	SUICIDAL IDEATION	0	0	0	0	0	0	0	0	0
Suicide	alogliptin	sitagliptin	SUICIDE ATTEMPT	0	1	0	0	0	0	0	0	0
Thrombotic event vessel unspecified	alogliptin	linagliptin	CEREBRAL INFARCTION	0	0	88	1.808220409	78.0856583	0	0	0	0
Thrombotic event vessel unspecified	alogliptin	linagliptin	EMBOLISM	0	0	0	0	0	0	0	0	0
Thrombotic event vessel unspecified	alogliptin	linagliptin	THROMBOSIS	0	0	0	0	0	0	0	0	0
Thrombotic event vessel unspecified	alogliptin	saxagliptin	CEREBRAL INFARCTION	0	0	88	1.808220409	78.0856583	0	0	0	0
Thrombotic event vessel unspecified	alogliptin	saxagliptin	EMBOLISM	0	0	0	0	0	0	0	0	0
Thrombotic event vessel unspecified	alogliptin	saxagliptin	THROMBOSIS	0	0	0	0	0	0	0	0	0
Thrombotic event vessel unspecified	alogliptin	sitagliptin	CEREBRAL INFARCTION	0	0	88	1.808220409	78.0856583	0	0	0	0
Thrombotic event vessel unspecified	alogliptin	sitagliptin	EMBOLISM	0	0	0	0	0	0	0	0	0
Thrombotic event vessel unspecified	alogliptin	sitagliptin	THROMBOSIS	0	0	0	0	0	0	0	0	0
Torsade de Pointes	alogliptin	linagliptin	ELECTROCARDIOGRAM QT PROLONGED	0	1	0	0	0	0	0	0	0
Torsade de Pointes	alogliptin	linagliptin	TORSADE DE POINTES	0	0	0	0	0	0	0	0	0
Torsade de Pointes	alogliptin	saxagliptin	ELECTROCARDIOGRAM QT PROLONGED	0	0	0	0	0	0	0	0	0
Torsade de Pointes	alogliptin	saxagliptin	TORSADE DE POINTES	0	0	0	0	0	0	0	0	0
Torsade de Pointes	alogliptin	sitagliptin	ELECTROCARDIOGRAM QT PROLONGED	0	1	0	0	0	0	0	0	0
Torsade de Pointes	alogliptin	sitagliptin	TORSADE DE POINTES	0	0	0	0	0	0	0	0	0
Venous thrombotic event	alogliptin	linagliptin	DEEP VEIN THROMBOSIS	0	0	170	1.02348566	78.2516543	0	0	0	0
Venous thrombotic event	alogliptin	linagliptin	PULMONARY EMBOLISM	0	0	0	0	0	0	0	0	0
Venous thrombotic event	alogliptin	saxagliptin	DEEP VEIN THROMBOSIS	0	0	170	1.02348566	78.2516543	0	0	0	0
Venous thrombotic event	alogliptin	saxagliptin	PULMONARY EMBOLISM	0	0	0	0	0	0	0	0	0
Venous thrombotic event	alogliptin	sitagliptin	DEEP VEIN THROMBOSIS	0	0	170	1.02348566	78.2516543	0	0	0	0
Venous thrombotic event	alogliptin	sitagliptin	PULMONARY EMBOLISM	0	0	0	0	0	0	0	0	0
Abnormal bleeding	alvimopan	nalbuphine	CEREBELLAR HAEMORRHAGE	0	0	0	0	0	0	0	0	0
Abnormal bleeding	alvimopan	nalbuphine	CEREBRAL HAEMORRHAGE	0	0	0	0	0	0	0	0	0
Abnormal bleeding	alvimopan	nalbuphine	COAGULOPATHY	0	1	0	0	0	0	0	0	0
Abnormal bleeding	alvimopan	nalbuphine	GASTROINTESTINAL HAEMORRHAGE	0	1	27	0	13.52967661	0	0	0	0
Abnormal bleeding	alvimopan	nalbuphine	HAEMATOMA	0	1	13	0	11.85532795	0	0	0	0
Abnormal bleeding	alvimopan	nalbuphine	HAEMORRHAGE	0	0	26	0	12.15726916	0	0	0	0
Abnormal bleeding	alvimopan	nalbuphine	HAEMORRHAGE INTRACRANIAL	0	0	0	0	0	0	0	0	0
Abnormal bleeding	alvimopan	nalbuphine	RECTAL HAEMORRHAGE	0	0	15	0	9.796688259	0	0	0	0
Abnormal bleeding	alvimopan	nalbuphine	VAGINAL HAEMORRHAGE	0	0	0	0	0	0	0	0	0
Abnormal bleeding	alvimopan	naloxone	CEREBELLAR HAEMORRHAGE	0	0	0	0	0	0	0	0	0
Abnormal bleeding	alvimopan	naloxone	CEREBRAL HAEMORRHAGE	0	0	0	0	0	0	0	0	0
Abnormal bleeding	alvimopan	naloxone	COAGULOPATHY	0	0	0	0	0	0	0	0	0
Abnormal bleeding	alvimopan	naloxone	GASTROINTESTINAL HAEMORRHAGE	0	1	27	0	13.52967661	0	0	0	0
Abnormal bleeding	alvimopan	naloxone	HAEMATOMA	0	0	13	0	11.85532795	0	0	0	0
Abnormal bleeding	alvimopan	naloxone	HAEMORRHAGE	0	0	26	0	12.15726916	0	0	0	0
Abnormal bleeding	alvimopan	naloxone	HAEMORRHAGE INTRACRANIAL	0	0	0	0	0	0	0	0	0
Abnormal bleeding	alvimopan	naloxone	RECTAL HAEMORRHAGE	0	0	15	0	9.796688259	0	0	0	0
Abnormal bleeding	alvimopan	naloxone	VAGINAL HAEMORRHAGE	0	0	0	0	0	0	0	0	0
Abnormal bleeding	alvimopan	naltrexone	CEREBELLAR HAEMORRHAGE	0	0	0	0	0	0	0	0	0
Abnormal bleeding	alvimopan	naltrexone	CEREBRAL HAEMORRHAGE	0	0	0	0	0	0	0	0	0
Abnormal bleeding	alvimopan	naltrexone	COAGULOPATHY	0	0	0	0	0	0	0	0	0
Abnormal bleeding	alvimopan	naltrexone	GASTROINTESTINAL HAEMORRHAGE	0	0	27	0	13.52967661	0	0	0	0
Abnormal bleeding	alvimopan	naltrexone	HAEMATOMA	0	0	13	0	11.85532795	0	0	0	0
Abnormal bleeding	alvimopan	naltrexone	HAEMORRHAGE	0	0	26	0	12.15726916	0	0	0	0
Abnormal bleeding	alvimopan	naltrexone	HAEMORRHAGE INTRACRANIAL	0	0	0	0	0	0	0	0	0
Abnormal bleeding	alvimopan	naltrexone	RECTAL HAEMORRHAGE	0	0	15	0	9.796688259	0	0	0	0
Abnormal bleeding	alvimopan	naltrexone	VAGINAL HAEMORRHAGE	0	0	0	0	0	0	0	0	0
Abnormal bleeding	alvimopan	pentazocine	CEREBELLAR HAEMORRHAGE	0	0	0	0	0	0	0	0	0
Abnormal bleeding	alvimopan	pentazocine	CEREBRAL HAEMORRHAGE	0	0	0	0	0	0	0	0	0
Abnormal bleeding	alvimopan	pentazocine	COAGULOPATHY	0	0	0	0	0	0	0	0	0
Abnormal bleeding	alvimopan	pentazocine	GASTROINTESTINAL HAEMORRHAGE	0	0	27	0	13.52967661	0	0	0	0
Abnormal bleeding	alvimopan	pentazocine	HAEMATOMA	0	0	13	0	11.85532795	0	0	0	0
Abnormal bleeding	alvimopan	pentazocine	HAEMORRHAGE	0	0	26	0	12.15726916	0	0	0	0
Abnormal bleeding	alvimopan	pentazocine	HAEMORRHAGE INTRACRANIAL	0	0	0	0	0	0	0	0	0
Abnormal bleeding	alvimopan	pentazocine	RECTAL HAEMORRHAGE	0	0	15	0	9.796688259	0	0	0	0
Abnormal bleeding	alvimopan	pentazocine	VAGINAL HAEMORRHAGE	0	0	0	0	0	0	0	0	0
Accidents and Injuries	alvimopan	nalbuphine	ACCIDENT	0	0	7	0	9.093846587	0	0	0	0
Accidents and Injuries	alvimopan	nalbuphine	FALL	0	0	94	1.30526466	56.93934163	0	0	0	0
Accidents and Injuries	alvimopan	nalbuphine	FRACTURE	0	0	0	0	0	0	0	0	0
Accidents and Injuries	alvimopan	nalbuphine	INJURY	0	0	75	2.64127601	88.32692394	0	0	0	0
Accidents and Injuries	alvimopan	nalbuphine	PARALYSIS	0	0	0	0	0	0	0	0	0
Accidents and Injuries	alvimopan	nalbuphine	ROAD TRAFFIC ACCIDENT	0	0	47	4.461616221	77.35182331	0	0	0	0
Accidents and Injuries	alvimopan	naloxone	ACCIDENT	0	0	7	0	9.093846587	0	0	0	0
Accidents and Injuries	alvimopan	naloxone	FALL	0	0	94	1.30526466	56.93934163	0	0	0	0
Accidents and Injuries	alvimopan	naloxone	FRACTURE	0	0	0	0	0	0	0	0	0
Accidents and Injuries	alvimopan	naloxone	INJURY	0	0	75	2.64127601	88.32692394	0	0	0	0
Accidents and Injuries	alvimopan	naloxone	PARALYSIS	0	0	0	0	0	0	0	0	0
Accidents and Injuries	alvimopan	naloxone	ROAD TRAFFIC ACCIDENT	0	0	47	4.461616221	77.35182331	0	0	0	0
Accidents and Injuries	alvimopan	naltrexone	ACCIDENT	0	0	7	0	9.093846587	0	0	0	0
Accidents and Injuries	alvimopan	naltrexone	FALL	0	0	94	1.30526466	56.93934163	0	0	0	0
Accidents and Injuries	alvimopan	naltrexone	FRACTURE	0	0	0	0	0	0	0	0	0
Accidents and Injuries	alvimopan	naltrexone	INJURY	1	0	75	2.64127601	88.32692394	0	0	0	0
Accidents and Injuries	alvimopan	naltrexone	PARALYSIS	0	0	0	0	0	0	0	0	0
Accidents and Injuries	alvimopan	naltrexone	ROAD TRAFFIC ACCIDENT	0	0	47	4.461616221	77.35182331	0	0	0	0
Accidents and Injuries	alvimopan	pentazocine	ACCIDENT	0	0	7	0	9.093846587	0	0	0	0
Accidents and Injuries	alvimopan	pentazocine	FALL	0	0	94	1.30526466	56.93934163	0	0	0	0
Accidents and Injuries	alvimopan	pentazocine	FRACTURE	0	0	0	0	0	0	0	0	0
Accidents and Injuries	alvimopan	pentazocine	INJURY	0	0	75	2.64127601	88.32692394	0	0	0	0
Accidents and Injuries	alvimopan	pentazocine	PARALYSIS	0	0	0	0	0	0	0	0	0
Accidents and Injuries	alvimopan	pentazocine	ROAD TRAFFIC ACCIDENT	0	0	47	4.461616221	77.35182331	0	0	0	0
Acute and chronic pancreatitis	alvimopan	nalbuphine	PANCREATITIS	0	0	44	2.864668826	54.81163016	0	0	0	0
Acute and chronic pancreatitis	alvimopan	nalbuphine	PANCREATITIS ACUTE	0	0	19	0	27.42223704	0	0	0	0
Acute and chronic pancreatitis	alvimopan	naloxone	PANCREATITIS	0	0	44	2.864668826	54.81163016	0	0	0	0
Acute and chronic pancreatitis	alvimopan	naloxone	PANCREATITIS ACUTE	0	0	19	0	27.42223704	0	0	0	0
Acute and chronic pancreatitis	alvimopan	naltrexone	PANCREATITIS	0	0	44	2.864668826	54.81163016	0	0	0	0
Acute and chronic pancreatitis	alvimopan	naltrexone	PANCREATITIS ACUTE	0	0	19	0	27.42223704	0	0	0	0
Acute and chronic pancreatitis	alvimopan	pentazocine	PANCREATITIS	0	0	44	2.864668826	54.81163016	0	0	0	0
Acute and chronic pancreatitis	alvimopan	pentazocine	PANCREATITIS ACUTE	0	0	19	0	27.42223704	0	0	0	0
Arterial thrombotic event	alvimopan	nalbuphine	ACUTE MYOCARDIAL INFARCTION	0	0	0	0	0	1	1	1	1
Arterial thrombotic event	alvimopan	nalbuphine	ANGINA PECTORIS	0	0	19	0	18.90149251	0	0	1	1
Arterial thrombotic event	alvimopan	nalbuphine	CEREBROVASCULAR ACCIDENT	0	0	0	0	0	0	0	1	1
Arterial thrombotic event	alvimopan	nalbuphine	MYOCARDIAL INFARCTION	1	0	0	0	0	0	0	1	1
Arterial thrombotic event	alvimopan	nalbuphine	TRANSIENT ISCHAEMIC ATTACK	0	0	15	0	9.747025737	0	0	1	1
Arterial thrombotic event	alvimopan	naloxone	ACUTE MYOCARDIAL INFARCTION	0	1	0	0	0	1	1	1	1
Arterial thrombotic event	alvimopan	naloxone	ANGINA PECTORIS	0	0	19	0	18.90149251	0	0	1	1
Arterial thrombotic event	alvimopan	naloxone	CEREBROVASCULAR ACCIDENT	0	0	0	0	0	0	0	1	1
Arterial thrombotic event	alvimopan	naloxone	MYOCARDIAL INFARCTION	0	0	0	0	0	0	0	1	1
Arterial thrombotic event	alvimopan	naloxone	TRANSIENT ISCHAEMIC ATTACK	0	0	15	0	9.747025737	0	0	1	1
Arterial thrombotic event	alvimopan	naltrexone	ACUTE MYOCARDIAL INFARCTION	0	0	0	0	0	1	1	1	1
Arterial thrombotic event	alvimopan	naltrexone	ANGINA PECTORIS	0	0	19	0	18.90149251	0	0	1	1
Arterial thrombotic event	alvimopan	naltrexone	CEREBROVASCULAR ACCIDENT	0	0	0	0	0	0	0	1	1
Arterial thrombotic event	alvimopan	naltrexone	MYOCARDIAL INFARCTION	0	0	0	0	0	0	0	1	1
Arterial thrombotic event	alvimopan	naltrexone	TRANSIENT ISCHAEMIC ATTACK	0	0	15	0	9.747025737	0	0	1	1
Arterial thrombotic event	alvimopan	pentazocine	ACUTE MYOCARDIAL INFARCTION	0	0	0	0	0	1	1	1	1
Arterial thrombotic event	alvimopan	pentazocine	ANGINA PECTORIS	0	0	19	0	18.90149251	0	0	1	1
Arterial thrombotic event	alvimopan	pentazocine	CEREBROVASCULAR ACCIDENT	0	0	0	0	0	0	0	1	1
Arterial thrombotic event	alvimopan	pentazocine	MYOCARDIAL INFARCTION	0	0	0	0	0	0	0	1	1
Arterial thrombotic event	alvimopan	pentazocine	TRANSIENT ISCHAEMIC ATTACK	0	0	15	0	9.747025737	0	0	1	1
Autoimmunity	alvimopan	nalbuphine	HAEMOLYTIC ANAEMIA	0	0	0	0	0	0	0	0	0
Autoimmunity	alvimopan	nalbuphine	MYOSITIS	0	0	0	0	0	0	0	0	0
Autoimmunity	alvimopan	nalbuphine	VASCULITIS	0	0	0	0	0	0	0	0	0
Autoimmunity	alvimopan	naloxone	HAEMOLYTIC ANAEMIA	0	0	0	0	0	0	0	0	0
Autoimmunity	alvimopan	naloxone	MYOSITIS	0	0	0	0	0	0	0	0	0
Autoimmunity	alvimopan	naloxone	VASCULITIS	0	0	0	0	0	0	0	0	0
Autoimmunity	alvimopan	naltrexone	HAEMOLYTIC ANAEMIA	0	0	0	0	0	0	0	0	0
Autoimmunity	alvimopan	naltrexone	MYOSITIS	0	0	0	0	0	0	0	0	0
Autoimmunity	alvimopan	naltrexone	VASCULITIS	0	0	0	0	0	0	0	0	0
Autoimmunity	alvimopan	pentazocine	HAEMOLYTIC ANAEMIA	0	0	0	0	0	0	0	0	0
Autoimmunity	alvimopan	pentazocine	MYOSITIS	0	0	0	0	0	0	0	0	0
Autoimmunity	alvimopan	pentazocine	VASCULITIS	0	0	0	0	0	0	0	0	0
Bone Marrow Failure	alvimopan	nalbuphine	ANAEMIA	0	0	94	1.99621512	88.45366982	1	0	1	0
Bone Marrow Failure	alvimopan	nalbuphine	APLASTIC ANAEMIA	0	0	0	0	0	0	0	1	0
Bone Marrow Failure	alvimopan	nalbuphine	BONE MARROW FAILURE	0	0	10	0	9.360146313	0	0	1	0
Bone Marrow Failure	alvimopan	nalbuphine	PANCYTOPENIA	0	0	20	0	14.77663176	0	0	1	0
Bone Marrow Failure	alvimopan	nalbuphine	THROMBOCYTOPENIA	0	1	35	1.451928237	23.85796386	0	0	1	0
Bone Marrow Failure	alvimopan	naloxone	ANAEMIA	0	0	94	1.99621512	88.45366982	1	0	1	0
Bone Marrow Failure	alvimopan	naloxone	APLASTIC ANAEMIA	0	0	0	0	0	0	0	1	0
Bone Marrow Failure	alvimopan	naloxone	BONE MARROW FAILURE	0	0	10	0	9.360146313	0	0	1	0
Bone Marrow Failure	alvimopan	naloxone	PANCYTOPENIA	0	0	20	0	14.77663176	0	0	1	0
Bone Marrow Failure	alvimopan	naloxone	THROMBOCYTOPENIA	0	0	35	1.451928237	23.85796386	0	0	1	0
Bone Marrow Failure	alvimopan	naltrexone	ANAEMIA	0	0	94	1.99621512	88.45366982	1	0	1	0
Bone Marrow Failure	alvimopan	naltrexone	APLASTIC ANAEMIA	0	0	0	0	0	0	0	1	0
Bone Marrow Failure	alvimopan	naltrexone	BONE MARROW FAILURE	0	0	10	0	9.360146313	0	0	1	0
Bone Marrow Failure	alvimopan	naltrexone	PANCYTOPENIA	0	0	20	0	14.77663176	0	0	1	0
Bone Marrow Failure	alvimopan	naltrexone	THROMBOCYTOPENIA	0	0	35	1.451928237	23.85796386	0	0	1	0
Bone Marrow Failure	alvimopan	pentazocine	ANAEMIA	0	0	94	1.99621512	88.45366982	1	0	1	0
Bone Marrow Failure	alvimopan	pentazocine	APLASTIC ANAEMIA	0	0	0	0	0	0	0	1	0
Bone Marrow Failure	alvimopan	pentazocine	BONE MARROW FAILURE	0	0	10	0	9.360146313	0	0	1	0
Bone Marrow Failure	alvimopan	pentazocine	PANCYTOPENIA	0	0	20	0	14.77663176	0	0	1	0
Bone Marrow Failure	alvimopan	pentazocine	THROMBOCYTOPENIA	0	0	35	1.451928237	23.85796386	0	0	1	0
Cardiac arrhythmia	alvimopan	nalbuphine	ARRHYTHMIA	1	0	19	0	13.30468024	0	0	0	0
Cardiac arrhythmia	alvimopan	nalbuphine	ATRIAL FIBRILLATION	0	0	33	1.525787682	23.75104305	0	0	0	0
Cardiac arrhythmia	alvimopan	nalbuphine	ATRIOVENTRICULAR BLOCK	0	0	0	0	0	0	0	0	0
Cardiac arrhythmia	alvimopan	nalbuphine	BRADYCARDIA	1	1	36	2.874504371	44.92591444	0	0	0	0
Cardiac arrhythmia	alvimopan	nalbuphine	SUPRAVENTRICULAR TACHYCARDIA	0	0	0	0	0	0	0	0	0
Cardiac arrhythmia	alvimopan	nalbuphine	TACHYCARDIA	1	0	56	2.746770468	67.76129695	0	0	0	0
Cardiac arrhythmia	alvimopan	nalbuphine	VENTRICULAR ARRHYTHMIA	0	1	0	0	0	0	0	0	0
Cardiac arrhythmia	alvimopan	nalbuphine	VENTRICULAR EXTRASYSTOLES	0	0	16	0	27.17282872	0	0	0	0
Cardiac arrhythmia	alvimopan	nalbuphine	VENTRICULAR FIBRILLATION	0	0	14	0	22.05488192	0	0	0	0
Cardiac arrhythmia	alvimopan	nalbuphine	VENTRICULAR TACHYCARDIA	0	0	14	0	18.26856683	0	0	0	0
Cardiac arrhythmia	alvimopan	naloxone	ARRHYTHMIA	0	1	19	0	13.30468024	0	0	0	0
Cardiac arrhythmia	alvimopan	naloxone	ATRIAL FIBRILLATION	0	0	33	1.525787682	23.75104305	0	0	0	0
Cardiac arrhythmia	alvimopan	naloxone	ATRIOVENTRICULAR BLOCK	0	0	0	0	0	0	0	0	0
Cardiac arrhythmia	alvimopan	naloxone	BRADYCARDIA	0	0	36	2.874504371	44.92591444	0	0	0	0
Cardiac arrhythmia	alvimopan	naloxone	SUPRAVENTRICULAR TACHYCARDIA	0	0	0	0	0	0	0	0	0
Cardiac arrhythmia	alvimopan	naloxone	TACHYCARDIA	1	1	56	2.746770468	67.76129695	0	0	0	0
Cardiac arrhythmia	alvimopan	naloxone	VENTRICULAR ARRHYTHMIA	0	0	0	0	0	0	0	0	0
Cardiac arrhythmia	alvimopan	naloxone	VENTRICULAR EXTRASYSTOLES	0	0	16	0	27.17282872	0	0	0	0
Cardiac arrhythmia	alvimopan	naloxone	VENTRICULAR FIBRILLATION	1	0	14	0	22.05488192	0	0	0	0
Cardiac arrhythmia	alvimopan	naloxone	VENTRICULAR TACHYCARDIA	1	0	14	0	18.26856683	0	0	0	0
Cardiac arrhythmia	alvimopan	naltrexone	ARRHYTHMIA	0	0	19	0	13.30468024	0	0	0	0
Cardiac arrhythmia	alvimopan	naltrexone	ATRIAL FIBRILLATION	0	0	33	1.525787682	23.75104305	0	0	0	0
Cardiac arrhythmia	alvimopan	naltrexone	ATRIOVENTRICULAR BLOCK	0	0	0	0	0	0	0	0	0
Cardiac arrhythmia	alvimopan	naltrexone	BRADYCARDIA	0	0	36	2.874504371	44.92591444	0	0	0	0
Cardiac arrhythmia	alvimopan	naltrexone	SUPRAVENTRICULAR TACHYCARDIA	0	0	0	0	0	0	0	0	0
Cardiac arrhythmia	alvimopan	naltrexone	TACHYCARDIA	1	0	56	2.746770468	67.76129695	0	0	0	0
Cardiac arrhythmia	alvimopan	naltrexone	VENTRICULAR ARRHYTHMIA	0	0	0	0	0	0	0	0	0
Cardiac arrhythmia	alvimopan	naltrexone	VENTRICULAR EXTRASYSTOLES	0	0	16	0	27.17282872	0	0	0	0
Cardiac arrhythmia	alvimopan	naltrexone	VENTRICULAR FIBRILLATION	0	0	14	0	22.05488192	0	0	0	0
Cardiac arrhythmia	alvimopan	naltrexone	VENTRICULAR TACHYCARDIA	0	0	14	0	18.26856683	0	0	0	0
Cardiac arrhythmia	alvimopan	pentazocine	ARRHYTHMIA	0	0	19	0	13.30468024	0	0	0	0
Cardiac arrhythmia	alvimopan	pentazocine	ATRIAL FIBRILLATION	0	0	33	1.525787682	23.75104305	0	0	0	0
Cardiac arrhythmia	alvimopan	pentazocine	ATRIOVENTRICULAR BLOCK	0	0	0	0	0	0	0	0	0
Cardiac arrhythmia	alvimopan	pentazocine	BRADYCARDIA	0	0	36	2.874504371	44.92591444	0	0	0	0
Cardiac arrhythmia	alvimopan	pentazocine	SUPRAVENTRICULAR TACHYCARDIA	0	0	0	0	0	0	0	0	0
Cardiac arrhythmia	alvimopan	pentazocine	TACHYCARDIA	1	0	56	2.746770468	67.76129695	0	0	0	0
Cardiac arrhythmia	alvimopan	pentazocine	VENTRICULAR ARRHYTHMIA	0	0	0	0	0	0	0	0	0
Cardiac arrhythmia	alvimopan	pentazocine	VENTRICULAR EXTRASYSTOLES	0	0	16	0	27.17282872	0	0	0	0
Cardiac arrhythmia	alvimopan	pentazocine	VENTRICULAR FIBRILLATION	0	0	14	0	22.05488192	0	0	0	0
Cardiac arrhythmia	alvimopan	pentazocine	VENTRICULAR TACHYCARDIA	0	0	14	0	18.26856683	0	0	0	0
Colitis excl infective	alvimopan	nalbuphine	COLITIS	0	0	11	0	9.270029069	0	0	0	0
Colitis excl infective	alvimopan	nalbuphine	COLITIS ULCERATIVE	0	0	0	0	0	0	0	0	0
Colitis excl infective	alvimopan	nalbuphine	CROHN'S DISEASE	0	0	0	0	0	0	0	0	0
Colitis excl infective	alvimopan	naloxone	COLITIS	0	0	11	0	9.270029069	0	0	0	0
Colitis excl infective	alvimopan	naloxone	COLITIS ULCERATIVE	0	0	0	0	0	0	0	0	0
Colitis excl infective	alvimopan	naloxone	CROHN'S DISEASE	0	0	0	0	0	0	0	0	0
Colitis excl infective	alvimopan	naltrexone	COLITIS	0	0	11	0	9.270029069	0	0	0	0
Colitis excl infective	alvimopan	naltrexone	COLITIS ULCERATIVE	0	0	0	0	0	0	0	0	0
Colitis excl infective	alvimopan	naltrexone	CROHN'S DISEASE	0	0	0	0	0	0	0	0	0
Colitis excl infective	alvimopan	pentazocine	COLITIS	0	0	11	0	9.270029069	0	0	0	0
Colitis excl infective	alvimopan	pentazocine	COLITIS ULCERATIVE	0	0	0	0	0	0	0	0	0
Colitis excl infective	alvimopan	pentazocine	CROHN'S DISEASE	0	0	0	0	0	0	0	0	0
Deliria	alvimopan	nalbuphine	AGGRESSION	0	0	22	0	15.28785843	0	0	0	0
Deliria	alvimopan	nalbuphine	AMNESIA	0	0	58	3.337069581	80.20004034	0	0	0	0
Deliria	alvimopan	nalbuphine	CONFUSIONAL STATE	1	0	91	2.378771649	99.07756252	0	0	0	0
Deliria	alvimopan	nalbuphine	DELIRIUM	0	0	34	4.597854244	56.85172194	0	0	0	0
Deliria	alvimopan	nalbuphine	DELUSION	1	0	0	0	0	0	0	0	0
Deliria	alvimopan	nalbuphine	DISORIENTATION	0	0	22	0	19.69779469	0	0	0	0
Deliria	alvimopan	nalbuphine	HALLUCINATION	1	0	60	3.907549208	91.53983176	0	0	0	0
Deliria	alvimopan	nalbuphine	HOSTILITY	1	0	0	0	0	0	0	0	0
Deliria	alvimopan	nalbuphine	MEMORY IMPAIRMENT	0	0	26	0	9.860631481	0	0	0	0
Deliria	alvimopan	nalbuphine	PARANOIA	0	0	13	0	15.1208624	0	0	0	0
Deliria	alvimopan	naloxone	AGGRESSION	0	0	22	0	15.28785843	0	0	0	0
Deliria	alvimopan	naloxone	AMNESIA	0	0	58	3.337069581	80.20004034	0	0	0	0
Deliria	alvimopan	naloxone	CONFUSIONAL STATE	0	0	91	2.378771649	99.07756252	0	0	0	0
Deliria	alvimopan	naloxone	DELIRIUM	0	1	34	4.597854244	56.85172194	0	0	0	0
Deliria	alvimopan	naloxone	DELUSION	0	0	0	0	0	0	0	0	0
Deliria	alvimopan	naloxone	DISORIENTATION	0	0	22	0	19.69779469	0	0	0	0
Deliria	alvimopan	naloxone	HALLUCINATION	1	0	60	3.907549208	91.53983176	0	0	0	0
Deliria	alvimopan	naloxone	HOSTILITY	0	0	0	0	0	0	0	0	0
Deliria	alvimopan	naloxone	MEMORY IMPAIRMENT	0	0	26	0	9.860631481	0	0	0	0
Deliria	alvimopan	naloxone	PARANOIA	0	0	13	0	15.1208624	0	0	0	0
Deliria	alvimopan	naltrexone	AGGRESSION	0	0	22	0	15.28785843	0	0	0	0
Deliria	alvimopan	naltrexone	AMNESIA	0	0	58	3.337069581	80.20004034	0	0	0	0
Deliria	alvimopan	naltrexone	CONFUSIONAL STATE	1	0	91	2.378771649	99.07756252	0	0	0	0
Deliria	alvimopan	naltrexone	DELIRIUM	0	0	34	4.597854244	56.85172194	0	0	0	0
Deliria	alvimopan	naltrexone	DELUSION	0	0	0	0	0	0	0	0	0
Deliria	alvimopan	naltrexone	DISORIENTATION	1	0	22	0	19.69779469	0	0	0	0
Deliria	alvimopan	naltrexone	HALLUCINATION	1	0	60	3.907549208	91.53983176	0	0	0	0
Deliria	alvimopan	naltrexone	HOSTILITY	0	0	0	0	0	0	0	0	0
Deliria	alvimopan	naltrexone	MEMORY IMPAIRMENT	0	0	26	0	9.860631481	0	0	0	0
Deliria	alvimopan	naltrexone	PARANOIA	1	0	13	0	15.1208624	0	0	0	0
Deliria	alvimopan	pentazocine	AGGRESSION	0	0	22	0	15.28785843	0	0	0	0
Deliria	alvimopan	pentazocine	AMNESIA	0	0	58	3.337069581	80.20004034	0	0	0	0
Deliria	alvimopan	pentazocine	CONFUSIONAL STATE	1	1	91	2.378771649	99.07756252	0	0	0	0
Deliria	alvimopan	pentazocine	DELIRIUM	0	0	34	4.597854244	56.85172194	0	0	0	0
Deliria	alvimopan	pentazocine	DELUSION	0	0	0	0	0	0	0	0	0
Deliria	alvimopan	pentazocine	DISORIENTATION	1	0	22	0	19.69779469	0	0	0	0
Deliria	alvimopan	pentazocine	HALLUCINATION	1	1	60	3.907549208	91.53983176	0	0	0	0
Deliria	alvimopan	pentazocine	HOSTILITY	0	0	0	0	0	0	0	0	0
Deliria	alvimopan	pentazocine	MEMORY IMPAIRMENT	0	0	26	0	9.860631481	0	0	0	0
Deliria	alvimopan	pentazocine	PARANOIA	0	0	13	0	15.1208624	0	0	0	0
Edema	alvimopan	nalbuphine	OEDEMA	1	0	33	2.446426437	36.54268133	0	0	0	0
Edema	alvimopan	nalbuphine	OEDEMA PERIPHERAL	0	0	82	1.9813527	76.56610183	0	0	0	0
Edema	alvimopan	naloxone	OEDEMA	1	0	33	2.446426437	36.54268133	0	0	0	0
Edema	alvimopan	naloxone	OEDEMA PERIPHERAL	0	0	82	1.9813527	76.56610183	0	0	0	0
Edema	alvimopan	naltrexone	OEDEMA	1	0	33	2.446426437	36.54268133	0	0	0	0
Edema	alvimopan	naltrexone	OEDEMA PERIPHERAL	0	0	82	1.9813527	76.56610183	0	0	0	0
Edema	alvimopan	pentazocine	OEDEMA	1	0	33	2.446426437	36.54268133	0	0	0	0
Edema	alvimopan	pentazocine	OEDEMA PERIPHERAL	0	0	82	1.9813527	76.56610183	0	0	0	0
Extrapyramidal symptoms	alvimopan	nalbuphine	ABASIA	0	0	0	0	0	0	0	0	0
Extrapyramidal symptoms	alvimopan	nalbuphine	AKATHISIA	0	0	0	0	0	0	0	0	0
Extrapyramidal symptoms	alvimopan	nalbuphine	DYSKINESIA	0	0	27	0	31.18811883	0	0	0	0
Extrapyramidal symptoms	alvimopan	nalbuphine	DYSTONIA	0	0	0	0	0	0	0	0	0
Extrapyramidal symptoms	alvimopan	nalbuphine	EXTRAPYRAMIDAL DISORDER	0	0	0	0	0	0	0	0	0
Extrapyramidal symptoms	alvimopan	nalbuphine	HYPERKINESIA	0	0	0	0	0	0	0	0	0
Extrapyramidal symptoms	alvimopan	nalbuphine	HYPERTONIA	0	0	0	0	0	0	0	0	0
Extrapyramidal symptoms	alvimopan	nalbuphine	TARDIVE DYSKINESIA	0	0	0	0	0	0	0	0	0
Extrapyramidal symptoms	alvimopan	naloxone	ABASIA	0	0	0	0	0	0	0	0	0
Extrapyramidal symptoms	alvimopan	naloxone	AKATHISIA	0	0	0	0	0	0	0	0	0
Extrapyramidal symptoms	alvimopan	naloxone	DYSKINESIA	0	0	27	0	31.18811883	0	0	0	0
Extrapyramidal symptoms	alvimopan	naloxone	DYSTONIA	0	0	0	0	0	0	0	0	0
Extrapyramidal symptoms	alvimopan	naloxone	EXTRAPYRAMIDAL DISORDER	0	0	0	0	0	0	0	0	0
Extrapyramidal symptoms	alvimopan	naloxone	HYPERKINESIA	0	0	0	0	0	0	0	0	0
Extrapyramidal symptoms	alvimopan	naloxone	HYPERTONIA	0	0	0	0	0	0	0	0	0
Extrapyramidal symptoms	alvimopan	naloxone	TARDIVE DYSKINESIA	0	1	0	0	0	0	0	0	0
Extrapyramidal symptoms	alvimopan	naltrexone	ABASIA	0	0	0	0	0	0	0	0	0
Extrapyramidal symptoms	alvimopan	naltrexone	AKATHISIA	0	0	0	0	0	0	0	0	0
Extrapyramidal symptoms	alvimopan	naltrexone	DYSKINESIA	0	0	27	0	31.18811883	0	0	0	0
Extrapyramidal symptoms	alvimopan	naltrexone	DYSTONIA	0	0	0	0	0	0	0	0	0
Extrapyramidal symptoms	alvimopan	naltrexone	EXTRAPYRAMIDAL DISORDER	0	0	0	0	0	0	0	0	0
Extrapyramidal symptoms	alvimopan	naltrexone	HYPERKINESIA	1	0	0	0	0	0	0	0	0
Extrapyramidal symptoms	alvimopan	naltrexone	HYPERTONIA	0	0	0	0	0	0	0	0	0
Extrapyramidal symptoms	alvimopan	naltrexone	TARDIVE DYSKINESIA	0	0	0	0	0	0	0	0	0
Extrapyramidal symptoms	alvimopan	pentazocine	ABASIA	0	0	0	0	0	0	0	0	0
Extrapyramidal symptoms	alvimopan	pentazocine	AKATHISIA	0	0	0	0	0	0	0	0	0
Extrapyramidal symptoms	alvimopan	pentazocine	DYSKINESIA	0	0	27	0	31.18811883	0	0	0	0
Extrapyramidal symptoms	alvimopan	pentazocine	DYSTONIA	0	0	0	0	0	0	0	0	0
Extrapyramidal symptoms	alvimopan	pentazocine	EXTRAPYRAMIDAL DISORDER	0	0	0	0	0	0	0	0	0
Extrapyramidal symptoms	alvimopan	pentazocine	HYPERKINESIA	0	0	0	0	0	0	0	0	0
Extrapyramidal symptoms	alvimopan	pentazocine	HYPERTONIA	0	0	0	0	0	0	0	0	0
Extrapyramidal symptoms	alvimopan	pentazocine	TARDIVE DYSKINESIA	0	0	0	0	0	0	0	0	0
Heart failure	alvimopan	nalbuphine	CARDIAC FAILURE	0	0	33	1.831210889	28.53839632	0	0	0	0
Heart failure	alvimopan	nalbuphine	CARDIAC FAILURE CONGESTIVE	0	0	38	1.17411922	19.95480462	0	0	0	0
Heart failure	alvimopan	nalbuphine	CARDIOMYOPATHY	0	0	14	0	18.86910205	0	0	0	0
Heart failure	alvimopan	nalbuphine	PULMONARY OEDEMA	1	0	41	3.626776751	59.69445832	0	0	0	0
Heart failure	alvimopan	naloxone	CARDIAC FAILURE	0	0	33	1.831210889	28.53839632	0	0	0	0
Heart failure	alvimopan	naloxone	CARDIAC FAILURE CONGESTIVE	0	0	38	1.17411922	19.95480462	0	0	0	0
Heart failure	alvimopan	naloxone	CARDIOMYOPATHY	0	0	14	0	18.86910205	0	0	0	0
Heart failure	alvimopan	naloxone	PULMONARY OEDEMA	1	1	41	3.626776751	59.69445832	0	0	0	0
Heart failure	alvimopan	naltrexone	CARDIAC FAILURE	0	0	33	1.831210889	28.53839632	0	0	0	0
Heart failure	alvimopan	naltrexone	CARDIAC FAILURE CONGESTIVE	0	0	38	1.17411922	19.95480462	0	0	0	0
Heart failure	alvimopan	naltrexone	CARDIOMYOPATHY	0	0	14	0	18.86910205	0	0	0	0
Heart failure	alvimopan	naltrexone	PULMONARY OEDEMA	0	0	41	3.626776751	59.69445832	0	0	0	0
Heart failure	alvimopan	pentazocine	CARDIAC FAILURE	0	0	33	1.831210889	28.53839632	0	0	0	0
Heart failure	alvimopan	pentazocine	CARDIAC FAILURE CONGESTIVE	0	0	38	1.17411922	19.95480462	0	0	0	0
Heart failure	alvimopan	pentazocine	CARDIOMYOPATHY	0	0	14	0	18.86910205	0	0	0	0
Heart failure	alvimopan	pentazocine	PULMONARY OEDEMA	0	0	41	3.626776751	59.69445832	0	0	0	0
Hepatic toxicity	alvimopan	nalbuphine	CHOLESTASIS	0	0	0	0	0	0	0	0	0
Hepatic toxicity	alvimopan	nalbuphine	HEPATIC FAILURE	0	0	18	0	17.65738247	0	0	0	0
Hepatic toxicity	alvimopan	nalbuphine	HEPATIC NECROSIS	0	0	0	0	0	0	0	0	0
Hepatic toxicity	alvimopan	nalbuphine	HEPATITIS	0	0	11	0	9.202466747	0	0	0	0
Hepatic toxicity	alvimopan	nalbuphine	HEPATOTOXICITY	0	0	0	0	0	0	0	0	0
Hepatic toxicity	alvimopan	nalbuphine	JAUNDICE	0	0	24	0	29.14745886	0	0	0	0
Hepatic toxicity	alvimopan	nalbuphine	JAUNDICE CHOLESTATIC	0	0	0	0	0	0	0	0	0
Hepatic toxicity	alvimopan	nalbuphine	LIVER INJURY	0	0	0	0	0	0	0	0	0
Hepatic toxicity	alvimopan	naloxone	CHOLESTASIS	0	0	0	0	0	0	0	0	0
Hepatic toxicity	alvimopan	naloxone	HEPATIC FAILURE	0	1	18	0	17.65738247	0	0	0	0
Hepatic toxicity	alvimopan	naloxone	HEPATIC NECROSIS	0	1	0	0	0	0	0	0	0
Hepatic toxicity	alvimopan	naloxone	HEPATITIS	0	0	11	0	9.202466747	0	0	0	0
Hepatic toxicity	alvimopan	naloxone	HEPATOTOXICITY	0	0	0	0	0	0	0	0	0
Hepatic toxicity	alvimopan	naloxone	JAUNDICE	0	0	24	0	29.14745886	0	0	0	0
Hepatic toxicity	alvimopan	naloxone	JAUNDICE CHOLESTATIC	0	0	0	0	0	0	0	0	0
Hepatic toxicity	alvimopan	naloxone	LIVER INJURY	0	0	0	0	0	0	0	0	0
Hepatic toxicity	alvimopan	naltrexone	CHOLESTASIS	0	0	0	0	0	0	0	0	0
Hepatic toxicity	alvimopan	naltrexone	HEPATIC FAILURE	1	1	18	0	17.65738247	0	0	0	0
Hepatic toxicity	alvimopan	naltrexone	HEPATIC NECROSIS	0	0	0	0	0	0	0	0	0
Hepatic toxicity	alvimopan	naltrexone	HEPATITIS	1	1	11	0	9.202466747	0	0	0	0
Hepatic toxicity	alvimopan	naltrexone	HEPATOTOXICITY	1	1	0	0	0	0	0	0	0
Hepatic toxicity	alvimopan	naltrexone	JAUNDICE	0	0	24	0	29.14745886	0	0	0	0
Hepatic toxicity	alvimopan	naltrexone	JAUNDICE CHOLESTATIC	0	0	0	0	0	0	0	0	0
Hepatic toxicity	alvimopan	naltrexone	LIVER INJURY	1	0	0	0	0	0	0	0	0
Hepatic toxicity	alvimopan	pentazocine	CHOLESTASIS	0	0	0	0	0	0	0	0	0
Hepatic toxicity	alvimopan	pentazocine	HEPATIC FAILURE	0	0	18	0	17.65738247	0	0	0	0
Hepatic toxicity	alvimopan	pentazocine	HEPATIC NECROSIS	0	0	0	0	0	0	0	0	0
Hepatic toxicity	alvimopan	pentazocine	HEPATITIS	0	0	11	0	9.202466747	0	0	0	0
Hepatic toxicity	alvimopan	pentazocine	HEPATOTOXICITY	0	0	0	0	0	0	0	0	0
Hepatic toxicity	alvimopan	pentazocine	JAUNDICE	0	0	24	0	29.14745886	0	0	0	0
Hepatic toxicity	alvimopan	pentazocine	JAUNDICE CHOLESTATIC	0	0	0	0	0	0	0	0	0
Hepatic toxicity	alvimopan	pentazocine	LIVER INJURY	0	0	0	0	0	0	0	0	0
Hypersensitivity	alvimopan	nalbuphine	ANAPHYLACTIC REACTION	0	0	0	0	0	0	0	0	0
Hypersensitivity	alvimopan	nalbuphine	ANAPHYLACTIC SHOCK	0	0	17	0	22.36987602	0	0	0	0
Hypersensitivity	alvimopan	nalbuphine	ANAPHYLACTOID REACTION	0	0	0	0	0	0	0	0	0
Hypersensitivity	alvimopan	nalbuphine	ANGIOEDEMA	0	0	0	0	0	0	0	0	0
Hypersensitivity	alvimopan	nalbuphine	EOSINOPHILIA	0	0	0	0	0	0	0	0	0
Hypersensitivity	alvimopan	nalbuphine	HYPERSENSITIVITY	1	0	36	1.024307134	15.51639516	0	0	0	0
Hypersensitivity	alvimopan	nalbuphine	LARYNGEAL OEDEMA	1	0	12	0	25.28322624	0	0	0	0
Hypersensitivity	alvimopan	nalbuphine	PHOTOSENSITIVITY REACTION	0	0	0	0	0	0	0	0	0
Hypersensitivity	alvimopan	nalbuphine	URTICARIA	1	0	0	0	0	0	0	0	0
Hypersensitivity	alvimopan	naloxone	ANAPHYLACTIC REACTION	0	1	0	0	0	0	0	0	0
Hypersensitivity	alvimopan	naloxone	ANAPHYLACTIC SHOCK	0	1	17	0	22.36987602	0	0	0	0
Hypersensitivity	alvimopan	naloxone	ANAPHYLACTOID REACTION	0	0	0	0	0	0	0	0	0
Hypersensitivity	alvimopan	naloxone	ANGIOEDEMA	0	0	0	0	0	0	0	0	0
Hypersensitivity	alvimopan	naloxone	EOSINOPHILIA	0	0	0	0	0	0	0	0	0
Hypersensitivity	alvimopan	naloxone	HYPERSENSITIVITY	0	0	36	1.024307134	15.51639516	0	0	0	0
Hypersensitivity	alvimopan	naloxone	LARYNGEAL OEDEMA	0	1	12	0	25.28322624	0	0	0	0
Hypersensitivity	alvimopan	naloxone	PHOTOSENSITIVITY REACTION	0	0	0	0	0	0	0	0	0
Hypersensitivity	alvimopan	naloxone	URTICARIA	0	0	0	0	0	0	0	0	0
Hypersensitivity	alvimopan	naltrexone	ANAPHYLACTIC REACTION	0	0	0	0	0	0	0	0	0
Hypersensitivity	alvimopan	naltrexone	ANAPHYLACTIC SHOCK	0	0	17	0	22.36987602	0	0	0	0
Hypersensitivity	alvimopan	naltrexone	ANAPHYLACTOID REACTION	0	0	0	0	0	0	0	0	0
Hypersensitivity	alvimopan	naltrexone	ANGIOEDEMA	0	1	0	0	0	0	0	0	0
Hypersensitivity	alvimopan	naltrexone	EOSINOPHILIA	0	0	0	0	0	0	0	0	0
Hypersensitivity	alvimopan	naltrexone	HYPERSENSITIVITY	0	0	36	1.024307134	15.51639516	0	0	0	0
Hypersensitivity	alvimopan	naltrexone	LARYNGEAL OEDEMA	0	0	12	0	25.28322624	0	0	0	0
Hypersensitivity	alvimopan	naltrexone	PHOTOSENSITIVITY REACTION	0	0	0	0	0	0	0	0	0
Hypersensitivity	alvimopan	naltrexone	URTICARIA	0	0	0	0	0	0	0	0	0
Hypersensitivity	alvimopan	pentazocine	ANAPHYLACTIC REACTION	0	0	0	0	0	0	0	0	0
Hypersensitivity	alvimopan	pentazocine	ANAPHYLACTIC SHOCK	0	0	17	0	22.36987602	0	0	0	0
Hypersensitivity	alvimopan	pentazocine	ANAPHYLACTOID REACTION	0	0	0	0	0	0	0	0	0
Hypersensitivity	alvimopan	pentazocine	ANGIOEDEMA	0	0	0	0	0	0	0	0	0
Hypersensitivity	alvimopan	pentazocine	EOSINOPHILIA	1	0	0	0	0	0	0	0	0
Hypersensitivity	alvimopan	pentazocine	HYPERSENSITIVITY	1	0	36	1.024307134	15.51639516	0	0	0	0
Hypersensitivity	alvimopan	pentazocine	LARYNGEAL OEDEMA	0	0	12	0	25.28322624	0	0	0	0
Hypersensitivity	alvimopan	pentazocine	PHOTOSENSITIVITY REACTION	0	0	0	0	0	0	0	0	0
Hypersensitivity	alvimopan	pentazocine	URTICARIA	0	0	0	0	0	0	0	0	0
Hypertension	alvimopan	nalbuphine	HYPERTENSION	1	0	98	2.024330898	93.39268806	0	0	0	0
Hypertension	alvimopan	naloxone	HYPERTENSION	1	1	98	2.024330898	93.39268806	0	0	0	0
Hypertension	alvimopan	naltrexone	HYPERTENSION	0	1	98	2.024330898	93.39268806	0	0	0	0
Hypertension	alvimopan	pentazocine	HYPERTENSION	1	0	98	2.024330898	93.39268806	0	0	0	0
Impaired wound healing	alvimopan	nalbuphine	GASTRIC ULCER	0	0	10	0	9.28923472	0	0	0	0
Impaired wound healing	alvimopan	nalbuphine	IMPAIRED HEALING	0	0	17	0	17.20596959	0	0	0	0
Impaired wound healing	alvimopan	nalbuphine	PEPTIC ULCER	0	0	5	0	8.673791423	0	0	0	0
Impaired wound healing	alvimopan	nalbuphine	SKIN ULCER	0	0	0	0	0	0	0	0	0
Impaired wound healing	alvimopan	nalbuphine	STOMATITIS	0	0	17	0	12.6264295	0	0	0	0
Impaired wound healing	alvimopan	nalbuphine	ULCER	0	0	0	0	0	0	0	0	0
Impaired wound healing	alvimopan	naloxone	GASTRIC ULCER	0	0	10	0	9.28923472	0	0	0	0
Impaired wound healing	alvimopan	naloxone	IMPAIRED HEALING	0	0	17	0	17.20596959	0	0	0	0
Impaired wound healing	alvimopan	naloxone	PEPTIC ULCER	0	0	5	0	8.673791423	0	0	0	0
Impaired wound healing	alvimopan	naloxone	SKIN ULCER	0	0	0	0	0	0	0	0	0
Impaired wound healing	alvimopan	naloxone	STOMATITIS	0	0	17	0	12.6264295	0	0	0	0
Impaired wound healing	alvimopan	naloxone	ULCER	0	0	0	0	0	0	0	0	0
Impaired wound healing	alvimopan	naltrexone	GASTRIC ULCER	0	0	10	0	9.28923472	0	0	0	0
Impaired wound healing	alvimopan	naltrexone	IMPAIRED HEALING	0	0	17	0	17.20596959	0	0	0	0
Impaired wound healing	alvimopan	naltrexone	PEPTIC ULCER	0	0	5	0	8.673791423	0	0	0	0
Impaired wound healing	alvimopan	naltrexone	SKIN ULCER	0	0	0	0	0	0	0	0	0
Impaired wound healing	alvimopan	naltrexone	STOMATITIS	0	0	17	0	12.6264295	0	0	0	0
Impaired wound healing	alvimopan	naltrexone	ULCER	1	0	0	0	0	0	0	0	0
Impaired wound healing	alvimopan	pentazocine	GASTRIC ULCER	0	0	10	0	9.28923472	0	0	0	0
Impaired wound healing	alvimopan	pentazocine	IMPAIRED HEALING	0	0	17	0	17.20596959	0	0	0	0
Impaired wound healing	alvimopan	pentazocine	PEPTIC ULCER	0	0	5	0	8.673791423	0	0	0	0
Impaired wound healing	alvimopan	pentazocine	SKIN ULCER	0	0	0	0	0	0	0	0	0
Impaired wound healing	alvimopan	pentazocine	STOMATITIS	0	0	17	0	12.6264295	0	0	0	0
Impaired wound healing	alvimopan	pentazocine	ULCER	1	0	0	0	0	0	0	0	0
Infection and Infestation	alvimopan	nalbuphine	BACTERIAL INFECTION	0	0	10	0	11.24550143	0	0	0	0
Infection and Infestation	alvimopan	nalbuphine	BRONCHITIS	0	0	24	0	14.81622318	0	0	0	0
Infection and Infestation	alvimopan	nalbuphine	CANDIDA INFECTION	0	0	0	0	0	0	0	0	0
Infection and Infestation	alvimopan	nalbuphine	CELLULITIS	0	0	33	2.8481115	40.90458766	0	0	0	0
Infection and Infestation	alvimopan	nalbuphine	CONJUNCTIVITIS	0	0	0	0	0	0	0	0	0
Infection and Infestation	alvimopan	nalbuphine	FUNGAL INFECTION	0	0	0	0	0	0	0	0	0
Infection and Infestation	alvimopan	nalbuphine	INFECTION	1	0	32	1.221641862	17.69924161	0	0	0	0
Infection and Infestation	alvimopan	nalbuphine	PNEUMONIA	0	0	91	1.428929912	61.30151888	0	0	0	0
Infection and Infestation	alvimopan	nalbuphine	THROMBOPHLEBITIS	0	0	7	0	13.70055354	0	0	0	0
Infection and Infestation	alvimopan	nalbuphine	UPPER RESPIRATORY TRACT INFECTION	0	0	0	0	0	0	0	0	0
Infection and Infestation	alvimopan	nalbuphine	URINARY TRACT INFECTION	0	0	45	1.36918974	28.70638709	0	0	0	0
Infection and Infestation	alvimopan	naloxone	BACTERIAL INFECTION	0	0	10	0	11.24550143	0	0	0	0
Infection and Infestation	alvimopan	naloxone	BRONCHITIS	0	0	24	0	14.81622318	0	0	0	0
Infection and Infestation	alvimopan	naloxone	CANDIDA INFECTION	0	0	0	0	0	0	0	0	0
Infection and Infestation	alvimopan	naloxone	CELLULITIS	0	0	33	2.8481115	40.90458766	0	0	0	0
Infection and Infestation	alvimopan	naloxone	CONJUNCTIVITIS	0	0	0	0	0	0	0	0	0
Infection and Infestation	alvimopan	naloxone	FUNGAL INFECTION	0	0	0	0	0	0	0	0	0
Infection and Infestation	alvimopan	naloxone	INFECTION	0	0	32	1.221641862	17.69924161	0	0	0	0
Infection and Infestation	alvimopan	naloxone	PNEUMONIA	0	0	91	1.428929912	61.30151888	0	0	0	0
Infection and Infestation	alvimopan	naloxone	THROMBOPHLEBITIS	0	0	7	0	13.70055354	0	0	0	0
Infection and Infestation	alvimopan	naloxone	UPPER RESPIRATORY TRACT INFECTION	0	0	0	0	0	0	0	0	0
Infection and Infestation	alvimopan	naloxone	URINARY TRACT INFECTION	0	0	45	1.36918974	28.70638709	0	0	0	0
Infection and Infestation	alvimopan	naltrexone	BACTERIAL INFECTION	0	0	10	0	11.24550143	0	0	0	0
Infection and Infestation	alvimopan	naltrexone	BRONCHITIS	0	0	24	0	14.81622318	0	0	0	0
Infection and Infestation	alvimopan	naltrexone	CANDIDA INFECTION	0	0	0	0	0	0	0	0	0
Infection and Infestation	alvimopan	naltrexone	CELLULITIS	0	0	33	2.8481115	40.90458766	0	0	0	0
Infection and Infestation	alvimopan	naltrexone	CONJUNCTIVITIS	0	0	0	0	0	0	0	0	0
Infection and Infestation	alvimopan	naltrexone	FUNGAL INFECTION	0	0	0	0	0	0	0	0	0
Infection and Infestation	alvimopan	naltrexone	INFECTION	0	0	32	1.221641862	17.69924161	0	0	0	0
Infection and Infestation	alvimopan	naltrexone	PNEUMONIA	1	1	91	1.428929912	61.30151888	0	0	0	0
Infection and Infestation	alvimopan	naltrexone	THROMBOPHLEBITIS	0	0	7	0	13.70055354	0	0	0	0
Infection and Infestation	alvimopan	naltrexone	UPPER RESPIRATORY TRACT INFECTION	0	1	0	0	0	0	0	0	0
Infection and Infestation	alvimopan	naltrexone	URINARY TRACT INFECTION	0	0	45	1.36918974	28.70638709	0	0	0	0
Infection and Infestation	alvimopan	pentazocine	BACTERIAL INFECTION	0	0	10	0	11.24550143	0	0	0	0
Infection and Infestation	alvimopan	pentazocine	BRONCHITIS	0	0	24	0	14.81622318	0	0	0	0
Infection and Infestation	alvimopan	pentazocine	CANDIDA INFECTION	0	0	0	0	0	0	0	0	0
Infection and Infestation	alvimopan	pentazocine	CELLULITIS	0	0	33	2.8481115	40.90458766	0	0	0	0
Infection and Infestation	alvimopan	pentazocine	CONJUNCTIVITIS	0	0	0	0	0	0	0	0	0
Infection and Infestation	alvimopan	pentazocine	FUNGAL INFECTION	0	0	0	0	0	0	0	0	0
Infection and Infestation	alvimopan	pentazocine	INFECTION	1	0	32	1.221641862	17.69924161	0	0	0	0
Infection and Infestation	alvimopan	pentazocine	PNEUMONIA	0	0	91	1.428929912	61.30151888	0	0	0	0
Infection and Infestation	alvimopan	pentazocine	THROMBOPHLEBITIS	0	0	7	0	13.70055354	0	0	0	0
Infection and Infestation	alvimopan	pentazocine	UPPER RESPIRATORY TRACT INFECTION	0	0	0	0	0	0	0	0	0
Infection and Infestation	alvimopan	pentazocine	URINARY TRACT INFECTION	0	0	45	1.36918974	28.70638709	0	0	0	0
Interstitial lung disease	alvimopan	nalbuphine	INTERSTITIAL LUNG DISEASE	0	0	19	0	17.9147789	0	0	0	0
Interstitial lung disease	alvimopan	naloxone	INTERSTITIAL LUNG DISEASE	0	0	19	0	17.9147789	0	0	0	0
Interstitial lung disease	alvimopan	naltrexone	INTERSTITIAL LUNG DISEASE	0	1	19	0	17.9147789	0	0	0	0
Interstitial lung disease	alvimopan	pentazocine	INTERSTITIAL LUNG DISEASE	0	0	19	0	17.9147789	0	0	0	0
Metabolism	alvimopan	nalbuphine	BLOOD GLUCOSE INCREASED	0	0	0	0	0	0	0	0	0
Metabolism	alvimopan	nalbuphine	DIABETES MELLITUS	0	0	55	2.539295475	62.78677949	0	0	0	0
Metabolism	alvimopan	nalbuphine	HYPERCHOLESTEROLAEMIA	0	0	17	0	34.35485243	0	0	0	0
Metabolism	alvimopan	nalbuphine	HYPERGLYCAEMIA	0	0	23	0	25.6050719	0	0	0	0
Metabolism	alvimopan	nalbuphine	HYPERLIPIDAEMIA	0	0	20	0	32.28059091	0	0	0	0
Metabolism	alvimopan	nalbuphine	HYPOGLYCAEMIA	0	0	0	0	0	0	0	0	0
Metabolism	alvimopan	nalbuphine	WEIGHT INCREASED	0	0	53	1.128505633	26.40361988	0	0	0	0
Metabolism	alvimopan	naloxone	BLOOD GLUCOSE INCREASED	0	0	0	0	0	0	0	0	0
Metabolism	alvimopan	naloxone	DIABETES MELLITUS	0	0	55	2.539295475	62.78677949	0	0	0	0
Metabolism	alvimopan	naloxone	HYPERCHOLESTEROLAEMIA	0	0	17	0	34.35485243	0	0	0	0
Metabolism	alvimopan	naloxone	HYPERGLYCAEMIA	0	0	23	0	25.6050719	0	0	0	0
Metabolism	alvimopan	naloxone	HYPERLIPIDAEMIA	0	0	20	0	32.28059091	0	0	0	0
Metabolism	alvimopan	naloxone	HYPOGLYCAEMIA	0	0	0	0	0	0	0	0	0
Metabolism	alvimopan	naloxone	WEIGHT INCREASED	0	0	53	1.128505633	26.40361988	0	0	0	0
Metabolism	alvimopan	naltrexone	BLOOD GLUCOSE INCREASED	0	0	0	0	0	0	0	0	0
Metabolism	alvimopan	naltrexone	DIABETES MELLITUS	0	0	55	2.539295475	62.78677949	0	0	0	0
Metabolism	alvimopan	naltrexone	HYPERCHOLESTEROLAEMIA	0	0	17	0	34.35485243	0	0	0	0
Metabolism	alvimopan	naltrexone	HYPERGLYCAEMIA	0	0	23	0	25.6050719	0	0	0	0
Metabolism	alvimopan	naltrexone	HYPERLIPIDAEMIA	0	0	20	0	32.28059091	0	0	0	0
Metabolism	alvimopan	naltrexone	HYPOGLYCAEMIA	0	0	0	0	0	0	0	0	0
Metabolism	alvimopan	naltrexone	WEIGHT INCREASED	1	0	53	1.128505633	26.40361988	0	0	0	0
Metabolism	alvimopan	pentazocine	BLOOD GLUCOSE INCREASED	0	0	0	0	0	0	0	0	0
Metabolism	alvimopan	pentazocine	DIABETES MELLITUS	0	0	55	2.539295475	62.78677949	0	0	0	0
Metabolism	alvimopan	pentazocine	HYPERCHOLESTEROLAEMIA	0	0	17	0	34.35485243	0	0	0	0
Metabolism	alvimopan	pentazocine	HYPERGLYCAEMIA	0	0	23	0	25.6050719	0	0	0	0
Metabolism	alvimopan	pentazocine	HYPERLIPIDAEMIA	0	0	20	0	32.28059091	0	0	0	0
Metabolism	alvimopan	pentazocine	HYPOGLYCAEMIA	0	0	0	0	0	0	0	0	0
Metabolism	alvimopan	pentazocine	WEIGHT INCREASED	0	0	53	1.128505633	26.40361988	0	0	0	0
Myopathy	alvimopan	nalbuphine	MYOPATHY	0	0	0	0	0	0	0	0	0
Myopathy	alvimopan	nalbuphine	RHABDOMYOLYSIS	0	0	16	0	10.81873412	0	0	0	0
Myopathy	alvimopan	naloxone	MYOPATHY	0	0	0	0	0	0	0	0	0
Myopathy	alvimopan	naloxone	RHABDOMYOLYSIS	0	0	16	0	10.81873412	0	0	0	0
Myopathy	alvimopan	naltrexone	MYOPATHY	0	0	0	0	0	0	0	0	0
Myopathy	alvimopan	naltrexone	RHABDOMYOLYSIS	0	0	16	0	10.81873412	0	0	0	0
Myopathy	alvimopan	pentazocine	MYOPATHY	0	0	0	0	0	0	0	0	0
Myopathy	alvimopan	pentazocine	RHABDOMYOLYSIS	0	0	16	0	10.81873412	0	0	0	0
Neuroleptic malignant syndrome	alvimopan	nalbuphine	NEUROLEPTIC MALIGNANT SYNDROME	0	0	0	0	0	0	0	0	0
Neuroleptic malignant syndrome	alvimopan	naloxone	NEUROLEPTIC MALIGNANT SYNDROME	0	0	0	0	0	0	0	0	0
Neuroleptic malignant syndrome	alvimopan	naltrexone	NEUROLEPTIC MALIGNANT SYNDROME	0	0	0	0	0	0	0	0	0
Neuroleptic malignant syndrome	alvimopan	pentazocine	NEUROLEPTIC MALIGNANT SYNDROME	0	0	0	0	0	0	0	0	0
Neutropenia	alvimopan	nalbuphine	AGRANULOCYTOSIS	0	0	0	0	0	0	0	0	0
Neutropenia	alvimopan	nalbuphine	FEBRILE NEUTROPENIA	0	0	0	0	0	0	0	0	0
Neutropenia	alvimopan	nalbuphine	GRANULOCYTOPENIA	0	0	0	0	0	0	0	0	0
Neutropenia	alvimopan	nalbuphine	LEUKOPENIA	0	0	17	0	12.68884605	0	0	0	0
Neutropenia	alvimopan	nalbuphine	NEUTROPENIA	0	0	30	1.390891293	19.46011723	0	0	0	0
Neutropenia	alvimopan	naloxone	AGRANULOCYTOSIS	0	0	0	0	0	0	0	0	0
Neutropenia	alvimopan	naloxone	FEBRILE NEUTROPENIA	0	0	0	0	0	0	0	0	0
Neutropenia	alvimopan	naloxone	GRANULOCYTOPENIA	0	0	0	0	0	0	0	0	0
Neutropenia	alvimopan	naloxone	LEUKOPENIA	0	0	17	0	12.68884605	0	0	0	0
Neutropenia	alvimopan	naloxone	NEUTROPENIA	0	0	30	1.390891293	19.46011723	0	0	0	0
Neutropenia	alvimopan	naltrexone	AGRANULOCYTOSIS	0	0	0	0	0	0	0	0	0
Neutropenia	alvimopan	naltrexone	FEBRILE NEUTROPENIA	0	0	0	0	0	0	0	0	0
Neutropenia	alvimopan	naltrexone	GRANULOCYTOPENIA	0	0	0	0	0	0	0	0	0
Neutropenia	alvimopan	naltrexone	LEUKOPENIA	0	0	17	0	12.68884605	0	0	0	0
Neutropenia	alvimopan	naltrexone	NEUTROPENIA	0	0	30	1.390891293	19.46011723	0	0	0	0
Neutropenia	alvimopan	pentazocine	AGRANULOCYTOSIS	0	0	0	0	0	0	0	0	0
Neutropenia	alvimopan	pentazocine	FEBRILE NEUTROPENIA	0	0	0	0	0	0	0	0	0
Neutropenia	alvimopan	pentazocine	GRANULOCYTOPENIA	0	0	0	0	0	0	0	0	0
Neutropenia	alvimopan	pentazocine	LEUKOPENIA	0	0	17	0	12.68884605	0	0	0	0
Neutropenia	alvimopan	pentazocine	NEUTROPENIA	0	0	30	1.390891293	19.46011723	0	0	0	0
Peripheral neuropathy	alvimopan	nalbuphine	NEUROPATHY PERIPHERAL	0	0	25	0	18.75717783	0	0	0	0
Peripheral neuropathy	alvimopan	nalbuphine	PARAESTHESIA	0	0	44	1.144629064	22.332343	0	0	0	0
Peripheral neuropathy	alvimopan	naloxone	NEUROPATHY PERIPHERAL	0	0	25	0	18.75717783	0	0	0	0
Peripheral neuropathy	alvimopan	naloxone	PARAESTHESIA	1	0	44	1.144629064	22.332343	0	0	0	0
Peripheral neuropathy	alvimopan	naltrexone	NEUROPATHY PERIPHERAL	0	0	25	0	18.75717783	0	0	0	0
Peripheral neuropathy	alvimopan	naltrexone	PARAESTHESIA	0	0	44	1.144629064	22.332343	0	0	0	0
Peripheral neuropathy	alvimopan	pentazocine	NEUROPATHY PERIPHERAL	0	0	25	0	18.75717783	0	0	0	0
Peripheral neuropathy	alvimopan	pentazocine	PARAESTHESIA	1	0	44	1.144629064	22.332343	0	0	0	0
Renal toxicity	alvimopan	nalbuphine	ACUTE KIDNEY INJURY	0	0	0	0	0	0	0	0	0
Renal toxicity	alvimopan	nalbuphine	AZOTAEMIA	1	0	6	0	10.7860772	0	0	0	0
Renal toxicity	alvimopan	nalbuphine	OLIGURIA	0	0	0	0	0	0	0	0	0
Renal toxicity	alvimopan	nalbuphine	PROTEINURIA	0	0	11	0	14.59020114	0	0	0	0
Renal toxicity	alvimopan	nalbuphine	RENAL FAILURE	0	0	61	1.95737503	56.23058394	0	0	0	0
Renal toxicity	alvimopan	nalbuphine	RENAL IMPAIRMENT	0	0	27	0	22.93423887	0	0	0	0
Renal toxicity	alvimopan	naloxone	ACUTE KIDNEY INJURY	0	0	0	0	0	0	0	0	0
Renal toxicity	alvimopan	naloxone	AZOTAEMIA	0	0	6	0	10.7860772	0	0	0	0
Renal toxicity	alvimopan	naloxone	OLIGURIA	0	0	0	0	0	0	0	0	0
Renal toxicity	alvimopan	naloxone	PROTEINURIA	0	0	11	0	14.59020114	0	0	0	0
Renal toxicity	alvimopan	naloxone	RENAL FAILURE	0	0	61	1.95737503	56.23058394	0	0	0	0
Renal toxicity	alvimopan	naloxone	RENAL IMPAIRMENT	0	0	27	0	22.93423887	0	0	0	0
Renal toxicity	alvimopan	naltrexone	ACUTE KIDNEY INJURY	0	0	0	0	0	0	0	0	0
Renal toxicity	alvimopan	naltrexone	AZOTAEMIA	0	0	6	0	10.7860772	0	0	0	0
Renal toxicity	alvimopan	naltrexone	OLIGURIA	0	0	0	0	0	0	0	0	0
Renal toxicity	alvimopan	naltrexone	PROTEINURIA	0	0	11	0	14.59020114	0	0	0	0
Renal toxicity	alvimopan	naltrexone	RENAL FAILURE	0	0	61	1.95737503	56.23058394	0	0	0	0
Renal toxicity	alvimopan	naltrexone	RENAL IMPAIRMENT	1	0	27	0	22.93423887	0	0	0	0
Renal toxicity	alvimopan	pentazocine	ACUTE KIDNEY INJURY	0	0	0	0	0	0	0	0	0
Renal toxicity	alvimopan	pentazocine	AZOTAEMIA	1	0	6	0	10.7860772	0	0	0	0
Renal toxicity	alvimopan	pentazocine	OLIGURIA	0	0	0	0	0	0	0	0	0
Renal toxicity	alvimopan	pentazocine	PROTEINURIA	0	0	11	0	14.59020114	0	0	0	0
Renal toxicity	alvimopan	pentazocine	RENAL FAILURE	0	0	61	1.95737503	56.23058394	0	0	0	0
Renal toxicity	alvimopan	pentazocine	RENAL IMPAIRMENT	1	0	27	0	22.93423887	0	0	0	0
Respiratory failure	alvimopan	nalbuphine	RESPIRATORY ARREST	1	0	31	3.044017101	40.23962724	0	0	0	0
Respiratory failure	alvimopan	nalbuphine	RESPIRATORY DEPRESSION	1	1	26	0	60.80166641	0	0	0	0
Respiratory failure	alvimopan	nalbuphine	RESPIRATORY FAILURE	0	1	57	3.097579211	75.02119391	0	0	0	0
Respiratory failure	alvimopan	naloxone	RESPIRATORY ARREST	0	1	31	3.044017101	40.23962724	0	0	0	0
Respiratory failure	alvimopan	naloxone	RESPIRATORY DEPRESSION	0	1	26	0	60.80166641	0	0	0	0
Respiratory failure	alvimopan	naloxone	RESPIRATORY FAILURE	0	0	57	3.097579211	75.02119391	0	0	0	0
Respiratory failure	alvimopan	naltrexone	RESPIRATORY ARREST	1	0	31	3.044017101	40.23962724	0	0	0	0
Respiratory failure	alvimopan	naltrexone	RESPIRATORY DEPRESSION	1	0	26	0	60.80166641	0	0	0	0
Respiratory failure	alvimopan	naltrexone	RESPIRATORY FAILURE	0	1	57	3.097579211	75.02119391	0	0	0	0
Respiratory failure	alvimopan	pentazocine	RESPIRATORY ARREST	0	0	31	3.044017101	40.23962724	0	0	0	0
Respiratory failure	alvimopan	pentazocine	RESPIRATORY DEPRESSION	1	1	26	0	60.80166641	0	0	0	0
Respiratory failure	alvimopan	pentazocine	RESPIRATORY FAILURE	0	0	57	3.097579211	75.02119391	0	0	0	0
Seizures	alvimopan	nalbuphine	EPILEPSY	0	0	0	0	0	0	0	0	0
Seizures	alvimopan	nalbuphine	SEIZURE	1	1	0	0	0	0	0	0	0
Seizures	alvimopan	naloxone	EPILEPSY	0	0	0	0	0	0	0	0	0
Seizures	alvimopan	naloxone	SEIZURE	1	1	0	0	0	0	0	0	0
Seizures	alvimopan	naltrexone	EPILEPSY	0	0	0	0	0	0	0	0	0
Seizures	alvimopan	naltrexone	SEIZURE	0	0	0	0	0	0	0	0	0
Seizures	alvimopan	pentazocine	EPILEPSY	0	0	0	0	0	0	0	0	0
Seizures	alvimopan	pentazocine	SEIZURE	1	1	0	0	0	0	0	0	0
Sepsis	alvimopan	nalbuphine	SEPSIS	0	0	57	2.239132106	58.93890729	0	0	0	0
Sepsis	alvimopan	nalbuphine	SEPTIC SHOCK	0	0	19	0	19.15840293	0	0	0	0
Sepsis	alvimopan	naloxone	SEPSIS	0	0	57	2.239132106	58.93890729	0	0	0	0
Sepsis	alvimopan	naloxone	SEPTIC SHOCK	1	0	19	0	19.15840293	0	0	0	0
Sepsis	alvimopan	naltrexone	SEPSIS	0	0	57	2.239132106	58.93890729	0	0	0	0
Sepsis	alvimopan	naltrexone	SEPTIC SHOCK	0	0	19	0	19.15840293	0	0	0	0
Sepsis	alvimopan	pentazocine	SEPSIS	0	0	57	2.239132106	58.93890729	0	0	0	0
Sepsis	alvimopan	pentazocine	SEPTIC SHOCK	0	0	19	0	19.15840293	0	0	0	0
Serotonin Syndrome	alvimopan	nalbuphine	SEROTONIN SYNDROME	0	0	0	0	0	0	0	0	0
Serotonin Syndrome	alvimopan	naloxone	SEROTONIN SYNDROME	0	0	0	0	0	0	0	0	0
Serotonin Syndrome	alvimopan	naltrexone	SEROTONIN SYNDROME	0	0	0	0	0	0	0	0	0
Serotonin Syndrome	alvimopan	pentazocine	SEROTONIN SYNDROME	0	1	0	0	0	0	0	0	0
SJS-TEN	alvimopan	nalbuphine	DERMATITIS BULLOUS	0	0	0	0	0	0	0	0	0
SJS-TEN	alvimopan	nalbuphine	DERMATITIS EXFOLIATIVE	0	0	0	0	0	0	0	0	0
SJS-TEN	alvimopan	nalbuphine	DRUG REACTION WITH EOSINOPHILIA AND SYSTEMIC SYMPTOMS	0	0	0	0	0	0	0	0	0
SJS-TEN	alvimopan	nalbuphine	ERYTHEMA MULTIFORME	0	0	0	0	0	0	0	0	0
SJS-TEN	alvimopan	nalbuphine	STEVENS-JOHNSON SYNDROME	0	0	0	0	0	0	0	0	0
SJS-TEN	alvimopan	nalbuphine	TOXIC EPIDERMAL NECROLYSIS	0	0	16	0	26.29671886	0	0	0	0
SJS-TEN	alvimopan	naloxone	DERMATITIS BULLOUS	0	0	0	0	0	0	0	0	0
SJS-TEN	alvimopan	naloxone	DERMATITIS EXFOLIATIVE	0	0	0	0	0	0	0	0	0
SJS-TEN	alvimopan	naloxone	DRUG REACTION WITH EOSINOPHILIA AND SYSTEMIC SYMPTOMS	0	0	0	0	0	0	0	0	0
SJS-TEN	alvimopan	naloxone	ERYTHEMA MULTIFORME	0	0	0	0	0	0	0	0	0
SJS-TEN	alvimopan	naloxone	STEVENS-JOHNSON SYNDROME	0	0	0	0	0	0	0	0	0
SJS-TEN	alvimopan	naloxone	TOXIC EPIDERMAL NECROLYSIS	0	0	16	0	26.29671886	0	0	0	0
SJS-TEN	alvimopan	naltrexone	DERMATITIS BULLOUS	0	0	0	0	0	0	0	0	0
SJS-TEN	alvimopan	naltrexone	DERMATITIS EXFOLIATIVE	0	0	0	0	0	0	0	0	0
SJS-TEN	alvimopan	naltrexone	DRUG REACTION WITH EOSINOPHILIA AND SYSTEMIC SYMPTOMS	0	0	0	0	0	0	0	0	0
SJS-TEN	alvimopan	naltrexone	ERYTHEMA MULTIFORME	0	0	0	0	0	0	0	0	0
SJS-TEN	alvimopan	naltrexone	STEVENS-JOHNSON SYNDROME	0	0	0	0	0	0	0	0	0
SJS-TEN	alvimopan	naltrexone	TOXIC EPIDERMAL NECROLYSIS	0	0	16	0	26.29671886	0	0	0	0
SJS-TEN	alvimopan	pentazocine	DERMATITIS BULLOUS	0	0	0	0	0	0	0	0	0
SJS-TEN	alvimopan	pentazocine	DERMATITIS EXFOLIATIVE	0	0	0	0	0	0	0	0	0
SJS-TEN	alvimopan	pentazocine	DRUG REACTION WITH EOSINOPHILIA AND SYSTEMIC SYMPTOMS	0	0	0	0	0	0	0	0	0
SJS-TEN	alvimopan	pentazocine	ERYTHEMA MULTIFORME	0	0	0	0	0	0	0	0	0
SJS-TEN	alvimopan	pentazocine	STEVENS-JOHNSON SYNDROME	0	0	0	0	0	0	0	0	0
SJS-TEN	alvimopan	pentazocine	TOXIC EPIDERMAL NECROLYSIS	1	0	16	0	26.29671886	0	0	0	0
Sleep Disturbance	alvimopan	nalbuphine	APNOEA	1	0	14	0	26.60617552	0	0	0	0
Sleep Disturbance	alvimopan	nalbuphine	INSOMNIA	0	0	117	1.830181938	101.9654873	0	0	0	0
Sleep Disturbance	alvimopan	nalbuphine	SLEEP DISORDER	0	0	19	0	13.65325802	0	0	0	0
Sleep Disturbance	alvimopan	naloxone	APNOEA	0	0	14	0	26.60617552	0	0	0	0
Sleep Disturbance	alvimopan	naloxone	INSOMNIA	0	0	117	1.830181938	101.9654873	0	0	0	0
Sleep Disturbance	alvimopan	naloxone	SLEEP DISORDER	0	0	19	0	13.65325802	0	0	0	0
Sleep Disturbance	alvimopan	naltrexone	APNOEA	0	0	14	0	26.60617552	0	0	0	0
Sleep Disturbance	alvimopan	naltrexone	INSOMNIA	1	1	117	1.830181938	101.9654873	0	0	0	0
Sleep Disturbance	alvimopan	naltrexone	SLEEP DISORDER	0	0	19	0	13.65325802	0	0	0	0
Sleep Disturbance	alvimopan	pentazocine	APNOEA	1	0	14	0	26.60617552	0	0	0	0
Sleep Disturbance	alvimopan	pentazocine	INSOMNIA	1	0	117	1.830181938	101.9654873	0	0	0	0
Sleep Disturbance	alvimopan	pentazocine	SLEEP DISORDER	0	0	19	0	13.65325802	0	0	0	0
Special senses impairment	alvimopan	nalbuphine	BLINDNESS	0	0	0	0	0	0	0	0	0
Special senses impairment	alvimopan	nalbuphine	CATARACT	0	0	0	0	0	0	0	0	0
Special senses impairment	alvimopan	nalbuphine	DEAFNESS	0	0	16	0	20.94965588	0	0	0	0
Special senses impairment	alvimopan	nalbuphine	DIPLOPIA	0	0	12	0	10.80380465	0	0	0	0
Special senses impairment	alvimopan	nalbuphine	DYSGEUSIA	0	0	0	0	0	0	0	0	0
Special senses impairment	alvimopan	nalbuphine	GLAUCOMA	0	0	0	0	0	0	0	0	0
Special senses impairment	alvimopan	nalbuphine	TINNITUS	0	0	18	0	14.97089622	0	0	0	0
Special senses impairment	alvimopan	nalbuphine	VISION BLURRED	0	0	47	1.51438169	33.60430475	0	0	0	0
Special senses impairment	alvimopan	nalbuphine	VISUAL ACUITY REDUCED	0	0	19	0	12.55522003	0	0	0	0
Special senses impairment	alvimopan	nalbuphine	VISUAL FIELD DEFECT	0	0	0	0	0	0	0	0	0
Special senses impairment	alvimopan	nalbuphine	VISUAL IMPAIRMENT	0	0	0	0	0	0	0	0	0
Special senses impairment	alvimopan	naloxone	BLINDNESS	0	0	0	0	0	0	0	0	0
Special senses impairment	alvimopan	naloxone	CATARACT	0	0	0	0	0	0	0	0	0
Special senses impairment	alvimopan	naloxone	DEAFNESS	0	0	16	0	20.94965588	0	0	0	0
Special senses impairment	alvimopan	naloxone	DIPLOPIA	0	0	12	0	10.80380465	0	0	0	0
Special senses impairment	alvimopan	naloxone	DYSGEUSIA	0	0	0	0	0	0	0	0	0
Special senses impairment	alvimopan	naloxone	GLAUCOMA	0	0	0	0	0	0	0	0	0
Special senses impairment	alvimopan	naloxone	TINNITUS	0	0	18	0	14.97089622	0	0	0	0
Special senses impairment	alvimopan	naloxone	VISION BLURRED	0	0	47	1.51438169	33.60430475	0	0	0	0
Special senses impairment	alvimopan	naloxone	VISUAL ACUITY REDUCED	0	0	19	0	12.55522003	0	0	0	0
Special senses impairment	alvimopan	naloxone	VISUAL FIELD DEFECT	0	0	0	0	0	0	0	0	0
Special senses impairment	alvimopan	naloxone	VISUAL IMPAIRMENT	0	0	0	0	0	0	0	0	0
Special senses impairment	alvimopan	naltrexone	BLINDNESS	0	0	0	0	0	0	0	0	0
Special senses impairment	alvimopan	naltrexone	CATARACT	0	0	0	0	0	0	0	0	0
Special senses impairment	alvimopan	naltrexone	DEAFNESS	0	0	16	0	20.94965588	0	0	0	0
Special senses impairment	alvimopan	naltrexone	DIPLOPIA	0	0	12	0	10.80380465	0	0	0	0
Special senses impairment	alvimopan	naltrexone	DYSGEUSIA	0	0	0	0	0	0	0	0	0
Special senses impairment	alvimopan	naltrexone	GLAUCOMA	0	0	0	0	0	0	0	0	0
Special senses impairment	alvimopan	naltrexone	TINNITUS	1	1	18	0	14.97089622	0	0	0	0
Special senses impairment	alvimopan	naltrexone	VISION BLURRED	0	1	47	1.51438169	33.60430475	0	0	0	0
Special senses impairment	alvimopan	naltrexone	VISUAL ACUITY REDUCED	0	0	19	0	12.55522003	0	0	0	0
Special senses impairment	alvimopan	naltrexone	VISUAL FIELD DEFECT	0	0	0	0	0	0	0	0	0
Special senses impairment	alvimopan	naltrexone	VISUAL IMPAIRMENT	1	0	0	0	0	0	0	0	0
Special senses impairment	alvimopan	pentazocine	BLINDNESS	0	0	0	0	0	0	0	0	0
Special senses impairment	alvimopan	pentazocine	CATARACT	0	0	0	0	0	0	0	0	0
Special senses impairment	alvimopan	pentazocine	DEAFNESS	0	0	16	0	20.94965588	0	0	0	0
Special senses impairment	alvimopan	pentazocine	DIPLOPIA	1	0	12	0	10.80380465	0	0	0	0
Special senses impairment	alvimopan	pentazocine	DYSGEUSIA	1	0	0	0	0	0	0	0	0
Special senses impairment	alvimopan	pentazocine	GLAUCOMA	0	0	0	0	0	0	0	0	0
Special senses impairment	alvimopan	pentazocine	TINNITUS	1	0	18	0	14.97089622	0	0	0	0
Special senses impairment	alvimopan	pentazocine	VISION BLURRED	0	0	47	1.51438169	33.60430475	0	0	0	0
Special senses impairment	alvimopan	pentazocine	VISUAL ACUITY REDUCED	0	0	19	0	12.55522003	0	0	0	0
Special senses impairment	alvimopan	pentazocine	VISUAL FIELD DEFECT	0	0	0	0	0	0	0	0	0
Special senses impairment	alvimopan	pentazocine	VISUAL IMPAIRMENT	0	0	0	0	0	0	0	0	0
Sudden death	alvimopan	nalbuphine	CARDIAC ARREST	1	0	62	2.621787538	72.5389421	0	0	0	0
Sudden death	alvimopan	nalbuphine	SUDDEN DEATH	0	0	0	0	0	0	0	0	0
Sudden death	alvimopan	naloxone	CARDIAC ARREST	1	1	62	2.621787538	72.5389421	0	0	0	0
Sudden death	alvimopan	naloxone	SUDDEN DEATH	0	0	0	0	0	0	0	0	0
Sudden death	alvimopan	naltrexone	CARDIAC ARREST	0	0	62	2.621787538	72.5389421	0	0	0	0
Sudden death	alvimopan	naltrexone	SUDDEN DEATH	0	0	0	0	0	0	0	0	0
Sudden death	alvimopan	pentazocine	CARDIAC ARREST	0	0	62	2.621787538	72.5389421	0	0	0	0
Sudden death	alvimopan	pentazocine	SUDDEN DEATH	0	0	0	0	0	0	0	0	0
Suicide	alvimopan	nalbuphine	COMPLETED SUICIDE	0	0	32	1.367800743	20.3591399	0	0	0	0
Suicide	alvimopan	nalbuphine	SUICIDAL BEHAVIOUR	0	0	0	0	0	0	0	0	0
Suicide	alvimopan	nalbuphine	SUICIDAL IDEATION	0	0	102	4.325166424	165.5660816	0	0	0	0
Suicide	alvimopan	nalbuphine	SUICIDE ATTEMPT	0	0	59	4.022503686	91.56871802	0	0	0	0
Suicide	alvimopan	naloxone	COMPLETED SUICIDE	0	0	32	1.367800743	20.3591399	0	0	0	0
Suicide	alvimopan	naloxone	SUICIDAL BEHAVIOUR	0	0	0	0	0	0	0	0	0
Suicide	alvimopan	naloxone	SUICIDAL IDEATION	0	0	102	4.325166424	165.5660816	0	0	0	0
Suicide	alvimopan	naloxone	SUICIDE ATTEMPT	0	0	59	4.022503686	91.56871802	0	0	0	0
Suicide	alvimopan	naltrexone	COMPLETED SUICIDE	1	1	32	1.367800743	20.3591399	0	0	0	0
Suicide	alvimopan	naltrexone	SUICIDAL BEHAVIOUR	1	0	0	0	0	0	0	0	0
Suicide	alvimopan	naltrexone	SUICIDAL IDEATION	1	1	102	4.325166424	165.5660816	0	0	0	0
Suicide	alvimopan	naltrexone	SUICIDE ATTEMPT	1	0	59	4.022503686	91.56871802	0	0	0	0
Suicide	alvimopan	pentazocine	COMPLETED SUICIDE	0	0	32	1.367800743	20.3591399	0	0	0	0
Suicide	alvimopan	pentazocine	SUICIDAL BEHAVIOUR	0	0	0	0	0	0	0	0	0
Suicide	alvimopan	pentazocine	SUICIDAL IDEATION	0	0	102	4.325166424	165.5660816	0	0	0	0
Suicide	alvimopan	pentazocine	SUICIDE ATTEMPT	0	0	59	4.022503686	91.56871802	0	0	0	0
Thrombotic event vessel unspecified	alvimopan	nalbuphine	CEREBRAL INFARCTION	0	0	11	0	8.781029589	0	0	0	0
Thrombotic event vessel unspecified	alvimopan	nalbuphine	EMBOLISM	0	0	0	0	0	0	0	0	0
Thrombotic event vessel unspecified	alvimopan	nalbuphine	THROMBOSIS	0	0	27	0	17.24965556	0	0	0	0
Thrombotic event vessel unspecified	alvimopan	naloxone	CEREBRAL INFARCTION	0	0	11	0	8.781029589	0	0	0	0
Thrombotic event vessel unspecified	alvimopan	naloxone	EMBOLISM	0	0	0	0	0	0	0	0	0
Thrombotic event vessel unspecified	alvimopan	naloxone	THROMBOSIS	0	0	27	0	17.24965556	0	0	0	0
Thrombotic event vessel unspecified	alvimopan	naltrexone	CEREBRAL INFARCTION	0	0	11	0	8.781029589	0	0	0	0
Thrombotic event vessel unspecified	alvimopan	naltrexone	EMBOLISM	0	0	0	0	0	0	0	0	0
Thrombotic event vessel unspecified	alvimopan	naltrexone	THROMBOSIS	0	0	27	0	17.24965556	0	0	0	0
Thrombotic event vessel unspecified	alvimopan	pentazocine	CEREBRAL INFARCTION	0	0	11	0	8.781029589	0	0	0	0
Thrombotic event vessel unspecified	alvimopan	pentazocine	EMBOLISM	0	0	0	0	0	0	0	0	0
Thrombotic event vessel unspecified	alvimopan	pentazocine	THROMBOSIS	0	0	27	0	17.24965556	0	0	0	0
Torsade de Pointes	alvimopan	nalbuphine	ELECTROCARDIOGRAM QT PROLONGED	0	0	0	0	0	0	0	0	0
Torsade de Pointes	alvimopan	nalbuphine	TORSADE DE POINTES	0	0	0	0	0	0	0	0	0
Torsade de Pointes	alvimopan	naloxone	ELECTROCARDIOGRAM QT PROLONGED	0	0	0	0	0	0	0	0	0
Torsade de Pointes	alvimopan	naloxone	TORSADE DE POINTES	0	0	0	0	0	0	0	0	0
Torsade de Pointes	alvimopan	naltrexone	ELECTROCARDIOGRAM QT PROLONGED	0	0	0	0	0	0	0	0	0
Torsade de Pointes	alvimopan	naltrexone	TORSADE DE POINTES	0	0	0	0	0	0	0	0	0
Torsade de Pointes	alvimopan	pentazocine	ELECTROCARDIOGRAM QT PROLONGED	0	0	0	0	0	0	0	0	0
Torsade de Pointes	alvimopan	pentazocine	TORSADE DE POINTES	0	0	0	0	0	0	0	0	0
Venous thrombotic event	alvimopan	nalbuphine	DEEP VEIN THROMBOSIS	0	0	44	1.98750075	41.05003639	0	0	0	0
Venous thrombotic event	alvimopan	nalbuphine	PULMONARY EMBOLISM	0	0	44	1.500659765	31.13934272	0	0	0	0
Venous thrombotic event	alvimopan	naloxone	DEEP VEIN THROMBOSIS	0	0	44	1.98750075	41.05003639	0	0	0	0
Venous thrombotic event	alvimopan	naloxone	PULMONARY EMBOLISM	0	0	44	1.500659765	31.13934272	0	0	0	0
Venous thrombotic event	alvimopan	naltrexone	DEEP VEIN THROMBOSIS	0	0	44	1.98750075	41.05003639	0	0	0	0
Venous thrombotic event	alvimopan	naltrexone	PULMONARY EMBOLISM	0	0	44	1.500659765	31.13934272	0	0	0	0
Venous thrombotic event	alvimopan	pentazocine	DEEP VEIN THROMBOSIS	0	0	44	1.98750075	41.05003639	0	0	0	0
Venous thrombotic event	alvimopan	pentazocine	PULMONARY EMBOLISM	0	0	44	1.500659765	31.13934272	0	0	0	0
Abnormal bleeding	apixaban	enoxaparin	CEREBELLAR HAEMORRHAGE	0	0	46	10.62211809	113.3180095	0	0	1	1
Abnormal bleeding	apixaban	enoxaparin	CEREBRAL HAEMORRHAGE	0	1	836	7.287270805	1782.228733	0	1	1	1
Abnormal bleeding	apixaban	enoxaparin	COAGULOPATHY	1	1	529	8.616301677	1206.189341	0	0	1	1
Abnormal bleeding	apixaban	enoxaparin	GASTROINTESTINAL HAEMORRHAGE	0	1	1697	5.412869539	3174.696476	1	1	1	1
Abnormal bleeding	apixaban	enoxaparin	HAEMATOMA	1	1	1446	17.96109105	4246.16339	0	1	1	1
Abnormal bleeding	apixaban	enoxaparin	HAEMORRHAGE	1	1	1995	6.341089515	4022.302971	1	1	1	1
Abnormal bleeding	apixaban	enoxaparin	HAEMORRHAGE INTRACRANIAL	1	0	555	11.49077335	1408.520745	1	1	1	1
Abnormal bleeding	apixaban	enoxaparin	RECTAL HAEMORRHAGE	0	1	511	3.567316454	760.4696764	0	1	1	1
Abnormal bleeding	apixaban	enoxaparin	VAGINAL HAEMORRHAGE	0	1	0	0	0	0	1	1	1
Abnormal bleeding	apixaban	fondaparinux-sodium	CEREBELLAR HAEMORRHAGE	0	0	46	10.62211809	113.3180095	0	0	1	1
Abnormal bleeding	apixaban	fondaparinux-sodium	CEREBRAL HAEMORRHAGE	0	0	836	7.287270805	1782.228733	0	1	1	1
Abnormal bleeding	apixaban	fondaparinux-sodium	COAGULOPATHY	0	0	529	8.616301677	1206.189341	0	0	1	1
Abnormal bleeding	apixaban	fondaparinux-sodium	GASTROINTESTINAL HAEMORRHAGE	0	0	1697	5.412869539	3174.696476	1	1	1	1
Abnormal bleeding	apixaban	fondaparinux-sodium	HAEMATOMA	1	0	1446	17.96109105	4246.16339	0	1	1	1
Abnormal bleeding	apixaban	fondaparinux-sodium	HAEMORRHAGE	1	0	1995	6.341089515	4022.302971	1	1	1	1
Abnormal bleeding	apixaban	fondaparinux-sodium	HAEMORRHAGE INTRACRANIAL	0	0	555	11.49077335	1408.520745	1	1	1	1
Abnormal bleeding	apixaban	fondaparinux-sodium	RECTAL HAEMORRHAGE	0	0	511	3.567316454	760.4696764	0	1	1	1
Abnormal bleeding	apixaban	fondaparinux-sodium	VAGINAL HAEMORRHAGE	0	0	0	0	0	0	1	1	1
Abnormal bleeding	apixaban	rivaroxaban	CEREBELLAR HAEMORRHAGE	0	0	46	10.62211809	113.3180095	0	0	1	1
Abnormal bleeding	apixaban	rivaroxaban	CEREBRAL HAEMORRHAGE	1	1	836	7.287270805	1782.228733	0	1	1	1
Abnormal bleeding	apixaban	rivaroxaban	COAGULOPATHY	1	0	529	8.616301677	1206.189341	0	0	1	1
Abnormal bleeding	apixaban	rivaroxaban	GASTROINTESTINAL HAEMORRHAGE	1	1	1697	5.412869539	3174.696476	1	1	1	1
Abnormal bleeding	apixaban	rivaroxaban	HAEMATOMA	1	0	1446	17.96109105	4246.16339	0	1	1	1
Abnormal bleeding	apixaban	rivaroxaban	HAEMORRHAGE	1	1	1995	6.341089515	4022.302971	1	1	1	1
Abnormal bleeding	apixaban	rivaroxaban	HAEMORRHAGE INTRACRANIAL	0	0	555	11.49077335	1408.520745	1	1	1	1
Abnormal bleeding	apixaban	rivaroxaban	RECTAL HAEMORRHAGE	0	1	511	3.567316454	760.4696764	0	1	1	1
Abnormal bleeding	apixaban	rivaroxaban	VAGINAL HAEMORRHAGE	0	1	0	0	0	0	1	1	1
Accidents and Injuries	apixaban	enoxaparin	ACCIDENT	0	0	0	0	0	0	0	0	1
Accidents and Injuries	apixaban	enoxaparin	FALL	0	0	1233	1.25668925	775.3280557	0	0	0	1
Accidents and Injuries	apixaban	enoxaparin	FRACTURE	0	1	0	0	0	0	0	0	1
Accidents and Injuries	apixaban	enoxaparin	INJURY	1	1	2174	5.817860748	4217.385792	0	0	0	1
Accidents and Injuries	apixaban	enoxaparin	PARALYSIS	1	0	114	2.279203476	125.0945502	0	1	0	1
Accidents and Injuries	apixaban	enoxaparin	ROAD TRAFFIC ACCIDENT	0	0	0	0	0	0	0	0	1
Accidents and Injuries	apixaban	fondaparinux-sodium	ACCIDENT	0	0	0	0	0	0	0	0	1
Accidents and Injuries	apixaban	fondaparinux-sodium	FALL	0	0	1233	1.25668925	775.3280557	0	0	0	1
Accidents and Injuries	apixaban	fondaparinux-sodium	FRACTURE	0	0	0	0	0	0	0	0	1
Accidents and Injuries	apixaban	fondaparinux-sodium	INJURY	0	0	2174	5.817860748	4217.385792	0	0	0	1
Accidents and Injuries	apixaban	fondaparinux-sodium	PARALYSIS	1	0	114	2.279203476	125.0945502	0	1	0	1
Accidents and Injuries	apixaban	fondaparinux-sodium	ROAD TRAFFIC ACCIDENT	0	0	0	0	0	0	0	0	1
Accidents and Injuries	apixaban	rivaroxaban	ACCIDENT	0	0	0	0	0	0	0	0	1
Accidents and Injuries	apixaban	rivaroxaban	FALL	0	0	1233	1.25668925	775.3280557	0	0	0	1
Accidents and Injuries	apixaban	rivaroxaban	FRACTURE	0	0	0	0	0	0	0	0	1
Accidents and Injuries	apixaban	rivaroxaban	INJURY	0	0	2174	5.817860748	4217.385792	0	0	0	1
Accidents and Injuries	apixaban	rivaroxaban	PARALYSIS	1	0	114	2.279203476	125.0945502	0	1	0	1
Accidents and Injuries	apixaban	rivaroxaban	ROAD TRAFFIC ACCIDENT	0	0	0	0	0	0	0	0	1
Acute and chronic pancreatitis	apixaban	enoxaparin	PANCREATITIS	0	0	225	1.072686223	114.7067649	0	0	0	0
Acute and chronic pancreatitis	apixaban	enoxaparin	PANCREATITIS ACUTE	0	0	118	1.637117703	97.46114763	0	0	0	0
Acute and chronic pancreatitis	apixaban	fondaparinux-sodium	PANCREATITIS	0	0	225	1.072686223	114.7067649	0	0	0	0
Acute and chronic pancreatitis	apixaban	fondaparinux-sodium	PANCREATITIS ACUTE	0	0	118	1.637117703	97.46114763	0	0	0	0
Acute and chronic pancreatitis	apixaban	rivaroxaban	PANCREATITIS	0	0	225	1.072686223	114.7067649	0	0	0	0
Acute and chronic pancreatitis	apixaban	rivaroxaban	PANCREATITIS ACUTE	0	0	118	1.637117703	97.46114763	0	0	0	0
Arterial thrombotic event	apixaban	enoxaparin	ACUTE MYOCARDIAL INFARCTION	0	1	520	4.022078718	829.2813866	0	0	0	0
Arterial thrombotic event	apixaban	enoxaparin	ANGINA PECTORIS	0	1	277	2.314768265	307.8903497	0	0	0	0
Arterial thrombotic event	apixaban	enoxaparin	CEREBROVASCULAR ACCIDENT	0	1	1481	2.054038371	1509.77676	0	0	0	0
Arterial thrombotic event	apixaban	enoxaparin	MYOCARDIAL INFARCTION	1	0	1610	1.722412386	1410.033368	0	0	0	0
Arterial thrombotic event	apixaban	enoxaparin	TRANSIENT ISCHAEMIC ATTACK	0	1	295	2.025848944	295.006906	0	0	0	0
Arterial thrombotic event	apixaban	fondaparinux-sodium	ACUTE MYOCARDIAL INFARCTION	0	0	520	4.022078718	829.2813866	0	0	0	0
Arterial thrombotic event	apixaban	fondaparinux-sodium	ANGINA PECTORIS	0	0	277	2.314768265	307.8903497	0	0	0	0
Arterial thrombotic event	apixaban	fondaparinux-sodium	CEREBROVASCULAR ACCIDENT	0	0	1481	2.054038371	1509.77676	0	0	0	0
Arterial thrombotic event	apixaban	fondaparinux-sodium	MYOCARDIAL INFARCTION	1	0	1610	1.722412386	1410.033368	0	0	0	0
Arterial thrombotic event	apixaban	fondaparinux-sodium	TRANSIENT ISCHAEMIC ATTACK	0	0	295	2.025848944	295.006906	0	0	0	0
Arterial thrombotic event	apixaban	rivaroxaban	ACUTE MYOCARDIAL INFARCTION	0	1	520	4.022078718	829.2813866	0	0	0	0
Arterial thrombotic event	apixaban	rivaroxaban	ANGINA PECTORIS	0	0	277	2.314768265	307.8903497	0	0	0	0
Arterial thrombotic event	apixaban	rivaroxaban	CEREBROVASCULAR ACCIDENT	0	1	1481	2.054038371	1509.77676	0	0	0	0
Arterial thrombotic event	apixaban	rivaroxaban	MYOCARDIAL INFARCTION	0	0	1610	1.722412386	1410.033368	0	0	0	0
Arterial thrombotic event	apixaban	rivaroxaban	TRANSIENT ISCHAEMIC ATTACK	0	0	295	2.025848944	295.006906	0	0	0	0
Autoimmunity	apixaban	enoxaparin	HAEMOLYTIC ANAEMIA	0	0	87	2.598709955	105.1612714	0	0	0	0
Autoimmunity	apixaban	enoxaparin	MYOSITIS	0	0	44	1.661700509	36.84321679	0	0	0	0
Autoimmunity	apixaban	enoxaparin	VASCULITIS	0	1	79	2.018237318	78.64328967	0	0	0	0
Autoimmunity	apixaban	fondaparinux-sodium	HAEMOLYTIC ANAEMIA	0	0	87	2.598709955	105.1612714	0	0	0	0
Autoimmunity	apixaban	fondaparinux-sodium	MYOSITIS	0	0	44	1.661700509	36.84321679	0	0	0	0
Autoimmunity	apixaban	fondaparinux-sodium	VASCULITIS	0	0	79	2.018237318	78.64328967	0	0	0	0
Autoimmunity	apixaban	rivaroxaban	HAEMOLYTIC ANAEMIA	0	0	87	2.598709955	105.1612714	0	0	0	0
Autoimmunity	apixaban	rivaroxaban	MYOSITIS	0	0	44	1.661700509	36.84321679	0	0	0	0
Autoimmunity	apixaban	rivaroxaban	VASCULITIS	0	0	79	2.018237318	78.64328967	0	0	0	0
Bone Marrow Failure	apixaban	enoxaparin	ANAEMIA	1	1	2463	3.918441456	3908.859628	0	1	0	1
Bone Marrow Failure	apixaban	enoxaparin	APLASTIC ANAEMIA	0	0	44	2.57571351	52.83622021	0	0	0	1
Bone Marrow Failure	apixaban	enoxaparin	BONE MARROW FAILURE	0	0	128	1.889596769	120.5280943	0	0	0	1
Bone Marrow Failure	apixaban	enoxaparin	PANCYTOPENIA	0	0	552	3.220654333	771.9479481	0	0	0	1
Bone Marrow Failure	apixaban	enoxaparin	THROMBOCYTOPENIA	1	1	2542	8.162225243	5716.866803	0	1	0	1
Bone Marrow Failure	apixaban	fondaparinux-sodium	ANAEMIA	1	0	2463	3.918441456	3908.859628	0	1	0	1
Bone Marrow Failure	apixaban	fondaparinux-sodium	APLASTIC ANAEMIA	0	0	44	2.57571351	52.83622021	0	0	0	1
Bone Marrow Failure	apixaban	fondaparinux-sodium	BONE MARROW FAILURE	0	0	128	1.889596769	120.5280943	0	0	0	1
Bone Marrow Failure	apixaban	fondaparinux-sodium	PANCYTOPENIA	0	0	552	3.220654333	771.9479481	0	0	0	1
Bone Marrow Failure	apixaban	fondaparinux-sodium	THROMBOCYTOPENIA	1	0	2542	8.162225243	5716.866803	0	1	0	1
Bone Marrow Failure	apixaban	rivaroxaban	ANAEMIA	0	0	2463	3.918441456	3908.859628	0	1	0	1
Bone Marrow Failure	apixaban	rivaroxaban	APLASTIC ANAEMIA	0	0	44	2.57571351	52.83622021	0	0	0	1
Bone Marrow Failure	apixaban	rivaroxaban	BONE MARROW FAILURE	0	0	128	1.889596769	120.5280943	0	0	0	1
Bone Marrow Failure	apixaban	rivaroxaban	PANCYTOPENIA	0	0	552	3.220654333	771.9479481	0	0	0	1
Bone Marrow Failure	apixaban	rivaroxaban	THROMBOCYTOPENIA	0	1	2542	8.162225243	5716.866803	0	1	0	1
Cardiac arrhythmia	apixaban	enoxaparin	ARRHYTHMIA	0	1	426	2.475235246	498.2077063	0	0	0	0
Cardiac arrhythmia	apixaban	enoxaparin	ATRIAL FIBRILLATION	1	0	1411	4.926916952	2516.760602	0	0	0	0
Cardiac arrhythmia	apixaban	enoxaparin	ATRIOVENTRICULAR BLOCK	0	0	64	2.364924921	72.20423764	0	0	0	0
Cardiac arrhythmia	apixaban	enoxaparin	BRADYCARDIA	0	1	614	3.663692218	928.7316557	0	0	0	0
Cardiac arrhythmia	apixaban	enoxaparin	SUPRAVENTRICULAR TACHYCARDIA	0	0	136	3.720492131	207.061877	0	0	0	0
Cardiac arrhythmia	apixaban	enoxaparin	TACHYCARDIA	0	1	876	3.199582229	1222.154462	0	0	0	0
Cardiac arrhythmia	apixaban	enoxaparin	VENTRICULAR ARRHYTHMIA	0	0	47	4.538845886	79.85145744	0	0	0	0
Cardiac arrhythmia	apixaban	enoxaparin	VENTRICULAR EXTRASYSTOLES	0	0	188	4.174095631	305.5410971	0	0	0	0
Cardiac arrhythmia	apixaban	enoxaparin	VENTRICULAR FIBRILLATION	0	0	353	8.078288562	783.8723209	0	0	0	0
Cardiac arrhythmia	apixaban	enoxaparin	VENTRICULAR TACHYCARDIA	0	0	427	7.196569278	903.9888017	0	0	0	0
Cardiac arrhythmia	apixaban	fondaparinux-sodium	ARRHYTHMIA	0	0	426	2.475235246	498.2077063	0	0	0	0
Cardiac arrhythmia	apixaban	fondaparinux-sodium	ATRIAL FIBRILLATION	0	0	1411	4.926916952	2516.760602	0	0	0	0
Cardiac arrhythmia	apixaban	fondaparinux-sodium	ATRIOVENTRICULAR BLOCK	0	0	64	2.364924921	72.20423764	0	0	0	0
Cardiac arrhythmia	apixaban	fondaparinux-sodium	BRADYCARDIA	0	0	614	3.663692218	928.7316557	0	0	0	0
Cardiac arrhythmia	apixaban	fondaparinux-sodium	SUPRAVENTRICULAR TACHYCARDIA	0	0	136	3.720492131	207.061877	0	0	0	0
Cardiac arrhythmia	apixaban	fondaparinux-sodium	TACHYCARDIA	0	0	876	3.199582229	1222.154462	0	0	0	0
Cardiac arrhythmia	apixaban	fondaparinux-sodium	VENTRICULAR ARRHYTHMIA	0	0	47	4.538845886	79.85145744	0	0	0	0
Cardiac arrhythmia	apixaban	fondaparinux-sodium	VENTRICULAR EXTRASYSTOLES	0	0	188	4.174095631	305.5410971	0	0	0	0
Cardiac arrhythmia	apixaban	fondaparinux-sodium	VENTRICULAR FIBRILLATION	0	0	353	8.078288562	783.8723209	0	0	0	0
Cardiac arrhythmia	apixaban	fondaparinux-sodium	VENTRICULAR TACHYCARDIA	0	0	427	7.196569278	903.9888017	0	0	0	0
Cardiac arrhythmia	apixaban	rivaroxaban	ARRHYTHMIA	0	0	426	2.475235246	498.2077063	0	0	0	0
Cardiac arrhythmia	apixaban	rivaroxaban	ATRIAL FIBRILLATION	1	0	1411	4.926916952	2516.760602	0	0	0	0
Cardiac arrhythmia	apixaban	rivaroxaban	ATRIOVENTRICULAR BLOCK	0	0	64	2.364924921	72.20423764	0	0	0	0
Cardiac arrhythmia	apixaban	rivaroxaban	BRADYCARDIA	0	0	614	3.663692218	928.7316557	0	0	0	0
Cardiac arrhythmia	apixaban	rivaroxaban	SUPRAVENTRICULAR TACHYCARDIA	0	0	136	3.720492131	207.061877	0	0	0	0
Cardiac arrhythmia	apixaban	rivaroxaban	TACHYCARDIA	0	0	876	3.199582229	1222.154462	0	0	0	0
Cardiac arrhythmia	apixaban	rivaroxaban	VENTRICULAR ARRHYTHMIA	0	0	47	4.538845886	79.85145744	0	0	0	0
Cardiac arrhythmia	apixaban	rivaroxaban	VENTRICULAR EXTRASYSTOLES	0	0	188	4.174095631	305.5410971	0	0	0	0
Cardiac arrhythmia	apixaban	rivaroxaban	VENTRICULAR FIBRILLATION	0	0	353	8.078288562	783.8723209	0	0	0	0
Cardiac arrhythmia	apixaban	rivaroxaban	VENTRICULAR TACHYCARDIA	0	0	427	7.196569278	903.9888017	0	0	0	0
Colitis excl infective	apixaban	enoxaparin	COLITIS	0	0	137	1.637201161	113.1752479	0	0	0	0
Colitis excl infective	apixaban	enoxaparin	COLITIS ULCERATIVE	0	0	0	0	0	0	0	0	0
Colitis excl infective	apixaban	enoxaparin	CROHN'S DISEASE	0	0	0	0	0	0	0	0	0
Colitis excl infective	apixaban	fondaparinux-sodium	COLITIS	0	0	137	1.637201161	113.1752479	0	0	0	0
Colitis excl infective	apixaban	fondaparinux-sodium	COLITIS ULCERATIVE	0	0	0	0	0	0	0	0	0
Colitis excl infective	apixaban	fondaparinux-sodium	CROHN'S DISEASE	0	0	0	0	0	0	0	0	0
Colitis excl infective	apixaban	rivaroxaban	COLITIS	0	0	137	1.637201161	113.1752479	0	0	0	0
Colitis excl infective	apixaban	rivaroxaban	COLITIS ULCERATIVE	0	0	0	0	0	0	0	0	0
Colitis excl infective	apixaban	rivaroxaban	CROHN'S DISEASE	0	0	0	0	0	0	0	0	0
Deliria	apixaban	enoxaparin	AGGRESSION	0	0	0	0	0	0	0	0	0
Deliria	apixaban	enoxaparin	AMNESIA	0	0	0	0	0	0	0	0	0
Deliria	apixaban	enoxaparin	CONFUSIONAL STATE	1	0	1011	1.949210196	983.5711634	0	0	0	0
Deliria	apixaban	enoxaparin	DELIRIUM	0	0	207	2.063837014	210.0744383	0	0	0	0
Deliria	apixaban	enoxaparin	DELUSION	0	0	0	0	0	0	0	0	0
Deliria	apixaban	enoxaparin	DISORIENTATION	0	0	285	1.817092939	259.5611233	0	0	0	0
Deliria	apixaban	enoxaparin	HALLUCINATION	0	0	222	1.057940447	111.0387704	0	0	0	0
Deliria	apixaban	enoxaparin	HOSTILITY	0	0	0	0	0	0	0	0	0
Deliria	apixaban	enoxaparin	MEMORY IMPAIRMENT	0	0	0	0	0	0	0	0	0
Deliria	apixaban	enoxaparin	PARANOIA	0	0	0	0	0	0	0	0	0
Deliria	apixaban	fondaparinux-sodium	AGGRESSION	0	0	0	0	0	0	0	0	0
Deliria	apixaban	fondaparinux-sodium	AMNESIA	0	0	0	0	0	0	0	0	0
Deliria	apixaban	fondaparinux-sodium	CONFUSIONAL STATE	1	0	1011	1.949210196	983.5711634	0	0	0	0
Deliria	apixaban	fondaparinux-sodium	DELIRIUM	0	0	207	2.063837014	210.0744383	0	0	0	0
Deliria	apixaban	fondaparinux-sodium	DELUSION	0	0	0	0	0	0	0	0	0
Deliria	apixaban	fondaparinux-sodium	DISORIENTATION	0	0	285	1.817092939	259.5611233	0	0	0	0
Deliria	apixaban	fondaparinux-sodium	HALLUCINATION	0	0	222	1.057940447	111.0387704	0	0	0	0
Deliria	apixaban	fondaparinux-sodium	HOSTILITY	0	0	0	0	0	0	0	0	0
Deliria	apixaban	fondaparinux-sodium	MEMORY IMPAIRMENT	0	0	0	0	0	0	0	0	0
Deliria	apixaban	fondaparinux-sodium	PARANOIA	0	0	0	0	0	0	0	0	0
Deliria	apixaban	rivaroxaban	AGGRESSION	0	0	0	0	0	0	0	0	0
Deliria	apixaban	rivaroxaban	AMNESIA	0	0	0	0	0	0	0	0	0
Deliria	apixaban	rivaroxaban	CONFUSIONAL STATE	0	0	1011	1.949210196	983.5711634	0	0	0	0
Deliria	apixaban	rivaroxaban	DELIRIUM	0	0	207	2.063837014	210.0744383	0	0	0	0
Deliria	apixaban	rivaroxaban	DELUSION	0	0	0	0	0	0	0	0	0
Deliria	apixaban	rivaroxaban	DISORIENTATION	0	0	285	1.817092939	259.5611233	0	0	0	0
Deliria	apixaban	rivaroxaban	HALLUCINATION	0	0	222	1.057940447	111.0387704	0	0	0	0
Deliria	apixaban	rivaroxaban	HOSTILITY	0	0	0	0	0	0	0	0	0
Deliria	apixaban	rivaroxaban	MEMORY IMPAIRMENT	0	0	0	0	0	0	0	0	0
Deliria	apixaban	rivaroxaban	PARANOIA	0	0	0	0	0	0	0	0	0
Edema	apixaban	enoxaparin	OEDEMA	1	1	398	2.180060042	422.6203066	0	0	0	0
Edema	apixaban	enoxaparin	OEDEMA PERIPHERAL	1	1	1378	2.466362459	1616.683546	0	0	0	0
Edema	apixaban	fondaparinux-sodium	OEDEMA	1	0	398	2.180060042	422.6203066	0	0	0	0
Edema	apixaban	fondaparinux-sodium	OEDEMA PERIPHERAL	0	0	1378	2.466362459	1616.683546	0	0	0	0
Edema	apixaban	rivaroxaban	OEDEMA	0	0	398	2.180060042	422.6203066	0	0	0	0
Edema	apixaban	rivaroxaban	OEDEMA PERIPHERAL	0	1	1378	2.466362459	1616.683546	0	0	0	0
Extrapyramidal symptoms	apixaban	enoxaparin	ABASIA	0	0	0	0	0	0	0	0	0
Extrapyramidal symptoms	apixaban	enoxaparin	AKATHISIA	0	0	0	0	0	0	0	0	0
Extrapyramidal symptoms	apixaban	enoxaparin	DYSKINESIA	0	0	151	1.059635291	75.64516747	0	0	0	0
Extrapyramidal symptoms	apixaban	enoxaparin	DYSTONIA	0	0	0	0	0	0	0	0	0
Extrapyramidal symptoms	apixaban	enoxaparin	EXTRAPYRAMIDAL DISORDER	0	0	0	0	0	0	0	0	0
Extrapyramidal symptoms	apixaban	enoxaparin	HYPERKINESIA	0	0	11	0	13.85681974	0	0	0	0
Extrapyramidal symptoms	apixaban	enoxaparin	HYPERTONIA	0	0	30	1.008240556	13.99020013	0	0	0	0
Extrapyramidal symptoms	apixaban	enoxaparin	TARDIVE DYSKINESIA	0	0	0	0	0	0	0	0	0
Extrapyramidal symptoms	apixaban	fondaparinux-sodium	ABASIA	0	0	0	0	0	0	0	0	0
Extrapyramidal symptoms	apixaban	fondaparinux-sodium	AKATHISIA	0	0	0	0	0	0	0	0	0
Extrapyramidal symptoms	apixaban	fondaparinux-sodium	DYSKINESIA	0	0	151	1.059635291	75.64516747	0	0	0	0
Extrapyramidal symptoms	apixaban	fondaparinux-sodium	DYSTONIA	0	0	0	0	0	0	0	0	0
Extrapyramidal symptoms	apixaban	fondaparinux-sodium	EXTRAPYRAMIDAL DISORDER	0	0	0	0	0	0	0	0	0
Extrapyramidal symptoms	apixaban	fondaparinux-sodium	HYPERKINESIA	0	0	11	0	13.85681974	0	0	0	0
Extrapyramidal symptoms	apixaban	fondaparinux-sodium	HYPERTONIA	0	0	30	1.008240556	13.99020013	0	0	0	0
Extrapyramidal symptoms	apixaban	fondaparinux-sodium	TARDIVE DYSKINESIA	0	0	0	0	0	0	0	0	0
Extrapyramidal symptoms	apixaban	rivaroxaban	ABASIA	0	0	0	0	0	0	0	0	0
Extrapyramidal symptoms	apixaban	rivaroxaban	AKATHISIA	0	0	0	0	0	0	0	0	0
Extrapyramidal symptoms	apixaban	rivaroxaban	DYSKINESIA	0	0	151	1.059635291	75.64516747	0	0	0	0
Extrapyramidal symptoms	apixaban	rivaroxaban	DYSTONIA	0	0	0	0	0	0	0	0	0
Extrapyramidal symptoms	apixaban	rivaroxaban	EXTRAPYRAMIDAL DISORDER	0	0	0	0	0	0	0	0	0
Extrapyramidal symptoms	apixaban	rivaroxaban	HYPERKINESIA	0	0	11	0	13.85681974	0	0	0	0
Extrapyramidal symptoms	apixaban	rivaroxaban	HYPERTONIA	0	0	30	1.008240556	13.99020013	0	0	0	0
Extrapyramidal symptoms	apixaban	rivaroxaban	TARDIVE DYSKINESIA	0	0	0	0	0	0	0	0	0
Heart failure	apixaban	enoxaparin	CARDIAC FAILURE	1	1	729	3.009496794	977.1898494	0	0	0	0
Heart failure	apixaban	enoxaparin	CARDIAC FAILURE CONGESTIVE	0	0	976	2.230688655	1059.071291	0	0	0	0
Heart failure	apixaban	enoxaparin	CARDIOMYOPATHY	0	0	207	3.560168481	307.2051696	0	0	0	0
Heart failure	apixaban	enoxaparin	PULMONARY OEDEMA	1	1	566	3.742125924	866.5444834	0	0	0	0
Heart failure	apixaban	fondaparinux-sodium	CARDIAC FAILURE	0	0	729	3.009496794	977.1898494	0	0	0	0
Heart failure	apixaban	fondaparinux-sodium	CARDIAC FAILURE CONGESTIVE	0	0	976	2.230688655	1059.071291	0	0	0	0
Heart failure	apixaban	fondaparinux-sodium	CARDIOMYOPATHY	0	0	207	3.560168481	307.2051696	0	0	0	0
Heart failure	apixaban	fondaparinux-sodium	PULMONARY OEDEMA	0	0	566	3.742125924	866.5444834	0	0	0	0
Heart failure	apixaban	rivaroxaban	CARDIAC FAILURE	0	1	729	3.009496794	977.1898494	0	0	0	0
Heart failure	apixaban	rivaroxaban	CARDIAC FAILURE CONGESTIVE	0	0	976	2.230688655	1059.071291	0	0	0	0
Heart failure	apixaban	rivaroxaban	CARDIOMYOPATHY	0	0	207	3.560168481	307.2051696	0	0	0	0
Heart failure	apixaban	rivaroxaban	PULMONARY OEDEMA	0	0	566	3.742125924	866.5444834	0	0	0	0
Hepatic toxicity	apixaban	enoxaparin	CHOLESTASIS	0	0	264	5.083269679	475.821727	0	0	0	0
Hepatic toxicity	apixaban	enoxaparin	HEPATIC FAILURE	0	0	358	3.126286732	490.7961673	0	0	0	0
Hepatic toxicity	apixaban	enoxaparin	HEPATIC NECROSIS	0	0	30	1.530027641	23.16446386	0	0	0	0
Hepatic toxicity	apixaban	enoxaparin	HEPATITIS	0	1	199	2.373817761	225.3299254	0	0	0	0
Hepatic toxicity	apixaban	enoxaparin	HEPATOTOXICITY	0	1	122	2.385791226	138.5974576	0	0	0	0
Hepatic toxicity	apixaban	enoxaparin	JAUNDICE	0	0	265	2.261448873	289.3172535	0	0	0	0
Hepatic toxicity	apixaban	enoxaparin	JAUNDICE CHOLESTATIC	0	0	42	3.066839535	56.77575373	0	0	0	0
Hepatic toxicity	apixaban	enoxaparin	LIVER INJURY	0	1	96	2.284220734	105.5089744	0	0	0	0
Hepatic toxicity	apixaban	fondaparinux-sodium	CHOLESTASIS	0	0	264	5.083269679	475.821727	0	0	0	0
Hepatic toxicity	apixaban	fondaparinux-sodium	HEPATIC FAILURE	0	0	358	3.126286732	490.7961673	0	0	0	0
Hepatic toxicity	apixaban	fondaparinux-sodium	HEPATIC NECROSIS	0	0	30	1.530027641	23.16446386	0	0	0	0
Hepatic toxicity	apixaban	fondaparinux-sodium	HEPATITIS	0	0	199	2.373817761	225.3299254	0	0	0	0
Hepatic toxicity	apixaban	fondaparinux-sodium	HEPATOTOXICITY	0	0	122	2.385791226	138.5974576	0	0	0	0
Hepatic toxicity	apixaban	fondaparinux-sodium	JAUNDICE	0	0	265	2.261448873	289.3172535	0	0	0	0
Hepatic toxicity	apixaban	fondaparinux-sodium	JAUNDICE CHOLESTATIC	0	0	42	3.066839535	56.77575373	0	0	0	0
Hepatic toxicity	apixaban	fondaparinux-sodium	LIVER INJURY	0	0	96	2.284220734	105.5089744	0	0	0	0
Hepatic toxicity	apixaban	rivaroxaban	CHOLESTASIS	1	0	264	5.083269679	475.821727	0	0	0	0
Hepatic toxicity	apixaban	rivaroxaban	HEPATIC FAILURE	0	0	358	3.126286732	490.7961673	0	0	0	0
Hepatic toxicity	apixaban	rivaroxaban	HEPATIC NECROSIS	0	0	30	1.530027641	23.16446386	0	0	0	0
Hepatic toxicity	apixaban	rivaroxaban	HEPATITIS	1	0	199	2.373817761	225.3299254	0	0	0	0
Hepatic toxicity	apixaban	rivaroxaban	HEPATOTOXICITY	0	1	122	2.385791226	138.5974576	0	0	0	0
Hepatic toxicity	apixaban	rivaroxaban	JAUNDICE	1	1	265	2.261448873	289.3172535	0	0	0	0
Hepatic toxicity	apixaban	rivaroxaban	JAUNDICE CHOLESTATIC	0	0	42	3.066839535	56.77575373	0	0	0	0
Hepatic toxicity	apixaban	rivaroxaban	LIVER INJURY	0	1	96	2.284220734	105.5089744	0	0	0	0
Hypersensitivity	apixaban	enoxaparin	ANAPHYLACTIC REACTION	0	1	192	1.358317908	130.8514048	1	1	1	1
Hypersensitivity	apixaban	enoxaparin	ANAPHYLACTIC SHOCK	0	0	105	1.41047627	74.51833938	0	0	1	1
Hypersensitivity	apixaban	enoxaparin	ANAPHYLACTOID REACTION	1	0	56	3.256854376	78.6530219	0	0	1	1
Hypersensitivity	apixaban	enoxaparin	ANGIOEDEMA	0	1	155	1.212375505	92.50837931	0	0	1	1
Hypersensitivity	apixaban	enoxaparin	EOSINOPHILIA	0	1	222	4.848986029	390.6375448	0	0	1	1
Hypersensitivity	apixaban	enoxaparin	HYPERSENSITIVITY	1	1	553	1.154158326	311.4388349	1	1	1	1
Hypersensitivity	apixaban	enoxaparin	LARYNGEAL OEDEMA	0	0	44	1.977334106	43.04728104	0	0	1	1
Hypersensitivity	apixaban	enoxaparin	PHOTOSENSITIVITY REACTION	0	1	0	0	0	0	0	1	1
Hypersensitivity	apixaban	enoxaparin	URTICARIA	1	1	0	0	0	0	0	1	1
Hypersensitivity	apixaban	fondaparinux-sodium	ANAPHYLACTIC REACTION	0	0	192	1.358317908	130.8514048	1	1	1	1
Hypersensitivity	apixaban	fondaparinux-sodium	ANAPHYLACTIC SHOCK	0	0	105	1.41047627	74.51833938	0	0	1	1
Hypersensitivity	apixaban	fondaparinux-sodium	ANAPHYLACTOID REACTION	0	0	56	3.256854376	78.6530219	0	0	1	1
Hypersensitivity	apixaban	fondaparinux-sodium	ANGIOEDEMA	0	0	155	1.212375505	92.50837931	0	0	1	1
Hypersensitivity	apixaban	fondaparinux-sodium	EOSINOPHILIA	0	0	222	4.848986029	390.6375448	0	0	1	1
Hypersensitivity	apixaban	fondaparinux-sodium	HYPERSENSITIVITY	1	0	553	1.154158326	311.4388349	1	1	1	1
Hypersensitivity	apixaban	fondaparinux-sodium	LARYNGEAL OEDEMA	0	0	44	1.977334106	43.04728104	0	0	1	1
Hypersensitivity	apixaban	fondaparinux-sodium	PHOTOSENSITIVITY REACTION	0	0	0	0	0	0	0	1	1
Hypersensitivity	apixaban	fondaparinux-sodium	URTICARIA	0	0	0	0	0	0	0	1	1
Hypersensitivity	apixaban	rivaroxaban	ANAPHYLACTIC REACTION	1	0	192	1.358317908	130.8514048	1	1	1	1
Hypersensitivity	apixaban	rivaroxaban	ANAPHYLACTIC SHOCK	1	0	105	1.41047627	74.51833938	0	0	1	1
Hypersensitivity	apixaban	rivaroxaban	ANAPHYLACTOID REACTION	0	0	56	3.256854376	78.6530219	0	0	1	1
Hypersensitivity	apixaban	rivaroxaban	ANGIOEDEMA	1	0	155	1.212375505	92.50837931	0	0	1	1
Hypersensitivity	apixaban	rivaroxaban	EOSINOPHILIA	0	0	222	4.848986029	390.6375448	0	0	1	1
Hypersensitivity	apixaban	rivaroxaban	HYPERSENSITIVITY	1	0	553	1.154158326	311.4388349	1	1	1	1
Hypersensitivity	apixaban	rivaroxaban	LARYNGEAL OEDEMA	0	0	44	1.977334106	43.04728104	0	0	1	1
Hypersensitivity	apixaban	rivaroxaban	PHOTOSENSITIVITY REACTION	0	0	0	0	0	0	0	1	1
Hypersensitivity	apixaban	rivaroxaban	URTICARIA	0	0	0	0	0	0	0	1	1
Hypertension	apixaban	enoxaparin	HYPERTENSION	0	1	1015	1.541744805	795.6612353	0	0	0	0
Hypertension	apixaban	fondaparinux-sodium	HYPERTENSION	1	0	1015	1.541744805	795.6612353	0	0	0	0
Hypertension	apixaban	rivaroxaban	HYPERTENSION	0	0	1015	1.541744805	795.6612353	0	0	0	0
Impaired wound healing	apixaban	enoxaparin	GASTRIC ULCER	0	0	199	2.936693308	261.7223984	0	0	0	0
Impaired wound healing	apixaban	enoxaparin	IMPAIRED HEALING	0	0	222	2.113547083	229.7174444	0	0	0	0
Impaired wound healing	apixaban	enoxaparin	PEPTIC ULCER	0	0	43	3.156433563	59.21000936	0	0	0	0
Impaired wound healing	apixaban	enoxaparin	SKIN ULCER	0	0	170	2.283138145	186.8571635	0	0	0	0
Impaired wound healing	apixaban	enoxaparin	STOMATITIS	0	0	149	1.010473199	69.78532846	0	0	0	0
Impaired wound healing	apixaban	enoxaparin	ULCER	1	0	80	1.523277177	61.51899772	0	0	0	0
Impaired wound healing	apixaban	fondaparinux-sodium	GASTRIC ULCER	0	0	199	2.936693308	261.7223984	0	0	0	0
Impaired wound healing	apixaban	fondaparinux-sodium	IMPAIRED HEALING	0	0	222	2.113547083	229.7174444	0	0	0	0
Impaired wound healing	apixaban	fondaparinux-sodium	PEPTIC ULCER	0	0	43	3.156433563	59.21000936	0	0	0	0
Impaired wound healing	apixaban	fondaparinux-sodium	SKIN ULCER	0	0	170	2.283138145	186.8571635	0	0	0	0
Impaired wound healing	apixaban	fondaparinux-sodium	STOMATITIS	0	0	149	1.010473199	69.78532846	0	0	0	0
Impaired wound healing	apixaban	fondaparinux-sodium	ULCER	1	0	80	1.523277177	61.51899772	0	0	0	0
Impaired wound healing	apixaban	rivaroxaban	GASTRIC ULCER	0	1	199	2.936693308	261.7223984	0	0	0	0
Impaired wound healing	apixaban	rivaroxaban	IMPAIRED HEALING	0	0	222	2.113547083	229.7174444	0	0	0	0
Impaired wound healing	apixaban	rivaroxaban	PEPTIC ULCER	0	0	43	3.156433563	59.21000936	0	0	0	0
Impaired wound healing	apixaban	rivaroxaban	SKIN ULCER	0	0	170	2.283138145	186.8571635	0	0	0	0
Impaired wound healing	apixaban	rivaroxaban	STOMATITIS	0	0	149	1.010473199	69.78532846	0	0	0	0
Impaired wound healing	apixaban	rivaroxaban	ULCER	0	0	80	1.523277177	61.51899772	0	0	0	0
Infection and Infestation	apixaban	enoxaparin	BACTERIAL INFECTION	0	0	118	2.181453294	125.1389018	0	0	0	0
Infection and Infestation	apixaban	enoxaparin	BRONCHITIS	0	0	315	1.286061726	201.9610566	0	0	0	0
Infection and Infestation	apixaban	enoxaparin	CANDIDA INFECTION	0	0	0	0	0	0	0	0	0
Infection and Infestation	apixaban	enoxaparin	CELLULITIS	0	0	407	2.603424217	493.5255565	0	0	0	0
Infection and Infestation	apixaban	enoxaparin	CONJUNCTIVITIS	0	0	56	1.562360815	44.16574673	0	0	0	0
Infection and Infestation	apixaban	enoxaparin	FUNGAL INFECTION	0	0	117	1.230011133	71.0420393	0	0	0	0
Infection and Infestation	apixaban	enoxaparin	INFECTION	0	1	610	1.715586599	528.4678482	0	0	0	0
Infection and Infestation	apixaban	enoxaparin	PNEUMONIA	1	1	1699	1.969093959	1674.908343	0	0	0	0
Infection and Infestation	apixaban	enoxaparin	THROMBOPHLEBITIS	0	0	86	5.833841978	165.5389737	0	0	0	0
Infection and Infestation	apixaban	enoxaparin	UPPER RESPIRATORY TRACT INFECTION	0	0	160	1.220515741	96.27863326	0	0	0	0
Infection and Infestation	apixaban	enoxaparin	URINARY TRACT INFECTION	0	0	806	1.807812659	733.3683378	0	0	0	0
Infection and Infestation	apixaban	fondaparinux-sodium	BACTERIAL INFECTION	0	0	118	2.181453294	125.1389018	0	0	0	0
Infection and Infestation	apixaban	fondaparinux-sodium	BRONCHITIS	0	0	315	1.286061726	201.9610566	0	0	0	0
Infection and Infestation	apixaban	fondaparinux-sodium	CANDIDA INFECTION	0	0	0	0	0	0	0	0	0
Infection and Infestation	apixaban	fondaparinux-sodium	CELLULITIS	0	0	407	2.603424217	493.5255565	0	0	0	0
Infection and Infestation	apixaban	fondaparinux-sodium	CONJUNCTIVITIS	0	0	56	1.562360815	44.16574673	0	0	0	0
Infection and Infestation	apixaban	fondaparinux-sodium	FUNGAL INFECTION	0	0	117	1.230011133	71.0420393	0	0	0	0
Infection and Infestation	apixaban	fondaparinux-sodium	INFECTION	0	0	610	1.715586599	528.4678482	0	0	0	0
Infection and Infestation	apixaban	fondaparinux-sodium	PNEUMONIA	1	0	1699	1.969093959	1674.908343	0	0	0	0
Infection and Infestation	apixaban	fondaparinux-sodium	THROMBOPHLEBITIS	0	0	86	5.833841978	165.5389737	0	0	0	0
Infection and Infestation	apixaban	fondaparinux-sodium	UPPER RESPIRATORY TRACT INFECTION	0	0	160	1.220515741	96.27863326	0	0	0	0
Infection and Infestation	apixaban	fondaparinux-sodium	URINARY TRACT INFECTION	1	0	806	1.807812659	733.3683378	0	0	0	0
Infection and Infestation	apixaban	rivaroxaban	BACTERIAL INFECTION	0	0	118	2.181453294	125.1389018	0	0	0	0
Infection and Infestation	apixaban	rivaroxaban	BRONCHITIS	0	0	315	1.286061726	201.9610566	0	0	0	0
Infection and Infestation	apixaban	rivaroxaban	CANDIDA INFECTION	0	0	0	0	0	0	0	0	0
Infection and Infestation	apixaban	rivaroxaban	CELLULITIS	0	0	407	2.603424217	493.5255565	0	0	0	0
Infection and Infestation	apixaban	rivaroxaban	CONJUNCTIVITIS	0	0	56	1.562360815	44.16574673	0	0	0	0
Infection and Infestation	apixaban	rivaroxaban	FUNGAL INFECTION	0	0	117	1.230011133	71.0420393	0	0	0	0
Infection and Infestation	apixaban	rivaroxaban	INFECTION	0	1	610	1.715586599	528.4678482	0	0	0	0
Infection and Infestation	apixaban	rivaroxaban	PNEUMONIA	0	0	1699	1.969093959	1674.908343	0	0	0	0
Infection and Infestation	apixaban	rivaroxaban	THROMBOPHLEBITIS	0	0	86	5.833841978	165.5389737	0	0	0	0
Infection and Infestation	apixaban	rivaroxaban	UPPER RESPIRATORY TRACT INFECTION	0	0	160	1.220515741	96.27863326	0	0	0	0
Infection and Infestation	apixaban	rivaroxaban	URINARY TRACT INFECTION	1	0	806	1.807812659	733.3683378	0	0	0	0
Interstitial lung disease	apixaban	enoxaparin	INTERSTITIAL LUNG DISEASE	0	0	221	1.727533176	192.1615338	0	0	0	0
Interstitial lung disease	apixaban	fondaparinux-sodium	INTERSTITIAL LUNG DISEASE	0	0	221	1.727533176	192.1615338	0	0	0	0
Interstitial lung disease	apixaban	rivaroxaban	INTERSTITIAL LUNG DISEASE	0	0	221	1.727533176	192.1615338	0	0	0	0
Metabolism	apixaban	enoxaparin	BLOOD GLUCOSE INCREASED	0	0	0	0	0	0	0	0	0
Metabolism	apixaban	enoxaparin	DIABETES MELLITUS	0	0	343	1.160640158	194.1980663	0	0	0	0
Metabolism	apixaban	enoxaparin	HYPERCHOLESTEROLAEMIA	0	0	92	2.679007914	113.6144301	0	0	0	0
Metabolism	apixaban	enoxaparin	HYPERGLYCAEMIA	0	0	254	2.009462092	252.229738	0	0	0	0
Metabolism	apixaban	enoxaparin	HYPERLIPIDAEMIA	1	0	189	3.036135712	254.0379776	0	0	0	0
Metabolism	apixaban	enoxaparin	HYPOGLYCAEMIA	0	0	249	1.406630963	176.3946364	0	0	0	0
Metabolism	apixaban	enoxaparin	WEIGHT INCREASED	0	0	0	0	0	0	0	0	0
Metabolism	apixaban	fondaparinux-sodium	BLOOD GLUCOSE INCREASED	0	0	0	0	0	0	0	0	0
Metabolism	apixaban	fondaparinux-sodium	DIABETES MELLITUS	0	0	343	1.160640158	194.1980663	0	0	0	0
Metabolism	apixaban	fondaparinux-sodium	HYPERCHOLESTEROLAEMIA	0	0	92	2.679007914	113.6144301	0	0	0	0
Metabolism	apixaban	fondaparinux-sodium	HYPERGLYCAEMIA	0	0	254	2.009462092	252.229738	0	0	0	0
Metabolism	apixaban	fondaparinux-sodium	HYPERLIPIDAEMIA	0	0	189	3.036135712	254.0379776	0	0	0	0
Metabolism	apixaban	fondaparinux-sodium	HYPOGLYCAEMIA	0	0	249	1.406630963	176.3946364	0	0	0	0
Metabolism	apixaban	fondaparinux-sodium	WEIGHT INCREASED	0	0	0	0	0	0	0	0	0
Metabolism	apixaban	rivaroxaban	BLOOD GLUCOSE INCREASED	0	0	0	0	0	0	0	0	0
Metabolism	apixaban	rivaroxaban	DIABETES MELLITUS	0	0	343	1.160640158	194.1980663	0	0	0	0
Metabolism	apixaban	rivaroxaban	HYPERCHOLESTEROLAEMIA	0	0	92	2.679007914	113.6144301	0	0	0	0
Metabolism	apixaban	rivaroxaban	HYPERGLYCAEMIA	0	0	254	2.009462092	252.229738	0	0	0	0
Metabolism	apixaban	rivaroxaban	HYPERLIPIDAEMIA	0	0	189	3.036135712	254.0379776	0	0	0	0
Metabolism	apixaban	rivaroxaban	HYPOGLYCAEMIA	0	0	249	1.406630963	176.3946364	0	0	0	0
Metabolism	apixaban	rivaroxaban	WEIGHT INCREASED	0	0	0	0	0	0	0	0	0
Myopathy	apixaban	enoxaparin	MYOPATHY	0	0	50	1.734907971	43.59384542	0	0	0	0
Myopathy	apixaban	enoxaparin	RHABDOMYOLYSIS	0	0	260	1.728861325	226.2956559	0	0	0	0
Myopathy	apixaban	fondaparinux-sodium	MYOPATHY	0	0	50	1.734907971	43.59384542	0	0	0	0
Myopathy	apixaban	fondaparinux-sodium	RHABDOMYOLYSIS	0	0	260	1.728861325	226.2956559	0	0	0	0
Myopathy	apixaban	rivaroxaban	MYOPATHY	0	0	50	1.734907971	43.59384542	0	0	0	0
Myopathy	apixaban	rivaroxaban	RHABDOMYOLYSIS	0	0	260	1.728861325	226.2956559	0	0	0	0
Neuroleptic malignant syndrome	apixaban	enoxaparin	NEUROLEPTIC MALIGNANT SYNDROME	0	0	0	0	0	0	0	0	0
Neuroleptic malignant syndrome	apixaban	fondaparinux-sodium	NEUROLEPTIC MALIGNANT SYNDROME	0	0	0	0	0	0	0	0	0
Neuroleptic malignant syndrome	apixaban	rivaroxaban	NEUROLEPTIC MALIGNANT SYNDROME	0	0	0	0	0	0	0	0	0
Neutropenia	apixaban	enoxaparin	AGRANULOCYTOSIS	0	0	214	4.62022423	367.2716057	0	0	0	0
Neutropenia	apixaban	enoxaparin	FEBRILE NEUTROPENIA	0	0	418	2.538839033	497.8934889	0	0	0	0
Neutropenia	apixaban	enoxaparin	GRANULOCYTOPENIA	0	1	29	0	15.08172937	0	0	0	0
Neutropenia	apixaban	enoxaparin	LEUKOPENIA	0	0	439	3.039252052	591.2770299	0	0	0	0
Neutropenia	apixaban	enoxaparin	NEUTROPENIA	0	1	817	2.81439682	1048.055813	0	0	0	0
Neutropenia	apixaban	fondaparinux-sodium	AGRANULOCYTOSIS	0	0	214	4.62022423	367.2716057	0	0	0	0
Neutropenia	apixaban	fondaparinux-sodium	FEBRILE NEUTROPENIA	0	0	418	2.538839033	497.8934889	0	0	0	0
Neutropenia	apixaban	fondaparinux-sodium	GRANULOCYTOPENIA	0	0	29	0	15.08172937	0	0	0	0
Neutropenia	apixaban	fondaparinux-sodium	LEUKOPENIA	0	0	439	3.039252052	591.2770299	0	0	0	0
Neutropenia	apixaban	fondaparinux-sodium	NEUTROPENIA	0	0	817	2.81439682	1048.055813	0	0	0	0
Neutropenia	apixaban	rivaroxaban	AGRANULOCYTOSIS	1	0	214	4.62022423	367.2716057	0	0	0	0
Neutropenia	apixaban	rivaroxaban	FEBRILE NEUTROPENIA	0	0	418	2.538839033	497.8934889	0	0	0	0
Neutropenia	apixaban	rivaroxaban	GRANULOCYTOPENIA	0	0	29	0	15.08172937	0	0	0	0
Neutropenia	apixaban	rivaroxaban	LEUKOPENIA	0	0	439	3.039252052	591.2770299	0	0	0	0
Neutropenia	apixaban	rivaroxaban	NEUTROPENIA	0	0	817	2.81439682	1048.055813	0	0	0	0
Peripheral neuropathy	apixaban	enoxaparin	NEUROPATHY PERIPHERAL	0	0	322	1.503967609	244.8638301	0	0	0	0
Peripheral neuropathy	apixaban	enoxaparin	PARAESTHESIA	0	1	0	0	0	0	0	0	0
Peripheral neuropathy	apixaban	fondaparinux-sodium	NEUROPATHY PERIPHERAL	0	0	322	1.503967609	244.8638301	0	0	0	0
Peripheral neuropathy	apixaban	fondaparinux-sodium	PARAESTHESIA	0	0	0	0	0	0	0	0	0
Peripheral neuropathy	apixaban	rivaroxaban	NEUROPATHY PERIPHERAL	0	0	322	1.503967609	244.8638301	0	0	0	0
Peripheral neuropathy	apixaban	rivaroxaban	PARAESTHESIA	0	0	0	0	0	0	0	0	0
Renal toxicity	apixaban	enoxaparin	ACUTE KIDNEY INJURY	0	1	0	0	0	0	0	0	0
Renal toxicity	apixaban	enoxaparin	AZOTAEMIA	0	0	88	5.880272809	170.018909	0	0	0	0
Renal toxicity	apixaban	enoxaparin	OLIGURIA	0	0	146	6.445437076	294.2287994	0	0	0	0
Renal toxicity	apixaban	enoxaparin	PROTEINURIA	0	0	95	2.00638623	94.11837591	0	0	0	0
Renal toxicity	apixaban	enoxaparin	RENAL FAILURE	0	1	3190	7.90544072	7100.52048	0	0	0	0
Renal toxicity	apixaban	enoxaparin	RENAL IMPAIRMENT	1	1	1451	7.436598475	3127.543106	0	0	0	0
Renal toxicity	apixaban	fondaparinux-sodium	ACUTE KIDNEY INJURY	0	0	0	0	0	0	0	0	0
Renal toxicity	apixaban	fondaparinux-sodium	AZOTAEMIA	0	0	88	5.880272809	170.018909	0	0	0	0
Renal toxicity	apixaban	fondaparinux-sodium	OLIGURIA	0	0	146	6.445437076	294.2287994	0	0	0	0
Renal toxicity	apixaban	fondaparinux-sodium	PROTEINURIA	0	0	95	2.00638623	94.11837591	0	0	0	0
Renal toxicity	apixaban	fondaparinux-sodium	RENAL FAILURE	0	0	3190	7.90544072	7100.52048	0	0	0	0
Renal toxicity	apixaban	fondaparinux-sodium	RENAL IMPAIRMENT	1	0	1451	7.436598475	3127.543106	0	0	0	0
Renal toxicity	apixaban	rivaroxaban	ACUTE KIDNEY INJURY	0	0	0	0	0	0	0	0	0
Renal toxicity	apixaban	rivaroxaban	AZOTAEMIA	0	0	88	5.880272809	170.018909	0	0	0	0
Renal toxicity	apixaban	rivaroxaban	OLIGURIA	0	0	146	6.445437076	294.2287994	0	0	0	0
Renal toxicity	apixaban	rivaroxaban	PROTEINURIA	0	0	95	2.00638623	94.11837591	0	0	0	0
Renal toxicity	apixaban	rivaroxaban	RENAL FAILURE	0	1	3190	7.90544072	7100.52048	0	0	0	0
Renal toxicity	apixaban	rivaroxaban	RENAL IMPAIRMENT	0	1	1451	7.436598475	3127.543106	0	0	0	0
Respiratory failure	apixaban	enoxaparin	RESPIRATORY ARREST	0	0	267	1.932719589	256.5914055	0	0	0	0
Respiratory failure	apixaban	enoxaparin	RESPIRATORY DEPRESSION	0	0	60	1.57693735	47.75975176	0	0	0	0
Respiratory failure	apixaban	enoxaparin	RESPIRATORY FAILURE	0	0	1220	5.005429879	2191.506416	0	0	0	0
Respiratory failure	apixaban	fondaparinux-sodium	RESPIRATORY ARREST	0	0	267	1.932719589	256.5914055	0	0	0	0
Respiratory failure	apixaban	fondaparinux-sodium	RESPIRATORY DEPRESSION	0	0	60	1.57693735	47.75975176	0	0	0	0
Respiratory failure	apixaban	fondaparinux-sodium	RESPIRATORY FAILURE	0	0	1220	5.005429879	2191.506416	0	0	0	0
Respiratory failure	apixaban	rivaroxaban	RESPIRATORY ARREST	0	0	267	1.932719589	256.5914055	0	0	0	0
Respiratory failure	apixaban	rivaroxaban	RESPIRATORY DEPRESSION	0	0	60	1.57693735	47.75975176	0	0	0	0
Respiratory failure	apixaban	rivaroxaban	RESPIRATORY FAILURE	0	0	1220	5.005429879	2191.506416	0	0	0	0
Seizures	apixaban	enoxaparin	EPILEPSY	0	0	105	1.238120163	64.25555931	0	0	0	0
Seizures	apixaban	enoxaparin	SEIZURE	0	0	0	0	0	0	0	0	0
Seizures	apixaban	fondaparinux-sodium	EPILEPSY	0	0	105	1.238120163	64.25555931	0	0	0	0
Seizures	apixaban	fondaparinux-sodium	SEIZURE	0	0	0	0	0	0	0	0	0
Seizures	apixaban	rivaroxaban	EPILEPSY	0	0	105	1.238120163	64.25555931	0	0	0	0
Seizures	apixaban	rivaroxaban	SEIZURE	0	0	0	0	0	0	0	0	0
Sepsis	apixaban	enoxaparin	SEPSIS	0	1	1373	4.043949507	2205.571451	0	0	0	0
Sepsis	apixaban	enoxaparin	SEPTIC SHOCK	0	0	623	5.419262623	1160.583296	0	0	0	0
Sepsis	apixaban	fondaparinux-sodium	SEPSIS	0	0	1373	4.043949507	2205.571451	0	0	0	0
Sepsis	apixaban	fondaparinux-sodium	SEPTIC SHOCK	0	0	623	5.419262623	1160.583296	0	0	0	0
Sepsis	apixaban	rivaroxaban	SEPSIS	0	0	1373	4.043949507	2205.571451	0	0	0	0
Sepsis	apixaban	rivaroxaban	SEPTIC SHOCK	0	0	623	5.419262623	1160.583296	0	0	0	0
Serotonin Syndrome	apixaban	enoxaparin	SEROTONIN SYNDROME	0	1	0	0	0	0	0	0	0
Serotonin Syndrome	apixaban	fondaparinux-sodium	SEROTONIN SYNDROME	0	0	0	0	0	0	0	0	0
Serotonin Syndrome	apixaban	rivaroxaban	SEROTONIN SYNDROME	0	0	0	0	0	0	0	0	0
SJS-TEN	apixaban	enoxaparin	DERMATITIS BULLOUS	1	1	70	2.958776856	92.45269237	0	0	0	0
SJS-TEN	apixaban	enoxaparin	DERMATITIS EXFOLIATIVE	0	0	97	3.268755337	136.5787441	0	0	0	0
SJS-TEN	apixaban	enoxaparin	DRUG REACTION WITH EOSINOPHILIA AND SYSTEMIC SYMPTOMS	0	0	48	1.148003159	26.73060785	0	0	0	0
SJS-TEN	apixaban	enoxaparin	ERYTHEMA MULTIFORME	0	0	58	1.685410527	49.22638895	0	0	0	0
SJS-TEN	apixaban	enoxaparin	STEVENS-JOHNSON SYNDROME	0	1	245	2.511942652	289.2945558	0	0	0	0
SJS-TEN	apixaban	enoxaparin	TOXIC EPIDERMAL NECROLYSIS	0	1	256	5.408508242	475.669046	0	0	0	0
SJS-TEN	apixaban	fondaparinux-sodium	DERMATITIS BULLOUS	1	0	70	2.958776856	92.45269237	0	0	0	0
SJS-TEN	apixaban	fondaparinux-sodium	DERMATITIS EXFOLIATIVE	0	0	97	3.268755337	136.5787441	0	0	0	0
SJS-TEN	apixaban	fondaparinux-sodium	DRUG REACTION WITH EOSINOPHILIA AND SYSTEMIC SYMPTOMS	0	0	48	1.148003159	26.73060785	0	0	0	0
SJS-TEN	apixaban	fondaparinux-sodium	ERYTHEMA MULTIFORME	0	0	58	1.685410527	49.22638895	0	0	0	0
SJS-TEN	apixaban	fondaparinux-sodium	STEVENS-JOHNSON SYNDROME	0	0	245	2.511942652	289.2945558	0	0	0	0
SJS-TEN	apixaban	fondaparinux-sodium	TOXIC EPIDERMAL NECROLYSIS	0	0	256	5.408508242	475.669046	0	0	0	0
SJS-TEN	apixaban	rivaroxaban	DERMATITIS BULLOUS	0	0	70	2.958776856	92.45269237	0	0	0	0
SJS-TEN	apixaban	rivaroxaban	DERMATITIS EXFOLIATIVE	0	0	97	3.268755337	136.5787441	0	0	0	0
SJS-TEN	apixaban	rivaroxaban	DRUG REACTION WITH EOSINOPHILIA AND SYSTEMIC SYMPTOMS	0	0	48	1.148003159	26.73060785	0	0	0	0
SJS-TEN	apixaban	rivaroxaban	ERYTHEMA MULTIFORME	0	0	58	1.685410527	49.22638895	0	0	0	0
SJS-TEN	apixaban	rivaroxaban	STEVENS-JOHNSON SYNDROME	1	0	245	2.511942652	289.2945558	0	0	0	0
SJS-TEN	apixaban	rivaroxaban	TOXIC EPIDERMAL NECROLYSIS	0	0	256	5.408508242	475.669046	0	0	0	0
Sleep Disturbance	apixaban	enoxaparin	APNOEA	0	0	81	2.519298495	95.75279859	0	0	0	0
Sleep Disturbance	apixaban	enoxaparin	INSOMNIA	0	1	0	0	0	0	0	0	0
Sleep Disturbance	apixaban	enoxaparin	SLEEP DISORDER	0	0	0	0	0	0	0	0	0
Sleep Disturbance	apixaban	fondaparinux-sodium	APNOEA	0	0	81	2.519298495	95.75279859	0	0	0	0
Sleep Disturbance	apixaban	fondaparinux-sodium	INSOMNIA	1	0	0	0	0	0	0	0	0
Sleep Disturbance	apixaban	fondaparinux-sodium	SLEEP DISORDER	0	0	0	0	0	0	0	0	0
Sleep Disturbance	apixaban	rivaroxaban	APNOEA	0	0	81	2.519298495	95.75279859	0	0	0	0
Sleep Disturbance	apixaban	rivaroxaban	INSOMNIA	0	0	0	0	0	0	0	0	0
Sleep Disturbance	apixaban	rivaroxaban	SLEEP DISORDER	0	0	0	0	0	0	0	0	0
Special senses impairment	apixaban	enoxaparin	BLINDNESS	0	0	0	0	0	0	0	0	0
Special senses impairment	apixaban	enoxaparin	CATARACT	0	0	0	0	0	0	0	0	0
Special senses impairment	apixaban	enoxaparin	DEAFNESS	0	0	77	1.088315313	39.98080371	0	0	0	0
Special senses impairment	apixaban	enoxaparin	DIPLOPIA	0	0	0	0	0	0	0	0	0
Special senses impairment	apixaban	enoxaparin	DYSGEUSIA	0	1	0	0	0	0	0	0	0
Special senses impairment	apixaban	enoxaparin	GLAUCOMA	0	0	0	0	0	0	0	0	0
Special senses impairment	apixaban	enoxaparin	TINNITUS	0	0	0	0	0	0	0	0	0
Special senses impairment	apixaban	enoxaparin	VISION BLURRED	0	0	0	0	0	0	0	0	0
Special senses impairment	apixaban	enoxaparin	VISUAL ACUITY REDUCED	0	0	0	0	0	0	0	0	0
Special senses impairment	apixaban	enoxaparin	VISUAL FIELD DEFECT	0	0	38	1.252221674	23.55801781	0	0	0	0
Special senses impairment	apixaban	enoxaparin	VISUAL IMPAIRMENT	0	0	0	0	0	0	0	0	0
Special senses impairment	apixaban	fondaparinux-sodium	BLINDNESS	0	0	0	0	0	0	0	0	0
Special senses impairment	apixaban	fondaparinux-sodium	CATARACT	0	0	0	0	0	0	0	0	0
Special senses impairment	apixaban	fondaparinux-sodium	DEAFNESS	0	0	77	1.088315313	39.98080371	0	0	0	0
Special senses impairment	apixaban	fondaparinux-sodium	DIPLOPIA	0	0	0	0	0	0	0	0	0
Special senses impairment	apixaban	fondaparinux-sodium	DYSGEUSIA	0	0	0	0	0	0	0	0	0
Special senses impairment	apixaban	fondaparinux-sodium	GLAUCOMA	0	0	0	0	0	0	0	0	0
Special senses impairment	apixaban	fondaparinux-sodium	TINNITUS	0	0	0	0	0	0	0	0	0
Special senses impairment	apixaban	fondaparinux-sodium	VISION BLURRED	0	0	0	0	0	0	0	0	0
Special senses impairment	apixaban	fondaparinux-sodium	VISUAL ACUITY REDUCED	0	0	0	0	0	0	0	0	0
Special senses impairment	apixaban	fondaparinux-sodium	VISUAL FIELD DEFECT	0	0	38	1.252221674	23.55801781	0	0	0	0
Special senses impairment	apixaban	fondaparinux-sodium	VISUAL IMPAIRMENT	0	0	0	0	0	0	0	0	0
Special senses impairment	apixaban	rivaroxaban	BLINDNESS	0	0	0	0	0	0	0	0	0
Special senses impairment	apixaban	rivaroxaban	CATARACT	0	0	0	0	0	0	0	0	0
Special senses impairment	apixaban	rivaroxaban	DEAFNESS	0	0	77	1.088315313	39.98080371	0	0	0	0
Special senses impairment	apixaban	rivaroxaban	DIPLOPIA	0	0	0	0	0	0	0	0	0
Special senses impairment	apixaban	rivaroxaban	DYSGEUSIA	0	0	0	0	0	0	0	0	0
Special senses impairment	apixaban	rivaroxaban	GLAUCOMA	0	0	0	0	0	0	0	0	0
Special senses impairment	apixaban	rivaroxaban	TINNITUS	0	0	0	0	0	0	0	0	0
Special senses impairment	apixaban	rivaroxaban	VISION BLURRED	0	0	0	0	0	0	0	0	0
Special senses impairment	apixaban	rivaroxaban	VISUAL ACUITY REDUCED	0	0	0	0	0	0	0	0	0
Special senses impairment	apixaban	rivaroxaban	VISUAL FIELD DEFECT	0	0	38	1.252221674	23.55801781	0	0	0	0
Special senses impairment	apixaban	rivaroxaban	VISUAL IMPAIRMENT	0	0	0	0	0	0	0	0	0
Sudden death	apixaban	enoxaparin	CARDIAC ARREST	0	0	1149	3.630511081	1733.501471	0	0	0	0
Sudden death	apixaban	enoxaparin	SUDDEN DEATH	0	0	133	2.547174096	158.5244374	0	0	0	0
Sudden death	apixaban	fondaparinux-sodium	CARDIAC ARREST	0	0	1149	3.630511081	1733.501471	0	0	0	0
Sudden death	apixaban	fondaparinux-sodium	SUDDEN DEATH	0	0	133	2.547174096	158.5244374	0	0	0	0
Sudden death	apixaban	rivaroxaban	CARDIAC ARREST	0	0	1149	3.630511081	1733.501471	0	0	0	0
Sudden death	apixaban	rivaroxaban	SUDDEN DEATH	0	0	133	2.547174096	158.5244374	0	0	0	0
Suicide	apixaban	enoxaparin	COMPLETED SUICIDE	0	0	0	0	0	0	0	0	0
Suicide	apixaban	enoxaparin	SUICIDAL BEHAVIOUR	0	0	0	0	0	0	0	0	0
Suicide	apixaban	enoxaparin	SUICIDAL IDEATION	0	0	0	0	0	0	0	0	0
Suicide	apixaban	enoxaparin	SUICIDE ATTEMPT	0	0	0	0	0	0	0	0	0
Suicide	apixaban	fondaparinux-sodium	COMPLETED SUICIDE	0	0	0	0	0	0	0	0	0
Suicide	apixaban	fondaparinux-sodium	SUICIDAL BEHAVIOUR	0	0	0	0	0	0	0	0	0
Suicide	apixaban	fondaparinux-sodium	SUICIDAL IDEATION	0	0	0	0	0	0	0	0	0
Suicide	apixaban	fondaparinux-sodium	SUICIDE ATTEMPT	0	0	0	0	0	0	0	0	0
Suicide	apixaban	rivaroxaban	COMPLETED SUICIDE	0	0	0	0	0	0	0	0	0
Suicide	apixaban	rivaroxaban	SUICIDAL BEHAVIOUR	0	0	0	0	0	0	0	0	0
Suicide	apixaban	rivaroxaban	SUICIDAL IDEATION	0	0	0	0	0	0	0	0	0
Suicide	apixaban	rivaroxaban	SUICIDE ATTEMPT	0	0	0	0	0	0	0	0	0
Thrombotic event vessel unspecified	apixaban	enoxaparin	CEREBRAL INFARCTION	0	0	354	4.079679227	568.5701686	0	0	0	0
Thrombotic event vessel unspecified	apixaban	enoxaparin	EMBOLISM	1	1	176	5.577994921	331.7968233	0	0	0	0
Thrombotic event vessel unspecified	apixaban	enoxaparin	THROMBOSIS	1	1	1317	5.064704126	2380.754527	0	0	0	0
Thrombotic event vessel unspecified	apixaban	fondaparinux-sodium	CEREBRAL INFARCTION	0	0	354	4.079679227	568.5701686	0	0	0	0
Thrombotic event vessel unspecified	apixaban	fondaparinux-sodium	EMBOLISM	0	0	176	5.577994921	331.7968233	0	0	0	0
Thrombotic event vessel unspecified	apixaban	fondaparinux-sodium	THROMBOSIS	1	0	1317	5.064704126	2380.754527	0	0	0	0
Thrombotic event vessel unspecified	apixaban	rivaroxaban	CEREBRAL INFARCTION	0	0	354	4.079679227	568.5701686	0	0	0	0
Thrombotic event vessel unspecified	apixaban	rivaroxaban	EMBOLISM	1	1	176	5.577994921	331.7968233	0	0	0	0
Thrombotic event vessel unspecified	apixaban	rivaroxaban	THROMBOSIS	0	0	1317	5.064704126	2380.754527	0	0	0	0
Torsade de Pointes	apixaban	enoxaparin	ELECTROCARDIOGRAM QT PROLONGED	0	0	162	1.807713471	146.7339714	0	0	0	0
Torsade de Pointes	apixaban	enoxaparin	TORSADE DE POINTES	0	0	107	3.956194957	168.7201036	0	0	0	0
Torsade de Pointes	apixaban	fondaparinux-sodium	ELECTROCARDIOGRAM QT PROLONGED	0	0	162	1.807713471	146.7339714	0	0	0	0
Torsade de Pointes	apixaban	fondaparinux-sodium	TORSADE DE POINTES	0	0	107	3.956194957	168.7201036	0	0	0	0
Torsade de Pointes	apixaban	rivaroxaban	ELECTROCARDIOGRAM QT PROLONGED	0	0	162	1.807713471	146.7339714	0	0	0	0
Torsade de Pointes	apixaban	rivaroxaban	TORSADE DE POINTES	0	0	107	3.956194957	168.7201036	0	0	0	0
Venous thrombotic event	apixaban	enoxaparin	DEEP VEIN THROMBOSIS	1	1	2172	7.557182146	4726.751946	0	0	0	0
Venous thrombotic event	apixaban	enoxaparin	PULMONARY EMBOLISM	0	1	2622	6.853652105	5484.876429	0	0	0	0
Venous thrombotic event	apixaban	fondaparinux-sodium	DEEP VEIN THROMBOSIS	1	0	2172	7.557182146	4726.751946	0	0	0	0
Venous thrombotic event	apixaban	fondaparinux-sodium	PULMONARY EMBOLISM	1	0	2622	6.853652105	5484.876429	0	0	0	0
Venous thrombotic event	apixaban	rivaroxaban	DEEP VEIN THROMBOSIS	1	1	2172	7.557182146	4726.751946	0	0	0	0
Venous thrombotic event	apixaban	rivaroxaban	PULMONARY EMBOLISM	1	1	2622	6.853652105	5484.876429	0	0	0	0
Abnormal bleeding	avanafil	dipyridamole	CEREBELLAR HAEMORRHAGE	0	0	9	0	9.484282083	0	0	0	0
Abnormal bleeding	avanafil	dipyridamole	CEREBRAL HAEMORRHAGE	0	1	277	2.608266895	334.322861	0	0	0	0
Abnormal bleeding	avanafil	dipyridamole	COAGULOPATHY	0	0	102	1.766361216	89.76489038	0	0	0	0
Abnormal bleeding	avanafil	dipyridamole	GASTROINTESTINAL HAEMORRHAGE	0	1	505	1.754451579	443.0871595	0	0	0	0
Abnormal bleeding	avanafil	dipyridamole	HAEMATOMA	0	1	274	3.421598171	395.5619931	0	0	0	0
Abnormal bleeding	avanafil	dipyridamole	HAEMORRHAGE	1	1	376	1.288281304	239.3342504	0	0	0	0
Abnormal bleeding	avanafil	dipyridamole	HAEMORRHAGE INTRACRANIAL	0	0	70	1.505700549	52.73243894	0	0	0	0
Abnormal bleeding	avanafil	dipyridamole	RECTAL HAEMORRHAGE	0	1	250	1.930567255	238.3688628	0	0	0	0
Abnormal bleeding	avanafil	dipyridamole	VAGINAL HAEMORRHAGE	0	0	0	0	0	0	0	0	0
Abnormal bleeding	avanafil	pentoxifylline	CEREBELLAR HAEMORRHAGE	0	0	9	0	9.484282083	0	0	0	0
Abnormal bleeding	avanafil	pentoxifylline	CEREBRAL HAEMORRHAGE	0	1	277	2.608266895	334.322861	0	0	0	0
Abnormal bleeding	avanafil	pentoxifylline	COAGULOPATHY	0	0	102	1.766361216	89.76489038	0	0	0	0
Abnormal bleeding	avanafil	pentoxifylline	GASTROINTESTINAL HAEMORRHAGE	0	1	505	1.754451579	443.0871595	0	0	0	0
Abnormal bleeding	avanafil	pentoxifylline	HAEMATOMA	0	0	274	3.421598171	395.5619931	0	0	0	0
Abnormal bleeding	avanafil	pentoxifylline	HAEMORRHAGE	1	1	376	1.288281304	239.3342504	0	0	0	0
Abnormal bleeding	avanafil	pentoxifylline	HAEMORRHAGE INTRACRANIAL	0	0	70	1.505700549	52.73243894	0	0	0	0
Abnormal bleeding	avanafil	pentoxifylline	RECTAL HAEMORRHAGE	0	0	250	1.930567255	238.3688628	0	0	0	0
Abnormal bleeding	avanafil	pentoxifylline	VAGINAL HAEMORRHAGE	0	0	0	0	0	0	0	0	0
Abnormal bleeding	avanafil	sildenafil	CEREBELLAR HAEMORRHAGE	0	0	9	0	9.484282083	0	0	0	0
Abnormal bleeding	avanafil	sildenafil	CEREBRAL HAEMORRHAGE	1	1	277	2.608266895	334.322861	0	0	0	0
Abnormal bleeding	avanafil	sildenafil	COAGULOPATHY	0	0	102	1.766361216	89.76489038	0	0	0	0
Abnormal bleeding	avanafil	sildenafil	GASTROINTESTINAL HAEMORRHAGE	0	1	505	1.754451579	443.0871595	0	0	0	0
Abnormal bleeding	avanafil	sildenafil	HAEMATOMA	0	0	274	3.421598171	395.5619931	0	0	0	0
Abnormal bleeding	avanafil	sildenafil	HAEMORRHAGE	1	1	376	1.288281304	239.3342504	0	0	0	0
Abnormal bleeding	avanafil	sildenafil	HAEMORRHAGE INTRACRANIAL	0	0	70	1.505700549	52.73243894	0	0	0	0
Abnormal bleeding	avanafil	sildenafil	RECTAL HAEMORRHAGE	1	0	250	1.930567255	238.3688628	0	0	0	0
Abnormal bleeding	avanafil	sildenafil	VAGINAL HAEMORRHAGE	0	0	0	0	0	0	0	0	0
Abnormal bleeding	avanafil	tadalafil	CEREBELLAR HAEMORRHAGE	0	0	9	0	9.484282083	0	0	0	0
Abnormal bleeding	avanafil	tadalafil	CEREBRAL HAEMORRHAGE	0	1	277	2.608266895	334.322861	0	0	0	0
Abnormal bleeding	avanafil	tadalafil	COAGULOPATHY	0	0	102	1.766361216	89.76489038	0	0	0	0
Abnormal bleeding	avanafil	tadalafil	GASTROINTESTINAL HAEMORRHAGE	0	1	505	1.754451579	443.0871595	0	0	0	0
Abnormal bleeding	avanafil	tadalafil	HAEMATOMA	0	0	274	3.421598171	395.5619931	0	0	0	0
Abnormal bleeding	avanafil	tadalafil	HAEMORRHAGE	1	1	376	1.288281304	239.3342504	0	0	0	0
Abnormal bleeding	avanafil	tadalafil	HAEMORRHAGE INTRACRANIAL	0	0	70	1.505700549	52.73243894	0	0	0	0
Abnormal bleeding	avanafil	tadalafil	RECTAL HAEMORRHAGE	1	0	250	1.930567255	238.3688628	0	0	0	0
Abnormal bleeding	avanafil	tadalafil	VAGINAL HAEMORRHAGE	0	0	0	0	0	0	0	0	0
Abnormal bleeding	avanafil	vardenafil	CEREBELLAR HAEMORRHAGE	0	0	9	0	9.484282083	0	0	0	0
Abnormal bleeding	avanafil	vardenafil	CEREBRAL HAEMORRHAGE	0	1	277	2.608266895	334.322861	0	0	0	0
Abnormal bleeding	avanafil	vardenafil	COAGULOPATHY	0	0	102	1.766361216	89.76489038	0	0	0	0
Abnormal bleeding	avanafil	vardenafil	GASTROINTESTINAL HAEMORRHAGE	0	1	505	1.754451579	443.0871595	0	0	0	0
Abnormal bleeding	avanafil	vardenafil	HAEMATOMA	0	0	274	3.421598171	395.5619931	0	0	0	0
Abnormal bleeding	avanafil	vardenafil	HAEMORRHAGE	1	1	376	1.288281304	239.3342504	0	0	0	0
Abnormal bleeding	avanafil	vardenafil	HAEMORRHAGE INTRACRANIAL	0	0	70	1.505700549	52.73243894	0	0	0	0
Abnormal bleeding	avanafil	vardenafil	RECTAL HAEMORRHAGE	0	0	250	1.930567255	238.3688628	0	0	0	0
Abnormal bleeding	avanafil	vardenafil	VAGINAL HAEMORRHAGE	0	0	0	0	0	0	0	0	0
Accidents and Injuries	avanafil	dipyridamole	ACCIDENT	0	0	49	1.764758258	43.06840999	0	0	0	0
Accidents and Injuries	avanafil	dipyridamole	FALL	0	0	1081	1.234964413	658.7241876	0	0	0	0
Accidents and Injuries	avanafil	dipyridamole	FRACTURE	0	0	0	0	0	0	0	0	0
Accidents and Injuries	avanafil	dipyridamole	INJURY	0	0	353	1.020447096	165.932096	0	0	0	0
Accidents and Injuries	avanafil	dipyridamole	PARALYSIS	0	0	57	1.267411749	35.48561467	0	0	0	0
Accidents and Injuries	avanafil	dipyridamole	ROAD TRAFFIC ACCIDENT	0	0	181	1.412799309	127.5937432	0	0	0	0
Accidents and Injuries	avanafil	pentoxifylline	ACCIDENT	0	0	49	1.764758258	43.06840999	0	0	0	0
Accidents and Injuries	avanafil	pentoxifylline	FALL	0	0	1081	1.234964413	658.7241876	0	0	0	0
Accidents and Injuries	avanafil	pentoxifylline	FRACTURE	0	1	0	0	0	0	0	0	0
Accidents and Injuries	avanafil	pentoxifylline	INJURY	0	0	353	1.020447096	165.932096	0	0	0	0
Accidents and Injuries	avanafil	pentoxifylline	PARALYSIS	0	0	57	1.267411749	35.48561467	0	0	0	0
Accidents and Injuries	avanafil	pentoxifylline	ROAD TRAFFIC ACCIDENT	0	0	181	1.412799309	127.5937432	0	0	0	0
Accidents and Injuries	avanafil	sildenafil	ACCIDENT	1	0	49	1.764758258	43.06840999	0	0	0	0
Accidents and Injuries	avanafil	sildenafil	FALL	0	0	1081	1.234964413	658.7241876	0	0	0	0
Accidents and Injuries	avanafil	sildenafil	FRACTURE	0	1	0	0	0	0	0	0	0
Accidents and Injuries	avanafil	sildenafil	INJURY	1	1	353	1.020447096	165.932096	0	0	0	0
Accidents and Injuries	avanafil	sildenafil	PARALYSIS	0	0	57	1.267411749	35.48561467	0	0	0	0
Accidents and Injuries	avanafil	sildenafil	ROAD TRAFFIC ACCIDENT	0	0	181	1.412799309	127.5937432	0	0	0	0
Accidents and Injuries	avanafil	tadalafil	ACCIDENT	0	0	49	1.764758258	43.06840999	0	0	0	0
Accidents and Injuries	avanafil	tadalafil	FALL	0	0	1081	1.234964413	658.7241876	0	0	0	0
Accidents and Injuries	avanafil	tadalafil	FRACTURE	0	1	0	0	0	0	0	0	0
Accidents and Injuries	avanafil	tadalafil	INJURY	0	1	353	1.020447096	165.932096	0	0	0	0
Accidents and Injuries	avanafil	tadalafil	PARALYSIS	0	0	57	1.267411749	35.48561467	0	0	0	0
Accidents and Injuries	avanafil	tadalafil	ROAD TRAFFIC ACCIDENT	0	0	181	1.412799309	127.5937432	0	0	0	0
Accidents and Injuries	avanafil	vardenafil	ACCIDENT	1	0	49	1.764758258	43.06840999	0	0	0	0
Accidents and Injuries	avanafil	vardenafil	FALL	0	0	1081	1.234964413	658.7241876	0	0	0	0
Accidents and Injuries	avanafil	vardenafil	FRACTURE	0	0	0	0	0	0	0	0	0
Accidents and Injuries	avanafil	vardenafil	INJURY	1	1	353	1.020447096	165.932096	0	0	0	0
Accidents and Injuries	avanafil	vardenafil	PARALYSIS	0	0	57	1.267411749	35.48561467	0	0	0	0
Accidents and Injuries	avanafil	vardenafil	ROAD TRAFFIC ACCIDENT	0	0	181	1.412799309	127.5937432	0	0	0	0
Acute and chronic pancreatitis	avanafil	dipyridamole	PANCREATITIS	0	0	0	0	0	0	0	0	0
Acute and chronic pancreatitis	avanafil	dipyridamole	PANCREATITIS ACUTE	0	0	74	1.146615112	40.69342587	0	0	0	0
Acute and chronic pancreatitis	avanafil	pentoxifylline	PANCREATITIS	0	1	0	0	0	0	0	0	0
Acute and chronic pancreatitis	avanafil	pentoxifylline	PANCREATITIS ACUTE	0	0	74	1.146615112	40.69342587	0	0	0	0
Acute and chronic pancreatitis	avanafil	sildenafil	PANCREATITIS	0	0	0	0	0	0	0	0	0
Acute and chronic pancreatitis	avanafil	sildenafil	PANCREATITIS ACUTE	0	0	74	1.146615112	40.69342587	0	0	0	0
Acute and chronic pancreatitis	avanafil	tadalafil	PANCREATITIS	0	1	0	0	0	0	0	0	0
Acute and chronic pancreatitis	avanafil	tadalafil	PANCREATITIS ACUTE	0	0	74	1.146615112	40.69342587	0	0	0	0
Acute and chronic pancreatitis	avanafil	vardenafil	PANCREATITIS	0	1	0	0	0	0	0	0	0
Acute and chronic pancreatitis	avanafil	vardenafil	PANCREATITIS ACUTE	0	0	74	1.146615112	40.69342587	0	0	0	0
Arterial thrombotic event	avanafil	dipyridamole	ACUTE MYOCARDIAL INFARCTION	0	1	235	2.004626657	231.3322335	0	0	1	1
Arterial thrombotic event	avanafil	dipyridamole	ANGINA PECTORIS	1	1	194	1.80938301	174.6305361	1	1	1	1
Arterial thrombotic event	avanafil	dipyridamole	CEREBROVASCULAR ACCIDENT	1	1	1335	2.074597491	1363.19302	0	0	1	1
Arterial thrombotic event	avanafil	dipyridamole	MYOCARDIAL INFARCTION	1	0	1054	1.259487597	657.4177344	0	0	1	1
Arterial thrombotic event	avanafil	dipyridamole	TRANSIENT ISCHAEMIC ATTACK	1	1	491	3.82528329	758.3309172	0	0	1	1
Arterial thrombotic event	avanafil	pentoxifylline	ACUTE MYOCARDIAL INFARCTION	0	1	235	2.004626657	231.3322335	0	0	1	1
Arterial thrombotic event	avanafil	pentoxifylline	ANGINA PECTORIS	1	1	194	1.80938301	174.6305361	1	1	1	1
Arterial thrombotic event	avanafil	pentoxifylline	CEREBROVASCULAR ACCIDENT	0	1	1335	2.074597491	1363.19302	0	0	1	1
Arterial thrombotic event	avanafil	pentoxifylline	MYOCARDIAL INFARCTION	0	0	1054	1.259487597	657.4177344	0	0	1	1
Arterial thrombotic event	avanafil	pentoxifylline	TRANSIENT ISCHAEMIC ATTACK	0	0	491	3.82528329	758.3309172	0	0	1	1
Arterial thrombotic event	avanafil	sildenafil	ACUTE MYOCARDIAL INFARCTION	0	1	235	2.004626657	231.3322335	0	0	1	1
Arterial thrombotic event	avanafil	sildenafil	ANGINA PECTORIS	1	1	194	1.80938301	174.6305361	1	1	1	1
Arterial thrombotic event	avanafil	sildenafil	CEREBROVASCULAR ACCIDENT	1	1	1335	2.074597491	1363.19302	0	0	1	1
Arterial thrombotic event	avanafil	sildenafil	MYOCARDIAL INFARCTION	1	0	1054	1.259487597	657.4177344	0	0	1	1
Arterial thrombotic event	avanafil	sildenafil	TRANSIENT ISCHAEMIC ATTACK	1	1	491	3.82528329	758.3309172	0	0	1	1
Arterial thrombotic event	avanafil	tadalafil	ACUTE MYOCARDIAL INFARCTION	0	1	235	2.004626657	231.3322335	0	0	1	1
Arterial thrombotic event	avanafil	tadalafil	ANGINA PECTORIS	1	1	194	1.80938301	174.6305361	1	1	1	1
Arterial thrombotic event	avanafil	tadalafil	CEREBROVASCULAR ACCIDENT	1	1	1335	2.074597491	1363.19302	0	0	1	1
Arterial thrombotic event	avanafil	tadalafil	MYOCARDIAL INFARCTION	1	0	1054	1.259487597	657.4177344	0	0	1	1
Arterial thrombotic event	avanafil	tadalafil	TRANSIENT ISCHAEMIC ATTACK	0	0	491	3.82528329	758.3309172	0	0	1	1
Arterial thrombotic event	avanafil	vardenafil	ACUTE MYOCARDIAL INFARCTION	0	1	235	2.004626657	231.3322335	0	0	1	1
Arterial thrombotic event	avanafil	vardenafil	ANGINA PECTORIS	1	1	194	1.80938301	174.6305361	1	1	1	1
Arterial thrombotic event	avanafil	vardenafil	CEREBROVASCULAR ACCIDENT	1	1	1335	2.074597491	1363.19302	0	0	1	1
Arterial thrombotic event	avanafil	vardenafil	MYOCARDIAL INFARCTION	1	0	1054	1.259487597	657.4177344	0	0	1	1
Arterial thrombotic event	avanafil	vardenafil	TRANSIENT ISCHAEMIC ATTACK	0	1	491	3.82528329	758.3309172	0	0	1	1
Autoimmunity	avanafil	dipyridamole	HAEMOLYTIC ANAEMIA	0	0	35	1.158913789	19.50631386	0	0	0	0
Autoimmunity	avanafil	dipyridamole	MYOSITIS	0	0	38	1.607678718	30.56940551	0	0	0	0
Autoimmunity	avanafil	dipyridamole	VASCULITIS	0	1	47	1.338802779	31.17693725	0	0	0	0
Autoimmunity	avanafil	pentoxifylline	HAEMOLYTIC ANAEMIA	0	0	35	1.158913789	19.50631386	0	0	0	0
Autoimmunity	avanafil	pentoxifylline	MYOSITIS	0	0	38	1.607678718	30.56940551	0	0	0	0
Autoimmunity	avanafil	pentoxifylline	VASCULITIS	0	0	47	1.338802779	31.17693725	0	0	0	0
Autoimmunity	avanafil	sildenafil	HAEMOLYTIC ANAEMIA	0	0	35	1.158913789	19.50631386	0	0	0	0
Autoimmunity	avanafil	sildenafil	MYOSITIS	0	0	38	1.607678718	30.56940551	0	0	0	0
Autoimmunity	avanafil	sildenafil	VASCULITIS	0	1	47	1.338802779	31.17693725	0	0	0	0
Autoimmunity	avanafil	tadalafil	HAEMOLYTIC ANAEMIA	0	0	35	1.158913789	19.50631386	0	0	0	0
Autoimmunity	avanafil	tadalafil	MYOSITIS	0	0	38	1.607678718	30.56940551	0	0	0	0
Autoimmunity	avanafil	tadalafil	VASCULITIS	0	0	47	1.338802779	31.17693725	0	0	0	0
Autoimmunity	avanafil	vardenafil	HAEMOLYTIC ANAEMIA	0	0	35	1.158913789	19.50631386	0	0	0	0
Autoimmunity	avanafil	vardenafil	MYOSITIS	0	0	38	1.607678718	30.56940551	0	0	0	0
Autoimmunity	avanafil	vardenafil	VASCULITIS	0	0	47	1.338802779	31.17693725	0	0	0	0
Bone Marrow Failure	avanafil	dipyridamole	ANAEMIA	0	1	1071	1.878980229	1003.753041	0	0	0	0
Bone Marrow Failure	avanafil	dipyridamole	APLASTIC ANAEMIA	0	0	0	0	0	0	0	0	0
Bone Marrow Failure	avanafil	dipyridamole	BONE MARROW FAILURE	0	0	0	0	0	0	0	0	0
Bone Marrow Failure	avanafil	dipyridamole	PANCYTOPENIA	0	0	171	1.100161234	89.11811378	0	0	0	0
Bone Marrow Failure	avanafil	dipyridamole	THROMBOCYTOPENIA	1	1	431	1.473348375	318.4189467	0	0	0	0
Bone Marrow Failure	avanafil	pentoxifylline	ANAEMIA	0	0	1071	1.878980229	1003.753041	0	0	0	0
Bone Marrow Failure	avanafil	pentoxifylline	APLASTIC ANAEMIA	1	1	0	0	0	0	0	0	0
Bone Marrow Failure	avanafil	pentoxifylline	BONE MARROW FAILURE	0	1	0	0	0	0	0	0	0
Bone Marrow Failure	avanafil	pentoxifylline	PANCYTOPENIA	1	1	171	1.100161234	89.11811378	0	0	0	0
Bone Marrow Failure	avanafil	pentoxifylline	THROMBOCYTOPENIA	1	1	431	1.473348375	318.4189467	0	0	0	0
Bone Marrow Failure	avanafil	sildenafil	ANAEMIA	1	0	1071	1.878980229	1003.753041	0	0	0	0
Bone Marrow Failure	avanafil	sildenafil	APLASTIC ANAEMIA	0	0	0	0	0	0	0	0	0
Bone Marrow Failure	avanafil	sildenafil	BONE MARROW FAILURE	0	0	0	0	0	0	0	0	0
Bone Marrow Failure	avanafil	sildenafil	PANCYTOPENIA	0	0	171	1.100161234	89.11811378	0	0	0	0
Bone Marrow Failure	avanafil	sildenafil	THROMBOCYTOPENIA	0	1	431	1.473348375	318.4189467	0	0	0	0
Bone Marrow Failure	avanafil	tadalafil	ANAEMIA	0	0	1071	1.878980229	1003.753041	0	0	0	0
Bone Marrow Failure	avanafil	tadalafil	APLASTIC ANAEMIA	0	0	0	0	0	0	0	0	0
Bone Marrow Failure	avanafil	tadalafil	BONE MARROW FAILURE	0	0	0	0	0	0	0	0	0
Bone Marrow Failure	avanafil	tadalafil	PANCYTOPENIA	0	0	171	1.100161234	89.11811378	0	0	0	0
Bone Marrow Failure	avanafil	tadalafil	THROMBOCYTOPENIA	0	0	431	1.473348375	318.4189467	0	0	0	0
Bone Marrow Failure	avanafil	vardenafil	ANAEMIA	0	0	1071	1.878980229	1003.753041	0	0	0	0
Bone Marrow Failure	avanafil	vardenafil	APLASTIC ANAEMIA	0	0	0	0	0	0	0	0	0
Bone Marrow Failure	avanafil	vardenafil	BONE MARROW FAILURE	0	0	0	0	0	0	0	0	0
Bone Marrow Failure	avanafil	vardenafil	PANCYTOPENIA	0	0	171	1.100161234	89.11811378	0	0	0	0
Bone Marrow Failure	avanafil	vardenafil	THROMBOCYTOPENIA	0	0	431	1.473348375	318.4189467	0	0	0	0
Cardiac arrhythmia	avanafil	dipyridamole	ARRHYTHMIA	0	1	299	1.938323026	286.1805471	0	0	1	1
Cardiac arrhythmia	avanafil	dipyridamole	ATRIAL FIBRILLATION	0	1	660	2.533306875	782.0809148	0	0	1	1
Cardiac arrhythmia	avanafil	dipyridamole	ATRIOVENTRICULAR BLOCK	1	1	43	1.772240347	37.93970299	0	0	1	1
Cardiac arrhythmia	avanafil	dipyridamole	BRADYCARDIA	1	1	318	2.099872675	325.4900201	0	0	1	1
Cardiac arrhythmia	avanafil	dipyridamole	SUPRAVENTRICULAR TACHYCARDIA	0	1	68	2.057140616	68.31198639	0	0	1	1
Cardiac arrhythmia	avanafil	dipyridamole	TACHYCARDIA	1	1	293	1.180948747	167.6773969	1	1	1	1
Cardiac arrhythmia	avanafil	dipyridamole	VENTRICULAR ARRHYTHMIA	0	1	30	3.209299722	41.55535641	0	0	1	1
Cardiac arrhythmia	avanafil	dipyridamole	VENTRICULAR EXTRASYSTOLES	0	0	107	2.628411608	129.7049784	0	0	1	1
Cardiac arrhythmia	avanafil	dipyridamole	VENTRICULAR FIBRILLATION	1	0	108	2.654833379	131.8477391	0	0	1	1
Cardiac arrhythmia	avanafil	dipyridamole	VENTRICULAR TACHYCARDIA	1	1	157	2.865420366	202.0961037	0	0	1	1
Cardiac arrhythmia	avanafil	pentoxifylline	ARRHYTHMIA	1	1	299	1.938323026	286.1805471	0	0	1	1
Cardiac arrhythmia	avanafil	pentoxifylline	ATRIAL FIBRILLATION	0	0	660	2.533306875	782.0809148	0	0	1	1
Cardiac arrhythmia	avanafil	pentoxifylline	ATRIOVENTRICULAR BLOCK	0	1	43	1.772240347	37.93970299	0	0	1	1
Cardiac arrhythmia	avanafil	pentoxifylline	BRADYCARDIA	0	1	318	2.099872675	325.4900201	0	0	1	1
Cardiac arrhythmia	avanafil	pentoxifylline	SUPRAVENTRICULAR TACHYCARDIA	0	0	68	2.057140616	68.31198639	0	0	1	1
Cardiac arrhythmia	avanafil	pentoxifylline	TACHYCARDIA	1	1	293	1.180948747	167.6773969	1	1	1	1
Cardiac arrhythmia	avanafil	pentoxifylline	VENTRICULAR ARRHYTHMIA	0	0	30	3.209299722	41.55535641	0	0	1	1
Cardiac arrhythmia	avanafil	pentoxifylline	VENTRICULAR EXTRASYSTOLES	0	0	107	2.628411608	129.7049784	0	0	1	1
Cardiac arrhythmia	avanafil	pentoxifylline	VENTRICULAR FIBRILLATION	0	0	108	2.654833379	131.8477391	0	0	1	1
Cardiac arrhythmia	avanafil	pentoxifylline	VENTRICULAR TACHYCARDIA	0	0	157	2.865420366	202.0961037	0	0	1	1
Cardiac arrhythmia	avanafil	sildenafil	ARRHYTHMIA	1	1	299	1.938323026	286.1805471	0	0	1	1
Cardiac arrhythmia	avanafil	sildenafil	ATRIAL FIBRILLATION	0	1	660	2.533306875	782.0809148	0	0	1	1
Cardiac arrhythmia	avanafil	sildenafil	ATRIOVENTRICULAR BLOCK	1	0	43	1.772240347	37.93970299	0	0	1	1
Cardiac arrhythmia	avanafil	sildenafil	BRADYCARDIA	0	1	318	2.099872675	325.4900201	0	0	1	1
Cardiac arrhythmia	avanafil	sildenafil	SUPRAVENTRICULAR TACHYCARDIA	0	0	68	2.057140616	68.31198639	0	0	1	1
Cardiac arrhythmia	avanafil	sildenafil	TACHYCARDIA	1	1	293	1.180948747	167.6773969	1	1	1	1
Cardiac arrhythmia	avanafil	sildenafil	VENTRICULAR ARRHYTHMIA	1	1	30	3.209299722	41.55535641	0	0	1	1
Cardiac arrhythmia	avanafil	sildenafil	VENTRICULAR EXTRASYSTOLES	0	0	107	2.628411608	129.7049784	0	0	1	1
Cardiac arrhythmia	avanafil	sildenafil	VENTRICULAR FIBRILLATION	0	0	108	2.654833379	131.8477391	0	0	1	1
Cardiac arrhythmia	avanafil	sildenafil	VENTRICULAR TACHYCARDIA	0	1	157	2.865420366	202.0961037	0	0	1	1
Cardiac arrhythmia	avanafil	tadalafil	ARRHYTHMIA	1	1	299	1.938323026	286.1805471	0	0	1	1
Cardiac arrhythmia	avanafil	tadalafil	ATRIAL FIBRILLATION	0	1	660	2.533306875	782.0809148	0	0	1	1
Cardiac arrhythmia	avanafil	tadalafil	ATRIOVENTRICULAR BLOCK	0	0	43	1.772240347	37.93970299	0	0	1	1
Cardiac arrhythmia	avanafil	tadalafil	BRADYCARDIA	0	1	318	2.099872675	325.4900201	0	0	1	1
Cardiac arrhythmia	avanafil	tadalafil	SUPRAVENTRICULAR TACHYCARDIA	0	0	68	2.057140616	68.31198639	0	0	1	1
Cardiac arrhythmia	avanafil	tadalafil	TACHYCARDIA	1	1	293	1.180948747	167.6773969	1	1	1	1
Cardiac arrhythmia	avanafil	tadalafil	VENTRICULAR ARRHYTHMIA	0	1	30	3.209299722	41.55535641	0	0	1	1
Cardiac arrhythmia	avanafil	tadalafil	VENTRICULAR EXTRASYSTOLES	0	0	107	2.628411608	129.7049784	0	0	1	1
Cardiac arrhythmia	avanafil	tadalafil	VENTRICULAR FIBRILLATION	0	0	108	2.654833379	131.8477391	0	0	1	1
Cardiac arrhythmia	avanafil	tadalafil	VENTRICULAR TACHYCARDIA	0	0	157	2.865420366	202.0961037	0	0	1	1
Cardiac arrhythmia	avanafil	vardenafil	ARRHYTHMIA	0	1	299	1.938323026	286.1805471	0	0	1	1
Cardiac arrhythmia	avanafil	vardenafil	ATRIAL FIBRILLATION	0	1	660	2.533306875	782.0809148	0	0	1	1
Cardiac arrhythmia	avanafil	vardenafil	ATRIOVENTRICULAR BLOCK	0	0	43	1.772240347	37.93970299	0	0	1	1
Cardiac arrhythmia	avanafil	vardenafil	BRADYCARDIA	0	1	318	2.099872675	325.4900201	0	0	1	1
Cardiac arrhythmia	avanafil	vardenafil	SUPRAVENTRICULAR TACHYCARDIA	0	0	68	2.057140616	68.31198639	0	0	1	1
Cardiac arrhythmia	avanafil	vardenafil	TACHYCARDIA	1	1	293	1.180948747	167.6773969	1	1	1	1
Cardiac arrhythmia	avanafil	vardenafil	VENTRICULAR ARRHYTHMIA	0	1	30	3.209299722	41.55535641	0	0	1	1
Cardiac arrhythmia	avanafil	vardenafil	VENTRICULAR EXTRASYSTOLES	0	0	107	2.628411608	129.7049784	0	0	1	1
Cardiac arrhythmia	avanafil	vardenafil	VENTRICULAR FIBRILLATION	0	0	108	2.654833379	131.8477391	0	0	1	1
Cardiac arrhythmia	avanafil	vardenafil	VENTRICULAR TACHYCARDIA	0	0	157	2.865420366	202.0961037	0	0	1	1
Colitis excl infective	avanafil	dipyridamole	COLITIS	0	0	0	0	0	0	0	0	0
Colitis excl infective	avanafil	dipyridamole	COLITIS ULCERATIVE	0	0	0	0	0	0	0	0	0
Colitis excl infective	avanafil	dipyridamole	CROHN'S DISEASE	0	0	0	0	0	0	0	0	0
Colitis excl infective	avanafil	pentoxifylline	COLITIS	0	0	0	0	0	0	0	0	0
Colitis excl infective	avanafil	pentoxifylline	COLITIS ULCERATIVE	0	0	0	0	0	0	0	0	0
Colitis excl infective	avanafil	pentoxifylline	CROHN'S DISEASE	0	0	0	0	0	0	0	0	0
Colitis excl infective	avanafil	sildenafil	COLITIS	1	0	0	0	0	0	0	0	0
Colitis excl infective	avanafil	sildenafil	COLITIS ULCERATIVE	0	0	0	0	0	0	0	0	0
Colitis excl infective	avanafil	sildenafil	CROHN'S DISEASE	0	0	0	0	0	0	0	0	0
Colitis excl infective	avanafil	tadalafil	COLITIS	0	0	0	0	0	0	0	0	0
Colitis excl infective	avanafil	tadalafil	COLITIS ULCERATIVE	0	0	0	0	0	0	0	0	0
Colitis excl infective	avanafil	tadalafil	CROHN'S DISEASE	0	0	0	0	0	0	0	0	0
Colitis excl infective	avanafil	vardenafil	COLITIS	0	0	0	0	0	0	0	0	0
Colitis excl infective	avanafil	vardenafil	COLITIS ULCERATIVE	0	0	0	0	0	0	0	0	0
Colitis excl infective	avanafil	vardenafil	CROHN'S DISEASE	0	0	0	0	0	0	0	0	0
Deliria	avanafil	dipyridamole	AGGRESSION	0	0	0	0	0	0	0	0	0
Deliria	avanafil	dipyridamole	AMNESIA	0	0	231	1.091073412	119.1165301	0	0	0	0
Deliria	avanafil	dipyridamole	CONFUSIONAL STATE	0	1	573	1.231523897	346.3096845	0	0	0	0
Deliria	avanafil	dipyridamole	DELIRIUM	0	1	0	0	0	0	0	0	0
Deliria	avanafil	dipyridamole	DELUSION	0	0	0	0	0	0	0	0	0
Deliria	avanafil	dipyridamole	DISORIENTATION	0	0	191	1.360166654	129.1432454	0	0	0	0
Deliria	avanafil	dipyridamole	HALLUCINATION	0	1	0	0	0	0	0	0	0
Deliria	avanafil	dipyridamole	HOSTILITY	0	0	0	0	0	0	0	0	0
Deliria	avanafil	dipyridamole	MEMORY IMPAIRMENT	0	0	0	0	0	0	0	0	0
Deliria	avanafil	dipyridamole	PARANOIA	0	0	0	0	0	0	0	0	0
Deliria	avanafil	pentoxifylline	AGGRESSION	0	0	0	0	0	0	0	0	0
Deliria	avanafil	pentoxifylline	AMNESIA	0	0	231	1.091073412	119.1165301	0	0	0	0
Deliria	avanafil	pentoxifylline	CONFUSIONAL STATE	1	1	573	1.231523897	346.3096845	0	0	0	0
Deliria	avanafil	pentoxifylline	DELIRIUM	0	1	0	0	0	0	0	0	0
Deliria	avanafil	pentoxifylline	DELUSION	0	0	0	0	0	0	0	0	0
Deliria	avanafil	pentoxifylline	DISORIENTATION	0	0	191	1.360166654	129.1432454	0	0	0	0
Deliria	avanafil	pentoxifylline	HALLUCINATION	0	1	0	0	0	0	0	0	0
Deliria	avanafil	pentoxifylline	HOSTILITY	0	0	0	0	0	0	0	0	0
Deliria	avanafil	pentoxifylline	MEMORY IMPAIRMENT	0	0	0	0	0	0	0	0	0
Deliria	avanafil	pentoxifylline	PARANOIA	0	0	0	0	0	0	0	0	0
Deliria	avanafil	sildenafil	AGGRESSION	0	0	0	0	0	0	0	0	0
Deliria	avanafil	sildenafil	AMNESIA	0	1	231	1.091073412	119.1165301	0	0	0	0
Deliria	avanafil	sildenafil	CONFUSIONAL STATE	0	1	573	1.231523897	346.3096845	0	0	0	0
Deliria	avanafil	sildenafil	DELIRIUM	0	0	0	0	0	0	0	0	0
Deliria	avanafil	sildenafil	DELUSION	0	0	0	0	0	0	0	0	0
Deliria	avanafil	sildenafil	DISORIENTATION	0	0	191	1.360166654	129.1432454	0	0	0	0
Deliria	avanafil	sildenafil	HALLUCINATION	0	0	0	0	0	0	0	0	0
Deliria	avanafil	sildenafil	HOSTILITY	0	0	0	0	0	0	0	0	0
Deliria	avanafil	sildenafil	MEMORY IMPAIRMENT	0	0	0	0	0	0	0	0	0
Deliria	avanafil	sildenafil	PARANOIA	0	0	0	0	0	0	0	0	0
Deliria	avanafil	tadalafil	AGGRESSION	0	0	0	0	0	0	0	0	0
Deliria	avanafil	tadalafil	AMNESIA	0	1	231	1.091073412	119.1165301	0	0	0	0
Deliria	avanafil	tadalafil	CONFUSIONAL STATE	0	1	573	1.231523897	346.3096845	0	0	0	0
Deliria	avanafil	tadalafil	DELIRIUM	0	0	0	0	0	0	0	0	0
Deliria	avanafil	tadalafil	DELUSION	0	0	0	0	0	0	0	0	0
Deliria	avanafil	tadalafil	DISORIENTATION	0	0	191	1.360166654	129.1432454	0	0	0	0
Deliria	avanafil	tadalafil	HALLUCINATION	0	0	0	0	0	0	0	0	0
Deliria	avanafil	tadalafil	HOSTILITY	0	0	0	0	0	0	0	0	0
Deliria	avanafil	tadalafil	MEMORY IMPAIRMENT	0	1	0	0	0	0	0	0	0
Deliria	avanafil	tadalafil	PARANOIA	0	0	0	0	0	0	0	0	0
Deliria	avanafil	vardenafil	AGGRESSION	0	0	0	0	0	0	0	0	0
Deliria	avanafil	vardenafil	AMNESIA	1	0	231	1.091073412	119.1165301	0	0	0	0
Deliria	avanafil	vardenafil	CONFUSIONAL STATE	0	0	573	1.231523897	346.3096845	0	0	0	0
Deliria	avanafil	vardenafil	DELIRIUM	0	0	0	0	0	0	0	0	0
Deliria	avanafil	vardenafil	DELUSION	0	0	0	0	0	0	0	0	0
Deliria	avanafil	vardenafil	DISORIENTATION	0	0	191	1.360166654	129.1432454	0	0	0	0
Deliria	avanafil	vardenafil	HALLUCINATION	0	0	0	0	0	0	0	0	0
Deliria	avanafil	vardenafil	HOSTILITY	0	0	0	0	0	0	0	0	0
Deliria	avanafil	vardenafil	MEMORY IMPAIRMENT	0	0	0	0	0	0	0	0	0
Deliria	avanafil	vardenafil	PARANOIA	0	0	0	0	0	0	0	0	0
Edema	avanafil	dipyridamole	OEDEMA	0	0	439	2.703529208	543.9912401	0	0	1	1
Edema	avanafil	dipyridamole	OEDEMA PERIPHERAL	0	0	1012	2.022191049	1009.349656	1	1	1	1
Edema	avanafil	pentoxifylline	OEDEMA	1	1	439	2.703529208	543.9912401	0	0	1	1
Edema	avanafil	pentoxifylline	OEDEMA PERIPHERAL	0	1	1012	2.022191049	1009.349656	1	1	1	1
Edema	avanafil	sildenafil	OEDEMA	1	0	439	2.703529208	543.9912401	0	0	1	1
Edema	avanafil	sildenafil	OEDEMA PERIPHERAL	1	1	1012	2.022191049	1009.349656	1	1	1	1
Edema	avanafil	tadalafil	OEDEMA	0	0	439	2.703529208	543.9912401	0	0	1	1
Edema	avanafil	tadalafil	OEDEMA PERIPHERAL	0	1	1012	2.022191049	1009.349656	1	1	1	1
Edema	avanafil	vardenafil	OEDEMA	0	0	439	2.703529208	543.9912401	0	0	1	1
Edema	avanafil	vardenafil	OEDEMA PERIPHERAL	0	0	1012	2.022191049	1009.349656	1	1	1	1
Extrapyramidal symptoms	avanafil	dipyridamole	ABASIA	0	0	0	0	0	0	0	0	0
Extrapyramidal symptoms	avanafil	dipyridamole	AKATHISIA	0	0	0	0	0	0	0	0	0
Extrapyramidal symptoms	avanafil	dipyridamole	DYSKINESIA	0	0	0	0	0	0	0	0	0
Extrapyramidal symptoms	avanafil	dipyridamole	DYSTONIA	0	0	0	0	0	0	0	0	0
Extrapyramidal symptoms	avanafil	dipyridamole	EXTRAPYRAMIDAL DISORDER	0	0	0	0	0	0	0	0	0
Extrapyramidal symptoms	avanafil	dipyridamole	HYPERKINESIA	0	0	0	0	0	0	0	0	0
Extrapyramidal symptoms	avanafil	dipyridamole	HYPERTONIA	0	0	0	0	0	0	0	0	0
Extrapyramidal symptoms	avanafil	dipyridamole	TARDIVE DYSKINESIA	0	0	0	0	0	0	0	0	0
Extrapyramidal symptoms	avanafil	pentoxifylline	ABASIA	0	0	0	0	0	0	0	0	0
Extrapyramidal symptoms	avanafil	pentoxifylline	AKATHISIA	0	0	0	0	0	0	0	0	0
Extrapyramidal symptoms	avanafil	pentoxifylline	DYSKINESIA	0	0	0	0	0	0	0	0	0
Extrapyramidal symptoms	avanafil	pentoxifylline	DYSTONIA	0	0	0	0	0	0	0	0	0
Extrapyramidal symptoms	avanafil	pentoxifylline	EXTRAPYRAMIDAL DISORDER	0	0	0	0	0	0	0	0	0
Extrapyramidal symptoms	avanafil	pentoxifylline	HYPERKINESIA	0	0	0	0	0	0	0	0	0
Extrapyramidal symptoms	avanafil	pentoxifylline	HYPERTONIA	0	0	0	0	0	0	0	0	0
Extrapyramidal symptoms	avanafil	pentoxifylline	TARDIVE DYSKINESIA	0	0	0	0	0	0	0	0	0
Extrapyramidal symptoms	avanafil	sildenafil	ABASIA	0	0	0	0	0	0	0	0	0
Extrapyramidal symptoms	avanafil	sildenafil	AKATHISIA	0	0	0	0	0	0	0	0	0
Extrapyramidal symptoms	avanafil	sildenafil	DYSKINESIA	0	0	0	0	0	0	0	0	0
Extrapyramidal symptoms	avanafil	sildenafil	DYSTONIA	0	0	0	0	0	0	0	0	0
Extrapyramidal symptoms	avanafil	sildenafil	EXTRAPYRAMIDAL DISORDER	0	0	0	0	0	0	0	0	0
Extrapyramidal symptoms	avanafil	sildenafil	HYPERKINESIA	0	0	0	0	0	0	0	0	0
Extrapyramidal symptoms	avanafil	sildenafil	HYPERTONIA	1	1	0	0	0	0	0	0	0
Extrapyramidal symptoms	avanafil	sildenafil	TARDIVE DYSKINESIA	0	0	0	0	0	0	0	0	0
Extrapyramidal symptoms	avanafil	tadalafil	ABASIA	0	0	0	0	0	0	0	0	0
Extrapyramidal symptoms	avanafil	tadalafil	AKATHISIA	0	0	0	0	0	0	0	0	0
Extrapyramidal symptoms	avanafil	tadalafil	DYSKINESIA	0	0	0	0	0	0	0	0	0
Extrapyramidal symptoms	avanafil	tadalafil	DYSTONIA	0	0	0	0	0	0	0	0	0
Extrapyramidal symptoms	avanafil	tadalafil	EXTRAPYRAMIDAL DISORDER	0	0	0	0	0	0	0	0	0
Extrapyramidal symptoms	avanafil	tadalafil	HYPERKINESIA	0	0	0	0	0	0	0	0	0
Extrapyramidal symptoms	avanafil	tadalafil	HYPERTONIA	0	0	0	0	0	0	0	0	0
Extrapyramidal symptoms	avanafil	tadalafil	TARDIVE DYSKINESIA	0	0	0	0	0	0	0	0	0
Extrapyramidal symptoms	avanafil	vardenafil	ABASIA	0	0	0	0	0	0	0	0	0
Extrapyramidal symptoms	avanafil	vardenafil	AKATHISIA	0	0	0	0	0	0	0	0	0
Extrapyramidal symptoms	avanafil	vardenafil	DYSKINESIA	0	0	0	0	0	0	0	0	0
Extrapyramidal symptoms	avanafil	vardenafil	DYSTONIA	0	0	0	0	0	0	0	0	0
Extrapyramidal symptoms	avanafil	vardenafil	EXTRAPYRAMIDAL DISORDER	0	0	0	0	0	0	0	0	0
Extrapyramidal symptoms	avanafil	vardenafil	HYPERKINESIA	0	0	0	0	0	0	0	0	0
Extrapyramidal symptoms	avanafil	vardenafil	HYPERTONIA	1	0	0	0	0	0	0	0	0
Extrapyramidal symptoms	avanafil	vardenafil	TARDIVE DYSKINESIA	0	0	0	0	0	0	0	0	0
Heart failure	avanafil	dipyridamole	CARDIAC FAILURE	0	0	700	3.240039736	979.4579683	0	0	0	0
Heart failure	avanafil	dipyridamole	CARDIAC FAILURE CONGESTIVE	0	1	732	1.869263637	681.1334983	0	0	0	0
Heart failure	avanafil	dipyridamole	CARDIOMYOPATHY	0	0	116	2.211373607	123.578503	0	0	0	0
Heart failure	avanafil	dipyridamole	PULMONARY OEDEMA	0	1	314	2.299267557	345.3053874	0	0	0	0
Heart failure	avanafil	pentoxifylline	CARDIAC FAILURE	0	1	700	3.240039736	979.4579683	0	0	0	0
Heart failure	avanafil	pentoxifylline	CARDIAC FAILURE CONGESTIVE	0	0	732	1.869263637	681.1334983	0	0	0	0
Heart failure	avanafil	pentoxifylline	CARDIOMYOPATHY	0	0	116	2.211373607	123.578503	0	0	0	0
Heart failure	avanafil	pentoxifylline	PULMONARY OEDEMA	0	1	314	2.299267557	345.3053874	0	0	0	0
Heart failure	avanafil	sildenafil	CARDIAC FAILURE	1	1	700	3.240039736	979.4579683	0	0	0	0
Heart failure	avanafil	sildenafil	CARDIAC FAILURE CONGESTIVE	0	1	732	1.869263637	681.1334983	0	0	0	0
Heart failure	avanafil	sildenafil	CARDIOMYOPATHY	1	0	116	2.211373607	123.578503	0	0	0	0
Heart failure	avanafil	sildenafil	PULMONARY OEDEMA	1	1	314	2.299267557	345.3053874	0	0	0	0
Heart failure	avanafil	tadalafil	CARDIAC FAILURE	0	1	700	3.240039736	979.4579683	0	0	0	0
Heart failure	avanafil	tadalafil	CARDIAC FAILURE CONGESTIVE	0	1	732	1.869263637	681.1334983	0	0	0	0
[truncated: 45,930 more rows]
