# Supplementary material for: Predicting potential adverse events using safety data from marketed drugs
Source: BMC Bioinformatics. 2020 Apr 29;21:163. doi: 10.1186/s12859-020-3509-7 (PMC7191698; doi:10.1186/s12859-020-3509-7)
Supplement: Supplementary file 2 — Additional file 2. Contains Naïve Bayes code, files necessary to run code, and output files obtained to perform analysis described in the paper. [file 12859_2020_3509_MOESM2_ESM.zip › Tanimoto Scores Final_updated.csv]

Active.Moiety	Comparator	AM.Approval.Date	Comparator.Approval.Date	AM.DrugBankID	AM.UNII	AM.PubChemSID	Comparator.DrugBankID	Comparator.UNII	Comparator.PubChemSID		Tanimoto
febuxostat	allopurinol	2/13/2009	Approved before 1982-01-01	DB04854	101V0R1N2E	31596	DB00437	63CZ7GJN5I	40279		0.303030312
dronedarone	alfuzosin	7/1/2009	6/12/2003	DB04855	JQZ1L091Y2	50659	DB00346	90347YTW5F	51141		0.595744669
dronedarone	amiodarone	7/1/2009	12/24/1985	DB04855	JQZ1L091Y2	50659	DB01118	N3RQ532IUT	2663		0.592592597
dronedarone	carvedilol	7/1/2009	9/14/1995	DB04855	JQZ1L091Y2	50659	DB01136	0K47UL67F2	3441		0.517241359
dronedarone	chlorpromazine	7/1/2009	Approved before 1982-01-01	DB04855	JQZ1L091Y2	50659	DB00477	U42B7VYA4P	20237		0.386363626
dronedarone	doxazosin	7/1/2009	11/2/1990	DB04855	JQZ1L091Y2	50659	DB00590	NW1291F1W8	4708		0.571428597
dronedarone	droperidol	7/1/2009	Approved before 1982-01-01	DB04855	JQZ1L091Y2	50659	DB00450	O9U0F09D5X	4717		0.457446814
dronedarone	ergoloid-mesylate	7/1/2009	Approved before 1982-01-01	DB04855	JQZ1L091Y2	50659	DB01049	X3S33EX3KW	34706		0.572916687
dronedarone	labetalol	7/1/2009	8/1/1984	DB04855	JQZ1L091Y2	50659	DB00598	R5H8897N95	6343		0.476744175
dronedarone	permethrin	7/1/2009	3/31/1986	DB04855	JQZ1L091Y2	50659	DB04930	509F88P9SZ	34911		0.282352954
dronedarone	phenoxybenzamine	7/1/2009	Approved before 1982-01-01	DB04855	JQZ1L091Y2	50659	DB00925	0TTZ664R7Z	4768		0.4375
dronedarone	phentolamine	7/1/2009	Approved before 1982-01-01	DB04855	JQZ1L091Y2	50659	DB00692	Z468598HBV	8081		0.438202262
dronedarone	phenytoin	7/1/2009	Approved before 1982-01-01	DB04855	JQZ1L091Y2	50659	DB00252	6158TKW0C5	10209		0.314606756
dronedarone	prazosin	7/1/2009	Approved before 1982-01-01	DB04855	JQZ1L091Y2	50659	DB00457	XM03YJ541D	2193		0.560439587
dronedarone	tamsulosin	7/1/2009	4/15/1997	DB04855	JQZ1L091Y2	50659	DB00706	G3P28OML5I	9398		0.761904776
dronedarone	terazosin	7/1/2009	8/7/1987	DB04855	JQZ1L091Y2	50659	DB01162	8L5014XET7	1262		0.582417607
dronedarone	thioridazine	7/1/2009	Approved before 1982-01-01	DB04855	JQZ1L091Y2	50659	DB00679	N3D6TG58NI	7964		0.428571433
dronedarone	tolazoline	7/1/2009	2/22/1985	DB04855	JQZ1L091Y2	50659	DB00797	CHH9H12AQ3	28502		0.287356317
dronedarone	topiramate	7/1/2009	12/24/1996	DB04855	JQZ1L091Y2	50659	DB00273	0H73WJJ391	63631		0.569767416
dronedarone	trifluoperazine	7/1/2009	Approved before 1982-01-01	DB04855	JQZ1L091Y2	50659	DB00831	214IZI85K3	7997		0.418604642
dronedarone	zonisamide	7/1/2009	3/27/2000	DB04855	JQZ1L091Y2	50659	DB00909	459384H98V	5734		0.585365832
cabazitaxel	docetaxel	6/17/2010	5/14/1996	DB06772	51F690397J	63584	DB01248	699121PHCA	4672		0.983870983
cabazitaxel	paclitaxel	6/17/2010	12/29/1992	DB06772	51F690397J	63584	DB01229	P88XT4IS4D	45863		0.93650794
etravirine	didanosine	1/17/2008	10/9/1991	DB06414	0C50HW4FO1	63589	DB00900	K3GDH6OH08	490877		0.460526317
etravirine	lamivudine	1/17/2008	11/17/1995	DB06414	0C50HW4FO1	63589	DB00709	2T8Q726O95	63577		0.486486495
etravirine	zalcitabine	1/17/2008	6/19/1992	DB06414	0C50HW4FO1	63589	DB00943	6L3XT8CB3I	10101		0.5
etravirine	zidovudine	1/17/2008	3/19/1987	DB06414	0C50HW4FO1	63589	DB00495	4B9XT59T7S	10110		0.432098776
vemurafenib	sorafenib	8/17/2011	12/20/2005	DB08881	207SMY3FQT	63637	DB00398	9ZOQ3TZI87	50924		0.447058827
vigabatrin	baclofen	8/21/2009	Approved before 1982-01-01	DB01080	GR120KRT6K	63638	DB00181	H789N3FKE8	2972		0.465116292
vigabatrin	valproic-acid	8/21/2009	Approved before 1982-01-01	DB01080	GR120KRT6K	63638	DB00313	614OI1Z5WI	39867		0.400000006
tetrabenazine	methamphetamine	8/15/2008	Approved before 1982-01-01	DB04844	Z9O08YRN8O	64028	DB01577	44RAL3456C	10836		0.326923072
tetrabenazine	reserpine	8/15/2008	Approved before 1982-01-01	DB04844	Z9O08YRN8O	64028	DB00206	8B1QWR724A	28487		0.734375
carfilzomib	bortezomib	7/20/2012	5/13/2003	DB08889	72X6E3J5AR	65347	DB00188	69G8BD63PP	52717		0.552631557
mirabegron	isoprenaline	6/28/2012	Approved before 1982-01-01	DB08893	MVR3JL3B2V	65349	DB01064	L628TT009W	64317		0.417910457
mirabegron	norepinephrine	6/28/2012	Approved before 1982-01-01	DB08893	MVR3JL3B2V	65349	DB00368	X4W3ENH1CV	7395		0.460317463
milnacipran	amitriptyline	1/14/2009	Approved before 1982-01-01	DB04896	ES1O38J3C4	65833	DB00321	1806D8D52K	9881		0.392156869
milnacipran	bupropion	1/14/2009	12/30/1985	DB04896	ES1O38J3C4	65833	DB01156	01ZG3TPX31	3219		0.377777785
milnacipran	clomipramine	1/14/2009	12/29/1989	DB04896	ES1O38J3C4	65833	DB01242	NUV44L116D	47780		0.37931034
milnacipran	desipramine	1/14/2009	Approved before 1982-01-01	DB04896	ES1O38J3C4	65833	DB01151	TG537D343B	11181		0.444444448
milnacipran	desvenlafaxine	1/14/2009	2/29/2008	DB04896	ES1O38J3C4	65833	DB06700	NG99554ANW	83527		0.454545468
milnacipran	diethylpropion	1/14/2009	Approved before 1982-01-01	DB04896	ES1O38J3C4	65833	DB00937	Q94YYU22B8	4530		0.574999988
milnacipran	doxepin	1/14/2009	Approved before 1982-01-01	DB04896	ES1O38J3C4	65833	DB01142	F96TTB8728	5691		0.368421048
milnacipran	duloxetine	1/14/2009	8/3/2004	DB04896	ES1O38J3C4	65833	DB00476	O5TNM5N07U	36795		0.344262302
milnacipran	escitalopram	1/14/2009	8/14/2002	DB04896	ES1O38J3C4	65833	DB01175	4O4S742ANY	36791		0.426229507
milnacipran	fluoxetine	1/14/2009	12/29/1987	DB04896	ES1O38J3C4	65833	DB00472	01K63SUP8D	86990		0.368421048
milnacipran	fluvoxamine	1/14/2009	12/5/1994	DB04896	ES1O38J3C4	65833	DB00176	O4L1XPO44W	5138		0.403225809
milnacipran	imipramine	1/14/2009	Approved before 1982-01-01	DB04896	ES1O38J3C4	65833	DB00458	OGG85SX4E4	47499		0.407407403
milnacipran	maprotiline	1/14/2009	Approved before 1982-01-01	DB04896	ES1O38J3C4	65833	DB00934	2U1W68TROF	6690		0.5
milnacipran	methamphetamine	1/14/2009	Approved before 1982-01-01	DB04896	ES1O38J3C4	65833	DB01577	44RAL3456C	10836		0.390243888
milnacipran	nefazodone	1/14/2009	12/22/1994	DB04896	ES1O38J3C4	65833	DB01149	59H4FCV1TF	7494		0.350649357
milnacipran	nortriptyline	1/14/2009	Approved before 1982-01-01	DB04896	ES1O38J3C4	65833	DB00540	BL03SY4LXB	9839		0.392156869
milnacipran	orphenadrine	1/14/2009	Approved before 1982-01-01	DB04896	ES1O38J3C4	65833	DB01173	AL805O9OG9	10171		0.403846145
milnacipran	phendimetrazine	1/14/2009	Approved before 1982-01-01	DB04896	ES1O38J3C4	65833	DB01579	AB2794W8KV	30487		0.400000006
milnacipran	phentermine	1/14/2009	Approved before 1982-01-01	DB04896	ES1O38J3C4	65833	DB00191	C045TQL4WP	8289		0.414634138
milnacipran	protriptyline	1/14/2009	Approved before 1982-01-01	DB04896	ES1O38J3C4	65833	DB00344	4NDU154T12	8597		0.431372553
milnacipran	sertraline	1/14/2009	12/30/1991	DB04896	ES1O38J3C4	65833	DB01104	QUC7NX6WMB	9123		0.346153855
milnacipran	sibutramine	1/14/2009	11/22/1997	DB04896	ES1O38J3C4	65833	DB01105	WV5EC51866	9137		0.419999987
milnacipran	tramadol	1/14/2009	3/3/1995	DB04896	ES1O38J3C4	65833	DB00193	39J1LGJ30J	75725		0.464285702
milnacipran	trazodone	1/14/2009	Approved before 1982-01-01	DB04896	ES1O38J3C4	65833	DB00656	YBK48BXK30	11748		0.347222209
milnacipran	venlafaxine	1/14/2009	12/28/1993	DB04896	ES1O38J3C4	65833	DB00285	GRZ5RCB1QG	9943		0.454545468
axitinib	pazopanib	1/27/2012	10/19/2009	DB06626	C9LVQ0YUXG	66910	DB06589	7RN5DR86CK	71219		0.549295783
axitinib	sorafenib	1/27/2012	12/20/2005	DB06626	C9LVQ0YUXG	66910	DB00398	9ZOQ3TZI87	50924		0.400000006
axitinib	sunitinib	1/27/2012	1/26/2006	DB06626	C9LVQ0YUXG	66910	DB01268	V99T50803M	38940		0.400000006
everolimus	sirolimus	3/30/2009	9/15/1999	DB01590	9HW64Q8G6G	68478	DB00877	W36ZG6FT64	9168		0.969230771
enzalutamide	bicalutamide	8/31/2012	10/4/1995	DB08899	93T0T9GKNU	68534	DB01128	A0Z3NAU9DP	91617		0.451219499
enzalutamide	flutamide	8/31/2012	1/27/1989	DB08899	93T0T9GKNU	68534	DB00499	76W6J0943E	5132		0.447761208
enzalutamide	nilutamide	8/31/2012	9/19/1996	DB08899	93T0T9GKNU	68534	DB00665	51G6I8B902	7573		0.628571451
teriflunomide	leflunomide	9/12/2012	9/10/1998	DB08880	1C058IKG3B	68540	DB01097	G162GK9U4W	6402		0.588235319
ticagrelor	clopidogrel	7/20/2011	11/17/1997	DB08816	GLH0314RVC	68558	DB00758	A74586SNO7	37941		0.455555558
ticagrelor	prasugrel	7/20/2011	7/10/2009	DB08816	GLH0314RVC	68558	DB06209	34K66TBT99	87723		0.533333361
ticagrelor	ticlopidine	7/20/2011	10/31/1991	DB08816	GLH0314RVC	68558	DB00208	OM90ZUW7M1	9588		0.402298838
rivaroxaban	enoxaparin	8/1/2011	3/29/1993	DB06228	9NDF7JZ4M3	68579	DB01225	8NZ41MIK1O	46507450		0.467391312
rivaroxaban	fondaparinux-sodium	8/1/2011	12/7/2001	DB06228	9NDF7JZ4M3	68579	DB00569	X0Q6N9USOZ	31632		0.416666657
rivaroxaban	heparin	8/1/2011	Approved before 1982-01-01	DB06228	9NDF7JZ4M3	68579	DB01109	T2410KM04A	9060		0.467391312
rilpivirine	abacavir	5/20/2011	12/17/1998	DB08864	FI96A8X663	68606	DB01048	WR2TIP26VS	421707		0.508474588
rilpivirine	delavirdine	5/20/2011	4/4/1997	DB08864	FI96A8X663	68606	DB00705	DOL5F9JD3E	119573		0.345679015
rilpivirine	didanosine	5/20/2011	10/9/1991	DB08864	FI96A8X663	68606	DB00900	K3GDH6OH08	490877		0.328767121
rilpivirine	efavirenz	5/20/2011	9/17/1998	DB08864	FI96A8X663	68606	DB00625	JE6H2O27P8	119486		0.311475396
rilpivirine	emtricitabine	5/20/2011	7/2/2003	DB08864	FI96A8X663	68606	DB00879	G70B4ETF4S	31536		0.333333343
rilpivirine	lamivudine	5/20/2011	11/17/1995	DB08864	FI96A8X663	68606	DB00709	2T8Q726O95	63577		0.352112681
rilpivirine	nevirapine	5/20/2011	6/21/1996	DB08864	FI96A8X663	68606	DB00238	99DK7FVK1H	63613		0.481481493
rilpivirine	stavudine	5/20/2011	6/24/1994	DB08864	FI96A8X663	68606	DB00649	BO9LE4QFZF	63581		0.393939406
rilpivirine	tenofovir-disoproxil	5/20/2011	10/26/2001	DB08864	FI96A8X663	68606	DB00300	F4YU4LON7I	63717		0.364864856
rilpivirine	zidovudine	5/20/2011	3/19/1987	DB08864	FI96A8X663	68606	DB00495	4B9XT59T7S	10110		0.307692319
linagliptin	saxagliptin	5/2/2011	7/31/2009	DB08882	3X29ZEJ4R2	68610	DB06335	8I7IO46IVQ	71272		0.493670881
linagliptin	sitagliptin	5/2/2011	10/16/2006	DB08882	3X29ZEJ4R2	68610	DB01261	QFP0P1DV7Z	40237		0.628205121
regorafenib	dasatinib	9/27/2012	6/28/2006	DB08896	24T2A1DOYB	68647	DB01254	X78UG0A0RN	49375		0.506329119
regorafenib	imatinib	9/27/2012	5/10/2001	DB08896	24T2A1DOYB	68647	DB00619	BKJ8M8G5HI	45783		0.45714286
regorafenib	nilotinib	9/27/2012	10/29/2007	DB08896	24T2A1DOYB	68647	DB04868	F41401512X	52172		0.576271176
regorafenib	pazopanib	9/27/2012	10/19/2009	DB08896	24T2A1DOYB	68647	DB06589	7RN5DR86CK	71219		0.365853667
regorafenib	sorafenib	9/27/2012	12/20/2005	DB08896	24T2A1DOYB	68647	DB00398	9ZOQ3TZI87	50924		1
regorafenib	sunitinib	9/27/2012	1/26/2006	DB08896	24T2A1DOYB	68647	DB01268	V99T50803M	38940		0.443037987
regorafenib	thalidomide	9/27/2012	7/16/1998	DB08896	24T2A1DOYB	68647	DB01041	4Z8R6ORS6L	74947		0.441176474
regorafenib	vemurafenib	9/27/2012	8/17/2011	DB08896	24T2A1DOYB	68647	DB08881	207SMY3FQT	63637		0.447058827
azilsartan-medoxomil	candesartan	2/25/2011	6/4/1998	DB08822	LL0G25K7I2	68845	DB13919	S8Q36MD2XX	2541		0.720000029
azilsartan-medoxomil	eprosartan	2/25/2011	12/22/1997	DB08822	LL0G25K7I2	68845	DB00876	2KH13Z0S0Y	4814		0.5
azilsartan-medoxomil	irbesartan	2/25/2011	9/30/1997	DB08822	LL0G25K7I2	68845	DB01029	J0E2756Z7N	5959		0.560975611
azilsartan-medoxomil	losartan	2/25/2011	4/14/1995	DB08822	LL0G25K7I2	68845	DB00678	JMS50MPO89	6541		0.5
azilsartan-medoxomil	olmesartan	2/25/2011	4/25/2002	DB08822	LL0G25K7I2	68845	DB00275	8W1IQP3U10	48416		0.559523821
azilsartan-medoxomil	telmisartan	2/25/2011	11/10/1998	DB08822	LL0G25K7I2	68845	DB00966	U5SYW473RQ	9434		0.552631557
azilsartan-medoxomil	valsartan	2/25/2011	12/23/1996	DB08822	LL0G25K7I2	68845	DB00177	80M03YXJ7I	9927		0.581395328
vilazodone	buspirone	1/21/2011	9/29/1986	DB06684	S239O2OOV3	70707	DB00490	TK65WKS8HL	3223		0.646153867
vilazodone	naratriptan	1/21/2011	2/10/1998	DB06684	S239O2OOV3	70707	DB00952	QX3KXL1ZA2	7478		0.524390221
vilazodone	sumatriptan	1/21/2011	12/28/1992	DB06684	S239O2OOV3	70707	DB00669	8R78F6L9VO	10650		0.451219499
vilazodone	trazodone	1/21/2011	Approved before 1982-01-01	DB06684	S239O2OOV3	70707	DB00656	YBK48BXK30	11748		0.619718313
vilazodone	zolmitriptan	1/21/2011	11/25/1997	DB06684	S239O2OOV3	70707	DB00315	2FS66TH3YW	10124		0.608695626
dabigatran-etexilate	argatroban	10/19/2010	6/30/2000	DB06695	2E18WX195X	70746	DB00278	0DW7MIH1VX	152951		0.581632674
dabigatran-etexilate	bivalirudin	10/19/2010	12/15/2000	DB06695	2E18WX195X	70746	DB00006	TN9BEX005G	59173		0.674418628
dabigatran-etexilate	lepirudin	10/19/2010	3/6/1998	DB06695	2E18WX195X	70746	DB00001	Y43GF64R34	46507011
perampanel	desflurane	10/22/2012	9/18/1992	DB08883	H821664NPK	71013	DB01189	CRS35BZ94Q	4445		0.025
perampanel	isoflurane	10/22/2012	Approved before 1982-01-01	DB08883	H821664NPK	71013	DB00753	CYS9AKD70P	6015		0.024390243
perampanel	sevoflurane	10/22/2012	6/7/1995	DB08883	H821664NPK	71013	DB01236	38LVP0K73A	9130		0.021739131
liraglutide	exenatide	1/22/2010	4/28/2005	DB06655	839I73S42A	71193	DB01276	9P1872D4OL	46509017		0.905882359
tofacitinib	ruxolitinib	11/6/2012	11/16/2011	DB08895	87LA6FU830	71200	DB08877	82S8X8XX8H	66919		0.573770463
pazopanib	imatinib	10/19/2009	5/10/2001	DB06589	7RN5DR86CK	71219	DB00619	BKJ8M8G5HI	45783		0.425000012
pazopanib	palifermin	10/19/2009	12/15/2004	DB06589	7RN5DR86CK	71219	DB00039	QMS40680K6	46506691
pazopanib	sorafenib	10/19/2009	12/20/2005	DB06589	7RN5DR86CK	71219	DB00398	9ZOQ3TZI87	50924		0.365853667
pazopanib	sunitinib	10/19/2009	1/26/2006	DB06589	7RN5DR86CK	71219	DB01268	V99T50803M	38940		0.369565219
pazopanib	thalidomide	10/19/2009	7/16/1998	DB06589	7RN5DR86CK	71219	DB01041	4Z8R6ORS6L	74947		0.358024687
iloperidone	amitriptyline	5/6/2009	Approved before 1982-01-01	DB04946	VPO7KJ050N	71360	DB00321	1806D8D52K	9881		0.380281687
iloperidone	aripiprazole	5/6/2009	11/15/2002	DB04946	VPO7KJ050N	71360	DB01238	82VFR53I78	31236		0.639999986
iloperidone	buspirone	5/6/2009	9/29/1986	DB04946	VPO7KJ050N	71360	DB00490	TK65WKS8HL	3223		0.526315808
iloperidone	chlorpromazine	5/6/2009	Approved before 1982-01-01	DB04946	VPO7KJ050N	71360	DB00477	U42B7VYA4P	20237		0.479999989
iloperidone	clomipramine	5/6/2009	12/29/1989	DB04946	VPO7KJ050N	71360	DB01242	NUV44L116D	47780		0.486111104
iloperidone	clozapine	5/6/2009	9/26/1989	DB04946	VPO7KJ050N	71360	DB00363	J60AR2IKIC	3766		0.493506491
iloperidone	cyclobenzaprine	5/6/2009	Approved before 1982-01-01	DB04946	VPO7KJ050N	71360	DB00924	69O5WQQ5TI	3996		0.380281687
iloperidone	cyproheptadine	5/6/2009	Approved before 1982-01-01	DB04946	VPO7KJ050N	71360	DB00434	2YHB6175DO	4046		0.471428573
iloperidone	droperidol	5/6/2009	Approved before 1982-01-01	DB04946	VPO7KJ050N	71360	DB00450	O9U0F09D5X	4717		0.615384638
iloperidone	haloperidol	5/6/2009	Approved before 1982-01-01	DB04946	VPO7KJ050N	71360	DB00502	J6292F8L3D	1903		0.647058845
iloperidone	metoclopramide	5/6/2009	Approved before 1982-01-01	DB04946	VPO7KJ050N	71360	DB01233	L4YEB44I46	107736		0.463414639
iloperidone	mirtazapine	5/6/2009	6/14/1996	DB04946	VPO7KJ050N	71360	DB00370	A051Q2099Q	6950		0.492957741
iloperidone	molindone	5/6/2009	Approved before 1982-01-01	DB04946	VPO7KJ050N	71360	DB01618	RT3Y3QMF8N	23897		0.666666687
iloperidone	olanzapine	5/6/2009	9/30/1996	DB04946	VPO7KJ050N	71360	DB00334	N7U69T4SZR	7735		0.474999994
iloperidone	paliperidone	5/6/2009	12/19/2006	DB04946	VPO7KJ050N	71360	DB01267	838F01T721	83804		0.766233742
iloperidone	prochlorperazine	5/6/2009	Approved before 1982-01-01	DB04946	VPO7KJ050N	71360	DB00433	YHP6YLT61T	7990		0.5
iloperidone	quetiapine	5/6/2009	9/26/1997	DB04946	VPO7KJ050N	71360	DB01224	BGL0JSY5SI	8707		0.493827164
iloperidone	risperidone	5/6/2009	12/29/1993	DB04946	VPO7KJ050N	71360	DB00734	L6UH7ZF8HC	8871		0.763888896
iloperidone	thiothixene	5/6/2009	Approved before 1982-01-01	DB04946	VPO7KJ050N	71360	DB01623	7318FJ13YJ	9571		0.444444448
iloperidone	ziprasidone	5/6/2009	2/5/2001	DB04946	VPO7KJ050N	71360	DB00246	6UKA5VEJ6X	10119		0.560975611
apixaban	enoxaparin	12/28/2012	3/29/1993	DB06605	3Z9Y7UWC1J	72296	DB01225	8NZ41MIK1O	46507450		0.430107534
apixaban	fondaparinux-sodium	12/28/2012	12/7/2001	DB06605	3Z9Y7UWC1J	72296	DB00569	X0Q6N9USOZ	31632		0.410526305
apixaban	rivaroxaban	12/28/2012	7/1/2011	DB06605	3Z9Y7UWC1J	72296	DB06228	9NDF7JZ4M3	68579		0.629629612
pasireotide	lanreotide	12/14/2012	8/30/2007	DB06663	98H1T17066	72312	DB06791	0G3DE8943Y	71349		0.712499976
pasireotide	octreotide	12/14/2012	10/21/1988	DB06663	98H1T17066	72312	DB00104	RWM8CCW8GP	448601		0.730769217
alogliptin	linagliptin	1/25/2013	5/2/2011	DB06203	JHC049LO86	72323	DB08882	3X29ZEJ4R2	68610		0.845070422
alogliptin	saxagliptin	1/25/2013	7/31/2009	DB06203	JHC049LO86	72323	DB06335	8I7IO46IVQ	71272		0.472972959
alogliptin	sitagliptin	1/25/2013	10/16/2006	DB06203	JHC049LO86	72323	DB01261	QFP0P1DV7Z	40237		0.616438329
pomalidomide	acetylsalicylic-acid	2/8/2013	NA	DB08910	D2UX06XLB5	72690	DB00945	R16CO5Y76E	15365		0.25
pomalidomide	bromfenac	2/8/2013	3/24/2005	DB08910	D2UX06XLB5	72690	DB00963	864P0921DW	240107		0.428571433
pomalidomide	carprofen	2/8/2013	12/31/1987	DB08910	D2UX06XLB5	72690	DB00821	FFL0D546HO	364453		0.353846163
pomalidomide	celecoxib	2/8/2013	12/31/1998	DB08910	D2UX06XLB5	72690	DB00482	JCX84Q7J1L	41423		0.367088616
pomalidomide	diflunisal	2/8/2013	4/19/1982	DB08910	D2UX06XLB5	72690	DB00861	7C546U4DEN	39669		0.230769232
pomalidomide	flurbiprofen	2/8/2013	12/31/1986	DB08910	D2UX06XLB5	72690	DB00712	5GRO578KLP	1323		0.171875
pomalidomide	infliximab	2/8/2013	8/24/1998	DB08910	D2UX06XLB5	72690	DB00065	B72HH48FLU	46505602
pomalidomide	ketoprofen	2/8/2013	1/9/1986	DB08910	D2UX06XLB5	72690	DB01009	90Y4QC304K	6128		0.196721315
pomalidomide	lenalidomide	2/8/2013	12/27/2005	DB08910	D2UX06XLB5	72690	DB00480	F0P408N6V4	63791		0.879310369
pomalidomide	oxaprozin	2/8/2013	10/29/1992	DB08910	D2UX06XLB5	72690	DB00991	MHJ80W9LRB	7822		0.491803288
pomalidomide	piroxicam	2/8/2013	4/6/1982	DB08910	D2UX06XLB5	72690	DB00554	13T4O6VMAM	8249		0.458823532
pomalidomide	salsalate	2/8/2013	NA	DB08910	D2UX06XLB5	72690	DB01399	V9MO595C9I	9014		0.266666681
pomalidomide	sulindac	2/8/2013	Approved before 1982-01-01	DB08910	D2UX06XLB5	72690	DB00605	184SNS8VUH	9352		0.237499997
pomalidomide	thalidomide	2/8/2013	7/16/1998	DB08910	D2UX06XLB5	72690	DB01041	4Z8R6ORS6L	74947		0.905660391
dabrafenib	regorafenib	5/29/2013	9/27/2012	DB08912	QGP4HA4G1B	75045	DB08896	24T2A1DOYB	68647		0.407407403
dabrafenib	sorafenib	5/29/2013	12/20/2005	DB08912	QGP4HA4G1B	75045	DB00398	9ZOQ3TZI87	50924		0.407407403
dabrafenib	vemurafenib	5/29/2013	8/17/2011	DB08912	QGP4HA4G1B	75045	DB08881	207SMY3FQT	63637		0.630952358
dolutegravir	raltegravir	8/13/2013	10/12/2007	DB08930	DKO1W9H7M1	76010	DB06817	22VKV8053U	54671008		0.670731723
vortioxetine	alosetron	9/30/2013	2/9/2000	DB09068	3O2K1S3WQV	76017	DB00969	13Z9HTH115	2099		0.523076952
vortioxetine	amitriptyline	9/30/2013	Approved before 1982-01-01	DB09068	3O2K1S3WQV	76017	DB00321	1806D8D52K	9881		0.428571433
vortioxetine	amoxapine	9/30/2013	Approved before 1982-01-01	DB09068	3O2K1S3WQV	76017	DB00543	R63VQ857OT	2675		0.59375
vortioxetine	buspirone	9/30/2013	9/29/1986	DB09068	3O2K1S3WQV	76017	DB00490	TK65WKS8HL	3223		0.507692337
vortioxetine	clomipramine	9/30/2013	12/29/1989	DB09068	3O2K1S3WQV	76017	DB01242	NUV44L116D	47780		0.508474588
vortioxetine	desvenlafaxine	9/30/2013	2/29/2008	DB09068	3O2K1S3WQV	76017	DB06700	NG99554ANW	83527		0.412698418
vortioxetine	dolasetron	9/30/2013	9/11/1997	DB09068	3O2K1S3WQV	76017	DB00757	82WI2L7Q6E	3033818		0.424242437
vortioxetine	doxepin	9/30/2013	Approved before 1982-01-01	DB09068	3O2K1S3WQV	76017	DB01142	F96TTB8728	5691		0.403225809
vortioxetine	duloxetine	9/30/2013	8/3/2004	DB09068	3O2K1S3WQV	76017	DB00476	O5TNM5N07U	36795		0.444444448
vortioxetine	eletriptan	9/30/2013	12/26/2002	DB09068	3O2K1S3WQV	76017	DB00216	22QOO9B8KI	50922		0.514285743
vortioxetine	ergotamine	9/30/2013	Approved before 1982-01-01	DB09068	3O2K1S3WQV	76017	DB00696	PR834Q503T	11218		0.418604642
vortioxetine	escitalopram	9/30/2013	8/14/2002	DB09068	3O2K1S3WQV	76017	DB01175	4O4S742ANY	36791		0.432835817
vortioxetine	fluvoxamine	9/30/2013	12/5/1994	DB09068	3O2K1S3WQV	76017	DB00176	O4L1XPO44W	5138		0.391304344
vortioxetine	frovatriptan	9/30/2013	11/8/2001	DB09068	3O2K1S3WQV	76017	DB00998	H82Q2D5WA7	134991		0.475409836
vortioxetine	granisetron	9/30/2013	12/29/1993	DB09068	3O2K1S3WQV	76017	DB00889	WZG3J2MCOL	5537		0.507692337
vortioxetine	imipramine	9/30/2013	Approved before 1982-01-01	DB09068	3O2K1S3WQV	76017	DB00458	OGG85SX4E4	47499		0.545454562
vortioxetine	levomilnacipran	9/30/2013	7/25/2013	DB09068	3O2K1S3WQV	76017	DB08918	UGM0326TXX	136040		0.482142866
vortioxetine	methamphetamine	9/30/2013	Approved before 1982-01-01	DB09068	3O2K1S3WQV	76017	DB01577	44RAL3456C	10836		0.346938789
vortioxetine	milnacipran	9/30/2013	1/14/2009	DB09068	3O2K1S3WQV	76017	DB04896	ES1O38J3C4	65833		0.482142866
vortioxetine	naratriptan	9/30/2013	2/10/1998	DB09068	3O2K1S3WQV	76017	DB00952	QX3KXL1ZA2	7478		0.487179488
vortioxetine	nefazodone	9/30/2013	12/22/1994	DB09068	3O2K1S3WQV	76017	DB01149	59H4FCV1TF	7494		0.448717952
vortioxetine	nortriptyline	9/30/2013	Approved before 1982-01-01	DB09068	3O2K1S3WQV	76017	DB00540	BL03SY4LXB	9839		0.454545468
vortioxetine	ondansetron	9/30/2013	1/4/1991	DB09068	3O2K1S3WQV	76017	DB00904	4AF302ESOS	947		0.476190478
vortioxetine	palonosetron	9/30/2013	7/25/2003	DB09068	3O2K1S3WQV	76017	DB00377	5D06587D6R	85161		0.571428597
vortioxetine	paroxetine	9/30/2013	12/29/1992	DB09068	3O2K1S3WQV	76017	DB00715	41VRH5220H	7936		0.458333343
vortioxetine	phentermine	9/30/2013	Approved before 1982-01-01	DB09068	3O2K1S3WQV	76017	DB00191	C045TQL4WP	8289		0.367346942
vortioxetine	protriptyline	9/30/2013	Approved before 1982-01-01	DB09068	3O2K1S3WQV	76017	DB00344	4NDU154T12	8597		0.438596487
vortioxetine	rizatriptan	9/30/2013	6/29/1998	DB09068	3O2K1S3WQV	76017	DB00953	51086HBW8G	48273		0.508196712
vortioxetine	sertraline	9/30/2013	12/30/1991	DB09068	3O2K1S3WQV	76017	DB01104	QUC7NX6WMB	9123		0.3859649
vortioxetine	sibutramine	9/30/2013	11/22/1997	DB09068	3O2K1S3WQV	76017	DB01105	WV5EC51866	9137		0.37931034
vortioxetine	sumatriptan	9/30/2013	12/28/1992	DB09068	3O2K1S3WQV	76017	DB00669	8R78F6L9VO	10650		0.410256416
vortioxetine	tramadol	9/30/2013	3/3/1995	DB09068	3O2K1S3WQV	76017	DB00193	39J1LGJ30J	75725		0.421875
vortioxetine	trazodone	9/30/2013	Approved before 1982-01-01	DB09068	3O2K1S3WQV	76017	DB00656	YBK48BXK30	11748		0.472222209
vortioxetine	trimipramine	9/30/2013	Approved before 1982-01-01	DB09068	3O2K1S3WQV	76017	DB00726	6S082C9NDT	9738		0.517857134
vortioxetine	venlafaxine	9/30/2013	12/28/1993	DB09068	3O2K1S3WQV	76017	DB00285	GRZ5RCB1QG	9943		0.412698418
vortioxetine	vilazodone	9/30/2013	1/21/2011	DB09068	3O2K1S3WQV	76017	DB06684	S239O2OOV3	70707		0.578125
vortioxetine	zolmitriptan	9/30/2013	11/25/1997	DB09068	3O2K1S3WQV	76017	DB00315	2FS66TH3YW	10124		0.436619729
riociguat	isosorbide-mononitrate	10/8/2013	12/30/1991	DB08931	RU3FE2Y4XI	76018	DB01020	LX1OH63030	6062		0.258823544
riociguat	nitric-oxide	10/8/2013	12/23/1999	DB08931	RU3FE2Y4XI	76018	DB00435	31C4KY9ESH	16480		0.061538462
macitentan	ambrisentan	10/18/2013	6/15/2007	DB08932	Z9K9Y9WMVL	76607	DB06403	HW6NV07QEC	135949		0.375
macitentan	bosentan	10/18/2013	11/20/2001	DB08932	Z9K9Y9WMVL	76607	DB00559	XUL93R30K2	51450		0.728260875
ponatinib	bosutinib	12/14/2012	9/4/2012	DB08901	4340891KFS	78543	DB06616	5018V4AEZ0	39112		0.605263174
ponatinib	dasatinib	12/14/2012	6/28/2006	DB08901	4340891KFS	78543	DB01254	X78UG0A0RN	49375		0.632911384
ponatinib	imatinib	12/14/2012	5/10/2001	DB08901	4340891KFS	78543	DB00619	BKJ8M8G5HI	45783		0.75
ponatinib	nilotinib	12/14/2012	10/29/2007	DB08901	4340891KFS	78543	DB04868	F41401512X	52172		0.634920657
desvenlafaxine	duloxetine	5/1/2008	8/3/2004	DB06700	NG99554ANW	83527	DB00476	O5TNM5N07U	36795		0.571428597
desvenlafaxine	venlafaxine	5/1/2008	12/28/1993	DB06700	NG99554ANW	83527	DB00285	GRZ5RCB1QG	9943		0.954545438
eltrombopag	romiplostim	11/20/2008	8/22/2008	DB06210	S56D65XJ9G	85010	DB05332	GN5XU2DXKV	347910087		0.492063493
clevidipine	amlodipine	8/1/2008	7/31/1992	DB04920	19O2GP3B7Q	135738	DB00381	1J444QC288	2668		0.769230783
clevidipine	felodipine	8/1/2008	7/25/1991	DB04920	19O2GP3B7Q	135738	DB01023	OL961R6O2C	585948		0.851851881
clevidipine	isradipine	8/1/2008	12/20/1990	DB04920	19O2GP3B7Q	135738	DB00270	YO1UK1S598	3784		0.513888896
clevidipine	nicardipine	8/1/2008	12/21/1988	DB04920	19O2GP3B7Q	135738	DB00622	CZ5312222S	7550		0.613333344
clevidipine	nifedipine	8/1/2008	Approved before 1982-01-01	DB04920	19O2GP3B7Q	135738	DB01115	I9ZF7L6G2L	7565		0.54411763
clevidipine	nimodipine	8/1/2008	12/28/1988	DB04920	19O2GP3B7Q	135738	DB00393	57WA9QZ5WH	7575		0.616438329
clevidipine	verapamil	8/1/2008	Approved before 1982-01-01	DB04920	19O2GP3B7Q	135738	DB00661	CJ0O37KU29	77733		0.449275374
fesoterodine	atropine	10/31/2008	Approved before 1982-01-01	DB06702	621G617227	135920	DB00572	7C0697DR9I	8972		0.642857134
fesoterodine	darifenacin	10/31/2008	12/22/2004	DB06702	621G617227	135920	DB00496	APG9819VLM	391960		0.467741936
fesoterodine	diphenidol	10/31/2008	Approved before 1982-01-01	DB06702	621G617227	135920	DB01231	NQO8R319LY	3055		0.509433985
fesoterodine	doxepin	10/31/2008	Approved before 1982-01-01	DB06702	621G617227	135920	DB01142	F96TTB8728	5691		0.566037714
fesoterodine	ipratropium-bromide	10/31/2008	12/29/1986	DB06702	621G617227	135920	DB00332	VJV4X1P2Z1	46659		0.639344275
fesoterodine	mepenzolate	10/31/2008	Approved before 1982-01-01	DB06702	621G617227	135920	DB04843	ONW3LB39P7	4057		0.678571403
fesoterodine	oxybutynin	10/31/2008	Approved before 1982-01-01	DB06702	621G617227	135920	DB01062	K9P6MC7092	13333		0.660000026
fesoterodine	procyclidine	10/31/2008	Approved before 1982-01-01	DB06702	621G617227	135920	DB00387	C6QE1Q1TKR	8448		0.472727269
fesoterodine	solifenacin	10/31/2008	11/19/2004	DB06702	621G617227	135920	DB01591	A8910SQJ1U	135530		0.516666651
fesoterodine	tiotropium	10/31/2008	1/30/2004	DB06702	621G617227	135920	DB01409	0EB439235F	90960		0.470588237
fesoterodine	tolterodine	10/31/2008	3/25/1998	DB06702	621G617227	135920	DB01036	WHE7A56U7K	9622		0.837209284
silodosin	alfuzosin	10/8/2008	6/12/2003	DB06207	CUZ39LUY82	135929	DB00346	90347YTW5F	51141		0.787500024
silodosin	carvedilol	10/8/2008	9/14/1995	DB06207	CUZ39LUY82	135929	DB01136	0K47UL67F2	3441		0.736111104
silodosin	chlorpromazine	10/8/2008	Approved before 1982-01-01	DB06207	CUZ39LUY82	135929	DB00477	U42B7VYA4P	20237		0.455696195
silodosin	doxazosin	10/8/2008	11/2/1990	DB06207	CUZ39LUY82	135929	DB00590	NW1291F1W8	4708		0.679012358
silodosin	droperidol	10/8/2008	Approved before 1982-01-01	DB06207	CUZ39LUY82	135929	DB00450	O9U0F09D5X	4717		0.585365832
silodosin	ergoloid-mesylate	10/8/2008	Approved before 1982-01-01	DB06207	CUZ39LUY82	135929	DB01049	X3S33EX3KW	34706		0.674418628
silodosin	labetalol	10/8/2008	8/1/1984	DB06207	CUZ39LUY82	135929	DB00598	R5H8897N95	6343		0.690140843
silodosin	phenoxybenzamine	10/8/2008	Approved before 1982-01-01	DB06207	CUZ39LUY82	135929	DB00925	0TTZ664R7Z	4768		0.565217376
silodosin	phentolamine	10/8/2008	Approved before 1982-01-01	DB06207	CUZ39LUY82	135929	DB00692	Z468598HBV	8081		0.592105269
silodosin	prazosin	10/8/2008	Approved before 1982-01-01	DB06207	CUZ39LUY82	135929	DB00457	XM03YJ541D	2193		0.6875
silodosin	tamsulosin	10/8/2008	4/15/1997	DB06207	CUZ39LUY82	135929	DB00706	G3P28OML5I	9398		0.532608688
silodosin	terazosin	10/8/2008	8/7/1987	DB06207	CUZ39LUY82	135929	DB01162	8L5014XET7	1262		0.712499976
silodosin	thioridazine	10/8/2008	Approved before 1982-01-01	DB06207	CUZ39LUY82	135929	DB00679	N3D6TG58NI	7964		0.467532456
silodosin	tolazoline	10/8/2008	2/22/1985	DB06207	CUZ39LUY82	135929	DB00797	CHH9H12AQ3	28502		0.400000006
silodosin	trifluoperazine	10/8/2008	Approved before 1982-01-01	DB06207	CUZ39LUY82	135929	DB00831	214IZI85K3	7997		0.513157904
pralatrexate	capecitabine	9/24/2009	4/30/1998	DB06813	A8Q8I19Q20	148121	DB01101	6804DJ8Z9U	31348		0.528735638
pralatrexate	methotrexate	9/24/2009	Approved before 1982-01-01	DB06813	A8Q8I19Q20	148121	DB00563	YL5FZ2Y5U1	6197		0.848484874
pralatrexate	pemetrexed	9/24/2009	2/4/2004	DB06813	A8Q8I19Q20	148121	DB00642	04Q9AIZ7NO	63616		0.79411763
pralatrexate	pyrimethamine	9/24/2009	Approved before 1982-01-01	DB06813	A8Q8I19Q20	148121	DB00205	Z3614QOX8W	8673		0.507692337
pralatrexate	trifluridine	9/24/2009	Approved before 1982-01-01	DB06813	A8Q8I19Q20	148121	DB00432	RMW9V5RW38	75179		0.518518507
pralatrexate	trimethoprim	9/24/2009	Approved before 1982-01-01	DB06813	A8Q8I19Q20	148121	DB00440	AN164J8Y0X	45924		0.54411763
ospemifene	clomifene	2/26/2013	Approved before 1982-01-01	DB04938	B0P231ILBK	3036505	DB00882	1HRS458QU2	3752		0.571428597
ospemifene	tamoxifen	2/26/2013	Approved before 1982-01-01	DB04938	B0P231ILBK	3036505	DB00675	094ZI81Y45	2137		0.490196079
pitavastatin	atorvastatin	8/3/2009	12/17/1996	DB08860	M5681Q5F9P	5282452	DB01076	A0JWA85V8F	39548		0.527777791
pitavastatin	fluvastatin	8/3/2009	12/31/1993	DB08860	M5681Q5F9P	5282452	DB01095	4L066368AS	5136		0.722222209
pitavastatin	lovastatin	8/3/2009	8/31/1987	DB08860	M5681Q5F9P	5282452	DB00227	9LHU78OQFD	40303		0.491525412
pitavastatin	pravastatin	8/3/2009	10/31/1991	DB08860	M5681Q5F9P	5282452	DB00175	KXO2KT9N0G	63618		0.491525412
pitavastatin	rosuvastatin	8/3/2009	8/12/2003	DB08860	M5681Q5F9P	5282452	DB01098	413KH5ZJ73	38545		0.5
pitavastatin	simvastatin	8/3/2009	12/23/1991	DB08860	M5681Q5F9P	5282452	DB00641	AGG2FN16EV	9150		0.483333319
alvimopan	nalbuphine	5/20/2008	Approved before 1982-01-01	DB06274	Q153V49P3Z	5488548	DB00844	L2T84IQI2K	7454		0.602739751
alvimopan	naloxone	5/20/2008	Approved before 1982-01-01	DB06274	Q153V49P3Z	5488548	DB01183	36B82AMQ7N	20137		0.600000024
alvimopan	naltrexone	5/20/2008	11/20/1984	DB06274	Q153V49P3Z	5488548	DB00704	5S6W795CQM	7465		0.616438329
alvimopan	pentazocine	5/20/2008	Approved before 1982-01-01	DB06274	Q153V49P3Z	5488548	DB00652	768DQ5A5AI	7982		0.585714281
avanafil	dipyridamole	4/27/2012	12/22/1986	DB06237	DR5S136IVO	9869929	DB00975	64ALC7F90C	4653		0.644736826
avanafil	pentoxifylline	4/27/2012	8/30/1984	DB06237	DR5S136IVO	9869929	DB00806	SD6QCT3TSU	7986		0.61728394
avanafil	sildenafil	4/27/2012	3/27/1998	DB06237	DR5S136IVO	9869929	DB00203	3M7OB98Y7H	9139		0.595959604
avanafil	tadalafil	4/27/2012	11/21/2003	DB06237	DR5S136IVO	9869929	DB00820	742SXX0ICT	71940		0.609756112
avanafil	vardenafil	4/27/2012	8/19/2003	DB06237	DR5S136IVO	9869929	DB00862	UCE6F4125H	46295		0.579999983
cabozantinib	axitinib	11/29/2012	1/27/2012	DB08875	1C39JW444G	25102847	DB06626	C9LVQ0YUXG	66910		0.413333327
cabozantinib	crizotinib	11/29/2012	8/26/2011	DB08875	1C39JW444G	25102847	DB08865	53AH36668S	64310		0.487500012
cabozantinib	pazopanib	11/29/2012	10/19/2009	DB08875	1C39JW444G	25102847	DB06589	7RN5DR86CK	71219		0.363636374
cabozantinib	regorafenib	11/29/2012	9/27/2012	DB08875	1C39JW444G	25102847	DB08896	24T2A1DOYB	68647		0.661538482
cabozantinib	sorafenib	11/29/2012	12/20/2005	DB08875	1C39JW444G	25102847	DB00398	9ZOQ3TZI87	50924		0.661538482
cabozantinib	sunitinib	11/29/2012	1/26/2006	DB08875	1C39JW444G	25102847	DB01268	V99T50803M	38940		0.544303775
canakinumab	gallium-nitrate	6/17/2009	1/17/1991	DB06168	37CQ2C7X93	347910340	DB05260	Y2V2R4W9TQ	46508923
pertuzumab	lapatinib	6/8/2012	3/13/2007	DB06366	K16AIQ8CTM	347910348	DB01259	0VUA21238F	49603
pertuzumab	trastuzumab	6/8/2012	9/25/1998	DB06366	K16AIQ8CTM	347910348	DB00072	P188ANX8CK	46507516
ofatumumab	ibritumomab-tiuxetan	10/26/2009	2/19/2002	DB06650	M95KG522R0	347910355	DB00078	4Q52C550XK	46506112
ofatumumab	rituximab	10/26/2009	11/26/1997	DB06650	M95KG522R0	347910355	DB00073	4F4X42SYQ6	46505820
ofatumumab	tositumomab	10/26/2009	6/27/2003	DB06650	M95KG522R0	347910355	DB00081	0343IGH41U	46506662
belatacept	abatacept	6/15/2011	12/23/2005	DB06681	E3B2GI648A	347910359	DB01281	7D0YB67S97	46509198
taliglucerase-alfa	imiglucerase	5/1/2012	5/23/1994	DB08876	0R4NLX88O4	347910377	DB00053	Q6U6J48BWY	46508744
taliglucerase-alfa	velaglucerase-alfa	5/1/2012	2/26/2010	DB08876	0R4NLX88O4	347910377	DB06720	23HYE36B0I	347910363
certolizumab-pegol	adalimumab	4/18/2008	12/31/2002	DB08904	UMD07X179E	347910385	DB00051	FYS6T7F842	46504982
certolizumab-pegol	thalidomide	4/18/2008	7/16/1998	DB08904	UMD07X179E	347910385	DB01041	4Z8R6ORS6L	74947
obinutuzumab	ibritumomab-tiuxetan	11/1/2013	2/19/2002	DB08935	O43472U9X8	347910388	DB00078	4Q52C550XK	46506112
obinutuzumab	ofatumumab	11/1/2013	10/26/2009	DB08935	O43472U9X8	347910388	DB06650	M95KG522R0	347910355
obinutuzumab	rituximab	11/1/2013	11/26/1997	DB08935	O43472U9X8	347910388	DB00073	4F4X42SYQ6	46505820
pegloticase	rasburicase	9/14/2010	7/12/2002	DB09208	R581OT55EA	347910417	DB00049	08GY9K1EUO	46504490
